# Supplementary material for: Integrative analysis across metagenomic taxonomic classifiers: A case study of the gut microbiome in aging and longevity in the Integrative Longevity Omics Study
Source: PLoS Comput Biol. 2026 Jan 12;22(1):e1013883. doi: 10.1371/journal.pcbi.1013883 (PMC12810900; doi:10.1371/journal.pcbi.1013883)
Supplement: S1 Table — (XLSX) [file pcbi.1013883.s002.xlsx]

## Sheet: Species
Level: Species						Profiler-unique Species	Cohort
Profiler	Reference DB	ILO cohort	Xu et. al cohort	Cohort Overlap			ILO Cohort			Xu et. al Cohort
Kraken2/Bracken	23127	1044	1504	846		Profiler	In Other DB (#)	Not in Other DB (#)	Total	In Other DB (#)	Not in Other DB (#)	Total
Metaphlan4	20789	787	898	626		Kraken2/Bracken	434	275	709	570	512	1082
Profiler Overlap	6292	335	422	281		Metaphlan4	7	445	452	11	465	476
							In Other DB (%)	Not in Other DB (%)		In Other DB (%)	Not in Other DB (%)
						Kraken2/Bracken	61.213	38.787		52.6802	47.3198
						Metaphlan4	1.54867	98.4513		2.31092	97.6891

## Sheet: Genus
Level: Genus						Profiler-unique Genus	Cohort
Profiler	Reference DB	ILO cohort	Xu et. al cohort	Cohort Overlap			ILO Cohort			Xu et. al Cohort
Kraken2/Bracken	4457	372	436	298		Profiler	In Other DB (#)	Not in Other DB (#)	Total	In Other DB (#)	Not in Other DB (#)	Total
Metaphlan4	3490	289	325	248		Kraken2/Bracken	177	31	208	193	43	236
Profiler Overlap	1893	164	200	141		Metaphlan4	3	122	125	7	118	125
							In Other DB (%)	Not in Other DB (%)		In Other DB (%)	Not in Other DB (%)
						Kraken2/Bracken	85.0962	14.9038		81.7797	18.2203
						Metaphlan4	2.4	97.6		5.6	94.4

## Sheet: Family
Level: Family						Profiler-unique Family	Cohort
Profiler	Reference DB	ILO cohort	Xu et. al cohort	Cohort Overlap			ILO Cohort			Xu et. al Cohort
Kraken2/Bracken	842	126	150	102		Profiler	In Other DB (#)	Not in Other DB (#)	Total	In Other DB (#)	Not in Other DB (#)	Total
Metaphlan4	653	77	93	74		Kraken2/Bracken	46	12	58	45	21	66
Profiler Overlap	495	68	84	64		Metaphlan4	2	7	9	2	7	9
							In Other DB (%)	Not in Other DB (%)		In Other DB (%)	Not in Other DB (%)
						Kraken2/Bracken	79.3103	20.6897		68.1818	31.8182
						Metaphlan4	22.2222	77.7778		22.2222	77.7778

## Sheet: Order
Level: Order						Profiler-unique Order	Cohort
Profiler	Reference DB	ILO cohort	Xu et. al cohort	Cohort Overlap			ILO Cohort			Xu et. al Cohort
Kraken2/Bracken	342	58	73	48		Profiler	In Other DB (#)	Not in Other DB (#)	Total	In Other DB (#)	Not in Other DB (#)	Total
Metaphlan4	279	38	45	37		Kraken2/Bracken	18	6	24	22	10	32
Profiler Overlap	226	34	41	33		Metaphlan4	1	3	4	1	3	4
							In Other DB (%)	Not in Other DB (%)		In Other DB (%)	Not in Other DB (%)
						Kraken2/Bracken	75	25		68.75	31.25
						Metaphlan4	25	75		25	75

## Sheet: Class
Level: Class						Profiler-unique Class	Cohort
Profiler	Reference DB	ILO cohort	Xu et. al cohort	Cohort Overlap			ILO Cohort			Xu et. al Cohort
Kraken2/Bracken	178	36	40	29		Profiler	In Other DB (#)	Not in Other DB (#)	Total	In Other DB (#)	Not in Other DB (#)	Total
Metaphlan4	131	22	24	22		Kraken2/Bracken	10	8	18	11	9	20
Profiler Overlap	106	18	20	18		Metaphlan4	2	2	4	2	2	4
							In Other DB (%)	Not in Other DB (%)		In Other DB (%)	Not in Other DB (%)
						Kraken2/Bracken	55.5556	44.4444		55	45
						Metaphlan4	50	50		50	50

## Sheet: Phylum
Level: Phylum						Profiler-unique Phylum	Cohort
Profiler	Reference DB	ILO cohort	Xu et. al cohort	Cohort Overlap			ILO Cohort			Xu et. al Cohort
Kraken2/Bracken	93	20	25	20		Profiler	In Other DB (#)	Not in Other DB (#)	Total	In Other DB (#)	Not in Other DB (#)	Total
Metaphlan4	90	12	12	12		Kraken2/Bracken	7	2	9	11	3	14
Profiler Overlap	61	11	11	11		Metaphlan4	1	0	1	1	0	1
							In Other DB (%)	Not in Other DB (%)		In Other DB (%)	Not in Other DB (%)
						Kraken2/Bracken	77.7778	22.2222		78.5714	21.4286
						Metaphlan4	100	0		100	0
