# Supplementary material for: Integrative analysis across metagenomic taxonomic classifiers: A case study of the gut microbiome in aging and longevity in the Integrative Longevity Omics Study
Source: PLoS Comput Biol. 2026 Jan 12;22(1):e1013883. doi: 10.1371/journal.pcbi.1013883 (PMC12810900; doi:10.1371/journal.pcbi.1013883)
Supplement: S2 Table — (XLSX) [file pcbi.1013883.s003.xlsx]

## Sheet: ILO MetaPhlAn
sample.ID	age	phylum_statistic	class_statistic	order_statistic	family_statistic	genus_statistic	species_statistic
ILO_1	100+	-0.546934	-0.604545	-0.6635	-0.541826	-0.469953	-0.442454
ILO_2	100+	-0.650387	-0.693094	-0.730034	-0.507984	-0.463271	-0.419071
ILO_3	70-79	-0.643485	-0.639573	-0.692914	-0.510026	-0.46266	-0.432282
ILO_4	100+	-0.569207	-0.624242	-0.678326	-0.552074	-0.491816	-0.501058
ILO_5	70-79	-0.646891	-0.671265	-0.713148	-0.522922	-0.483427	-0.462828
ILO_6	100+	-0.684556	-0.71616	-0.755453	-0.589221	-0.534815	-0.491837
ILO_7	80-99	-0.656754	-0.688417	-0.732865	-0.543013	-0.470092	-0.445559
ILO_8	100+	-0.476926	-0.544681	-0.608505	-0.456923	-0.444883	-0.452367
ILO_9	70-79	-0.653326	-0.675957	-0.72141	-0.564436	-0.532396	-0.482096
ILO_10	100+	-0.679765	-0.73368	-0.770863	-0.640545	-0.571719	-0.537729
ILO_11	100+	-0.543315	-0.566183	-0.621421	-0.523893	-0.407484	-0.444322
ILO_12	100+	-0.669699	-0.649667	-0.700758	-0.541507	-0.48414	-0.491226
ILO_13	70-79	-0.661817	-0.709168	-0.751197	-0.554845	-0.505675	-0.529618
ILO_14	100+	-0.680062	-0.682544	-0.730231	-0.593778	-0.505889	-0.52618
ILO_15	<70	-0.671983	-0.673999	-0.720493	-0.595993	-0.531449	-0.489147
ILO_16	70-79	-0.651661	-0.684523	-0.731658	-0.573228	-0.463379	-0.437274
ILO_17	100+	-0.62945	-0.528102	-0.594918	-0.475397	-0.441498	-0.417656
ILO_18	80-99	-0.694127	-0.656933	-0.701109	-0.598099	-0.583693	-0.564671
ILO_19	70-79	-0.565111	-0.594695	-0.64656	-0.488945	-0.434828	-0.451558
ILO_20	<70	-0.669553	-0.694071	-0.735677	-0.554301	-0.473636	-0.42618
ILO_21	70-79	-0.625701	-0.647835	-0.697412	-0.657858	-0.596375	-0.586392
ILO_22	70-79	-0.625128	-0.630849	-0.683985	-0.508639	-0.496535	-0.51217
ILO_23	100+	-0.445657	-0.532102	-0.60188	-0.466998	-0.493004	-0.463122
ILO_24	80-99	-0.587668	-0.596523	-0.654761	-0.537374	-0.521997	-0.491933
ILO_25	100+	-0.581432	-0.597035	-0.651907	-0.503149	-0.439763	-0.447739
ILO_26	100+	-0.656915	-0.682931	-0.728981	-0.535235	-0.446687	-0.435976
ILO_27	70-79	-0.65391	-0.683668	-0.730764	-0.538786	-0.495085	-0.483595
ILO_28	70-79	-0.755829	-0.777566	-0.808247	-0.637249	-0.565441	-0.578798
ILO_29	80-99	-0.579146	-0.628172	-0.680379	-0.576205	-0.523983	-0.507272
ILO_30	100+	-0.705287	-0.707043	-0.746973	-0.585646	-0.537576	-0.497817
ILO_31	100+	-0.58675	-0.626759	-0.682437	-0.54355	-0.484389	-0.483416
ILO_32	100+	-0.678489	-0.611425	-0.668067	-0.60158	-0.657898	-0.677402
ILO_33	70-79	-0.718655	-0.754457	-0.785465	-0.626728	-0.523341	-0.517169
ILO_34	70-79	-0.763808	-0.76158	-0.793566	-0.573763	-0.46729	-0.479423
ILO_35	100+	-0.786822	-0.62263	-0.677179	-0.67394	-0.690212	-0.662638
ILO_36	80-99	-0.708351	-0.731899	-0.769046	-0.615344	-0.488287	-0.45516
ILO_37	70-79	-0.658469	-0.702	-0.745786	-0.545103	-0.493898	-0.49943
ILO_38	80-99	-0.632608	-0.66089	-0.710984	-0.578328	-0.503223	-0.50737
ILO_39	80-99	-0.715214	-0.733485	-0.771164	-0.577195	-0.544422	-0.492586
ILO_40	80-99	-0.610924	-0.665869	-0.714683	-0.562846	-0.453033	-0.447483
ILO_41	80-99	-0.660136	-0.690355	-0.733947	-0.559541	-0.522216	-0.497977
ILO_42	80-99	-0.546047	-0.569405	-0.633068	-0.497539	-0.492083	-0.449067
ILO_43	70-79	-0.652814	-0.657851	-0.704355	-0.564636	-0.485861	-0.459491
ILO_44	100+	-0.668034	-0.684372	-0.731678	-0.580848	-0.472314	-0.458561
ILO_45	80-99	-0.633068	-0.635694	-0.689888	-0.517707	-0.458393	-0.460509
ILO_46	70-79	-0.709599	-0.742023	-0.779903	-0.585451	-0.502296	-0.485209
ILO_47	70-79	-0.636506	-0.67425	-0.722905	-0.570749	-0.480265	-0.464557
ILO_48	<70	-0.665782	-0.687592	-0.733279	-0.550137	-0.487438	-0.447922
ILO_49	80-99	-0.645363	-0.676597	-0.725034	-0.563578	-0.563291	-0.544745
ILO_50	80-99	-0.675271	-0.696939	-0.741228	-0.562836	-0.491669	-0.480413
ILO_51	<70	-0.6245	-0.656566	-0.706687	-0.529263	-0.488063	-0.488339
ILO_52	100+	-0.695645	-0.666771	-0.714796	-0.515768	-0.477387	-0.452226
ILO_53	70-79	-0.744902	-0.671654	-0.713014	-0.7306	-0.64491	-0.599869
ILO_54	<70	-0.548486	-0.594865	-0.651715	-0.471043	-0.432465	-0.452492
ILO_55	70-79	-0.64069	-0.591497	-0.646506	-0.5062	-0.433013	-0.429797
ILO_56	100+	-0.676884	-0.705531	-0.746953	-0.568889	-0.497415	-0.500728
ILO_57	100+	-0.507537	-0.551057	-0.616155	-0.492053	-0.483438	-0.508699
ILO_58	70-79	-0.604951	-0.595812	-0.648987	-0.538164	-0.543139	-0.542634
ILO_59	100+	-0.607738	-0.658279	-0.696482	-0.576408	-0.531782	-0.507611
ILO_60	<70	-0.639635	-0.669458	-0.71746	-0.52495	-0.52092	-0.495336
ILO_61	<70	-0.590279	-0.626109	-0.681758	-0.565831	-0.51201	-0.464754
ILO_62	70-79	-0.579452	-0.612688	-0.669763	-0.543008	-0.475507	-0.463338
ILO_63	70-79	-0.631016	-0.644464	-0.695717	-0.56349	-0.504608	-0.497781
ILO_64	80-99	-0.49394	-0.519503	-0.584875	-0.474939	-0.471006	-0.445389
ILO_65	70-79	-0.679637	-0.691411	-0.735823	-0.553776	-0.436835	-0.42821
ILO_66	70-79	-0.58368	-0.600884	-0.659855	-0.558235	-0.542729	-0.500602
ILO_67	70-79	-0.655565	-0.692595	-0.737073	-0.58122	-0.525258	-0.518474
ILO_68	80-99	-0.68759	-0.721816	-0.762538	-0.605853	-0.565357	-0.518392
ILO_69	70-79	-0.635193	-0.666191	-0.712882	-0.555874	-0.499043	-0.516618
ILO_70	<70	-0.65695	-0.696536	-0.739621	-0.546023	-0.469403	-0.456729
ILO_71	100+	-0.565709	-0.573171	-0.635033	-0.512529	-0.539224	-0.536178
ILO_72	80-99	-0.594893	-0.655426	-0.706416	-0.525012	-0.485979	-0.444996
ILO_73	100+	-0.54429	-0.586666	-0.646715	-0.549623	-0.488241	-0.491555
ILO_74	70-79	-0.629253	-0.659095	-0.707365	-0.548558	-0.486006	-0.45329
ILO_75	<70	-0.596071	-0.559545	-0.605148	-0.564539	-0.511975	-0.510189
ILO_76	70-79	-0.658033	-0.686184	-0.726952	-0.559185	-0.491024	-0.46571
ILO_77	80-99	-0.622225	-0.655274	-0.703884	-0.574681	-0.511254	-0.474215
ILO_78	<70	-0.659137	-0.70198	-0.745774	-0.519341	-0.522195	-0.520855
ILO_79	70-79	-0.6171	-0.66541	-0.715284	-0.521547	-0.463885	-0.43492
ILO_80	70-79	-0.657747	-0.647407	-0.696553	-0.519767	-0.424769	-0.443003
ILO_81	70-79	-0.626613	-0.658526	-0.705013	-0.552868	-0.475698	-0.443915
ILO_82	70-79	-0.51989	-0.574262	-0.635736	-0.479434	-0.434998	-0.46257
ILO_83	100+	-0.575532	-0.595754	-0.65059	-0.534347	-0.529164	-0.477524
ILO_84	<70	-0.606695	-0.654631	-0.704051	-0.601215	-0.568642	-0.556879
ILO_85	70-79	-0.572862	-0.612641	-0.669131	-0.55278	-0.530718	-0.497435
ILO_86	80-99	-0.592385	-0.625738	-0.680566	-0.541871	-0.466838	-0.446876
ILO_87	80-99	-0.628612	-0.637924	-0.687357	-0.548435	-0.525485	-0.491597
ILO_88	80-99	-0.600763	-0.630921	-0.684702	-0.527475	-0.536591	-0.517505
ILO_89	80-99	-0.56785	-0.627742	-0.680534	-0.508916	-0.471561	-0.464571
ILO_90	80-99	-0.658803	-0.699017	-0.743492	-0.571371	-0.471819	-0.434031
ILO_91	80-99	-0.572593	-0.631189	-0.686591	-0.584775	-0.53341	-0.54692
ILO_92	80-99	-0.662393	-0.713062	-0.753944	-0.601302	-0.545961	-0.51086
ILO_93	70-79	-0.639361	-0.704018	-0.748476	-0.628709	-0.571706	-0.542816
ILO_94	100+	-0.578209	-0.63888	-0.692605	-0.516334	-0.503929	-0.500879
ILO_95	70-79	-0.673176	-0.678654	-0.726848	-0.615515	-0.602912	-0.561975
ILO_96	70-79	-0.64586	-0.672622	-0.717362	-0.636521	-0.516648	-0.484137
ILO_97	70-79	-0.510782	-0.57242	-0.63159	-0.483071	-0.471719	-0.479389
ILO_98	<70	-0.679791	-0.706055	-0.746746	-0.571256	-0.529681	-0.507638
ILO_99	70-79	-0.680753	-0.663536	-0.709572	-0.534972	-0.516395	-0.493029
ILO_100	100+	-0.557204	-0.596746	-0.655408	-0.575284	-0.577252	-0.593532
ILO_101	<70	-0.555886	-0.578005	-0.636021	-0.511022	-0.466766	-0.431686
ILO_102	100+	-0.574403	-0.636601	-0.6884	-0.503927	-0.473533	-0.459601
ILO_103	70-79	-0.687975	-0.719666	-0.759556	-0.577663	-0.506039	-0.483318
ILO_104	70-79	-0.666143	-0.712805	-0.755908	-0.649676	-0.637673	-0.559929
ILO_105	100+	-0.631955	-0.664017	-0.712996	-0.606968	-0.546467	-0.53019
ILO_106	80-99	-0.711015	-0.747723	-0.782251	-0.612354	-0.55582	-0.563722
ILO_107	100+	-0.675416	-0.659673	-0.710645	-0.580225	-0.447279	-0.489683
ILO_108	<70	-0.615013	-0.661964	-0.711488	-0.542402	-0.498676	-0.44138
ILO_109	70-79	-0.672806	-0.722126	-0.763464	-0.65401	-0.588026	-0.548536
ILO_110	80-99	-0.642885	-0.631378	-0.684892	-0.601981	-0.518611	-0.499549
ILO_111	100+	-0.576137	-0.581061	-0.631036	-0.504902	-0.471066	-0.44477
ILO_112	100+	-0.570453	-0.59002	-0.650065	-0.512509	-0.487912	-0.513701
ILO_113	100+	-0.524131	-0.579464	-0.642302	-0.57101	-0.563516	-0.528541
ILO_114	<70	-0.596997	-0.664523	-0.7144	-0.584308	-0.606978	-0.576903
ILO_115	<70	-0.66086	-0.689726	-0.736118	-0.512275	-0.502943	-0.478634
ILO_116	100+	-0.623268	-0.636728	-0.688816	-0.601383	-0.55148	-0.596657
ILO_117	80-99	-0.385804	-0.449859	-0.525607	-0.471895	-0.529164	-0.538203
ILO_118	70-79	-0.655978	-0.697367	-0.742059	-0.56838	-0.488458	-0.463804
ILO_119	100+	-0.46256	-0.50855	-0.579994	-0.475447	-0.50291	-0.496744
ILO_120	70-79	-0.553067	-0.576852	-0.633035	-0.481392	-0.484289	-0.43726
ILO_121	100+	-0.448151	-0.490188	-0.566172	-0.482839	-0.48591	-0.509247
ILO_122	80-99	-0.674778	-0.708887	-0.750366	-0.636806	-0.558174	-0.55194
ILO_123	<70	-0.54456	-0.598659	-0.652008	-0.464624	-0.478894	-0.479666
ILO_124	70-79	-0.735869	-0.752638	-0.782545	-0.620786	-0.592687	-0.534833
ILO_125	70-79	-0.587147	-0.599989	-0.655398	-0.487192	-0.432621	-0.405101
ILO_126	<70	-0.673253	-0.698065	-0.742286	-0.621008	-0.618885	-0.608131
ILO_127	100+	-0.533727	-0.595124	-0.645129	-0.524816	-0.504035	-0.513797
ILO_128	100+	-0.486307	-0.500601	-0.568034	-0.459161	-0.498299	-0.4777
ILO_129	<70	-0.642616	-0.678521	-0.72245	-0.540791	-0.479483	-0.465111
ILO_130	<70	-0.600285	-0.651197	-0.701817	-0.546471	-0.489504	-0.458518
ILO_131	80-99	-0.544913	-0.519328	-0.587014	-0.450244	-0.470494	-0.481676
ILO_132	80-99	-0.618586	-0.62763	-0.677661	-0.471182	-0.433418	-0.421934
ILO_133	70-79	-0.613277	-0.633032	-0.687913	-0.53912	-0.441041	-0.430145
ILO_134	100+	-0.678757	-0.714797	-0.75197	-0.513374	-0.533491	-0.492853
ILO_135	100+	-0.545211	-0.56054	-0.617817	-0.506666	-0.412955	-0.433005
ILO_136	70-79	-0.67552	-0.69879	-0.741769	-0.625049	-0.508101	-0.511332
ILO_137	70-79	-0.663269	-0.683794	-0.718904	-0.558474	-0.549408	-0.495101
ILO_138	100+	-0.446126	-0.512511	-0.580978	-0.502515	-0.502725	-0.501475
ILO_139	100+	-0.563755	-0.592161	-0.651172	-0.507311	-0.519883	-0.465985
ILO_140	100+	-0.699019	-0.739666	-0.777672	-0.587252	-0.475124	-0.486792
ILO_141	100+	-0.603746	-0.645628	-0.698512	-0.527719	-0.572009	-0.564095
ILO_142	70-79	-0.651413	-0.694134	-0.738685	-0.554377	-0.501807	-0.499098
ILO_143	100+	-0.644865	-0.661805	-0.712523	-0.674967	-0.570694	-0.58646
ILO_144	100+	-0.676052	-0.711666	-0.75198	-0.549651	-0.518022	-0.468466
ILO_145	100+	-0.816473	-0.61837	-0.665501	-0.644512	-0.639549	-0.591533
ILO_146	100+	-0.64941	-0.68874	-0.732805	-0.535899	-0.501198	-0.506939
ILO_147	70-79	-0.658493	-0.685693	-0.729305	-0.521254	-0.49404	-0.480967
ILO_148	100+	-0.578361	-0.615246	-0.66941	-0.511532	-0.437615	-0.43298
ILO_149	80-99	-0.496758	-0.536476	-0.604056	-0.489494	-0.494097	-0.488371
ILO_150	100+	-0.669538	-0.706499	-0.750441	-0.618664	-0.55917	-0.533598
ILO_151	100+	-0.735032	-0.71995	-0.76185	-0.683713	-0.586028	-0.5794
ILO_152	100+	-0.681069	-0.704251	-0.748061	-0.578421	-0.522208	-0.49466
ILO_153	80-99	-0.426584	-0.500296	-0.570233	-0.489615	-0.488166	-0.516682
ILO_154	100+	-0.76762	-0.68176	-0.726622	-0.573801	-0.545433	-0.60182
ILO_155	70-79	-0.48113	-0.504885	-0.577246	-0.432539	-0.417127	-0.447216
ILO_156	70-79	-0.687898	-0.657543	-0.70792	-0.570607	-0.499007	-0.511927
ILO_157	100+	-0.631355	-0.687238	-0.733316	-0.633026	-0.571419	-0.563934
ILO_158	70-79	-0.66941	-0.681838	-0.727757	-0.746386	-0.764517	-0.789989
ILO_159	<70	-0.79495	-0.812898	-0.840709	-0.734047	-0.626037	-0.623502
ILO_160	100+	-0.604828	-0.634479	-0.68728	-0.512644	-0.482597	-0.441518
ILO_161	80-99	-0.67487	-0.687246	-0.730956	-0.529916	-0.495261	-0.477006
ILO_162	70-79	-0.683	-0.717668	-0.757812	-0.562349	-0.530676	-0.502644
ILO_163	70-79	-0.731328	-0.741791	-0.773609	-0.639695	-0.602858	-0.574683
ILO_164	80-99	-0.639736	-0.680999	-0.725844	-0.573179	-0.512577	-0.467503
ILO_165	70-79	-0.666419	-0.694776	-0.74062	-0.611251	-0.522629	-0.47474
ILO_166	<70	-0.709697	-0.707922	-0.750527	-0.580565	-0.482997	-0.467406
ILO_167	100+	-0.461073	-0.435054	-0.49325	-0.486035	-0.539169	-0.564473
ILO_168	70-79	-0.633538	-0.683326	-0.730875	-0.530581	-0.461319	-0.455751
ILO_169	100+	-0.52745	-0.538352	-0.606877	-0.54772	-0.561447	-0.602187
ILO_170	100+	-0.67418	-0.700356	-0.744911	-0.579691	-0.575199	-0.545458
ILO_171	<70	-0.674765	-0.725364	-0.766529	-0.604155	-0.534032	-0.517892
ILO_172	70-79	-0.670228	-0.703954	-0.747704	-0.590648	-0.551338	-0.56406
ILO_173	<70	-0.524959	-0.576399	-0.637926	-0.549313	-0.499059	-0.510885
ILO_174	70-79	-0.694059	-0.714062	-0.756705	-0.671739	-0.607751	-0.536337
ILO_175	70-79	-0.694139	-0.725377	-0.759569	-0.634742	-0.593765	-0.540203
ILO_176	100+	-0.697822	-0.734837	-0.774659	-0.645854	-0.541792	-0.566694
ILO_177	70-79	-0.698935	-0.734794	-0.773394	-0.565929	-0.508665	-0.498694
ILO_178	70-79	-0.601007	-0.659116	-0.710322	-0.609331	-0.586531	-0.590798
ILO_179	<70	-0.6575	-0.706823	-0.750119	-0.592868	-0.479689	-0.487535
ILO_180	70-79	-0.61806	-0.62837	-0.682946	-0.525315	-0.480412	-0.488554
ILO_181	70-79	-0.652926	-0.676405	-0.722275	-0.5629	-0.536856	-0.478069
ILO_182	<70	-0.666964	-0.713506	-0.754726	-0.595137	-0.529989	-0.471091
ILO_183	100+	-0.669733	-0.716636	-0.758586	-0.503294	-0.523836	-0.529436
ILO_184	100+	-0.561578	-0.628947	-0.683706	-0.555169	-0.521997	-0.522896
ILO_185	100+	-0.483706	-0.506011	-0.572813	-0.475288	-0.420683	-0.43089
ILO_186	70-79	-0.697771	-0.731621	-0.771333	-0.596011	-0.554792	-0.574998
ILO_187	100+	-0.60553	-0.648207	-0.700793	-0.570325	-0.557577	-0.497696
ILO_188	100+	-0.620171	-0.662498	-0.712402	-0.565518	-0.481275	-0.453924
ILO_189	100+	-0.617789	-0.626421	-0.680868	-0.503532	-0.477617	-0.453732
ILO_190	70-79	-0.701582	-0.721513	-0.761587	-0.639436	-0.589997	-0.532291
ILO_191	100+	-0.70943	-0.689464	-0.735232	-0.641136	-0.568364	-0.572754
ILO_192	100+	-0.617914	-0.621555	-0.676089	-0.551417	-0.525646	-0.472252
ILO_193	100+	-0.598828	-0.633777	-0.686485	-0.520953	-0.46179	-0.460364
ILO_194	100+	-0.540307	-0.617828	-0.672403	-0.568956	-0.552007	-0.556916
ILO_195	100+	-0.469235	-0.535886	-0.599756	-0.480124	-0.48809	-0.482552
ILO_196	100+	-0.656822	-0.677797	-0.726184	-0.624606	-0.540603	-0.519099
ILO_197	<70	-0.650503	-0.642438	-0.695217	-0.517743	-0.515009	-0.45965
ILO_198	100+	-0.636735	-0.585963	-0.647555	-0.575041	-0.578215	-0.554872
ILO_199	100+	-0.520254	-0.589542	-0.649691	-0.534755	-0.542421	-0.53191
ILO_200	100+	-0.723774	-0.750767	-0.788064	-0.675995	-0.601081	-0.575164
ILO_201	100+	-0.580581	-0.468324	-0.540447	-0.499479	-0.528154	-0.526408
ILO_202	70-79	-0.696619	-0.720271	-0.760611	-0.530189	-0.57033	-0.557944
ILO_203	70-79	-0.625994	-0.654061	-0.70362	-0.514867	-0.458175	-0.430124
ILO_204	100+	-0.639514	-0.675377	-0.723863	-0.621742	-0.589624	-0.599768
ILO_205	70-79	-0.697887	-0.717502	-0.754529	-0.62124	-0.554486	-0.575128
ILO_206	100+	-0.53252	-0.552606	-0.613627	-0.524165	-0.468353	-0.438696
ILO_207	100+	-0.623355	-0.680022	-0.725427	-0.557934	-0.510517	-0.490972
ILO_208	<70	-0.571721	-0.596551	-0.656535	-0.475729	-0.456491	-0.452227
ILO_209	100+	-0.7208	-0.725991	-0.761828	-0.546436	-0.551143	-0.541448
ILO_210	70-79	-0.621744	-0.676034	-0.719333	-0.538831	-0.478993	-0.467122
ILO_211	<70	-0.681714	-0.724571	-0.765341	-0.638413	-0.623606	-0.626399
ILO_212	<70	-0.674408	-0.70142	-0.744245	-0.539278	-0.515314	-0.478208
ILO_213	<70	-0.593491	-0.636738	-0.686915	-0.575236	-0.539361	-0.48793
ILO_214	<70	-0.67713	-0.721529	-0.76174	-0.602164	-0.564105	-0.529659
ILO_215	100+	-0.581191	-0.648216	-0.695997	-0.639245	-0.601178	-0.587741
ILO_216	100+	-0.761761	-0.791262	-0.82035	-0.734921	-0.701543	-0.60049
ILO_217	100+	-0.617454	-0.584306	-0.644899	-0.499937	-0.489315	-0.469674
ILO_218	70-79	-0.638514	-0.657911	-0.707604	-0.550654	-0.493944	-0.437289
ILO_219	100+	-0.709505	-0.733046	-0.772665	-0.579243	-0.549764	-0.51211

## Sheet: ILO Bracken
sample.ID	age	phylum_statistic	class_statistic	order_statistic	family_statistic	genus_statistic	species_statistic
ILO_1	100+	-0.620687	-0.668853	-0.706112	-0.619754	-0.551562	-0.486505
ILO_2	100+	-0.741028	-0.763958	-0.789415	-0.634746	-0.58162	-0.447068
ILO_3	70-79	-0.736522	-0.745113	-0.772411	-0.635743	-0.571618	-0.476833
ILO_4	100+	-0.722836	-0.752207	-0.780509	-0.680199	-0.605316	-0.55204
ILO_5	70-79	-0.701139	-0.733801	-0.763468	-0.675343	-0.611421	-0.480803
ILO_6	100+	-0.776825	-0.797028	-0.819392	-0.722764	-0.644108	-0.532126
ILO_7	80-99	-0.735789	-0.759	-0.78565	-0.682905	-0.569108	-0.47303
ILO_8	100+	-0.548156	-0.607375	-0.648699	-0.579222	-0.535599	-0.498122
ILO_9	70-79	-0.783375	-0.7928	-0.815432	-0.729354	-0.663424	-0.494387
ILO_10	100+	-0.836567	-0.859905	-0.874183	-0.813247	-0.728039	-0.600305
ILO_11	100+	-0.55778	-0.589688	-0.617406	-0.535813	-0.452049	-0.423571
ILO_12	100+	-0.746917	-0.739562	-0.768545	-0.659914	-0.603795	-0.504092
ILO_13	70-79	-0.720233	-0.7507	-0.778552	-0.648351	-0.559758	-0.527871
ILO_14	100+	-0.731769	-0.737508	-0.768082	-0.694065	-0.61307	-0.53379
ILO_15	<70	-0.769444	-0.777355	-0.802392	-0.731182	-0.6446	-0.510556
ILO_16	70-79	-0.723716	-0.74574	-0.775311	-0.692819	-0.570345	-0.487245
ILO_17	100+	-0.633829	-0.615974	-0.657972	-0.57869	-0.561948	-0.464754
ILO_18	80-99	-0.821137	-0.814029	-0.832706	-0.746073	-0.687345	-0.610965
ILO_19	70-79	-0.644922	-0.664373	-0.696365	-0.553682	-0.473405	-0.422684
ILO_20	<70	-0.753425	-0.767855	-0.794403	-0.690995	-0.599254	-0.475379
ILO_21	70-79	-0.812214	-0.825112	-0.845094	-0.824295	-0.747913	-0.611199
ILO_22	70-79	-0.753014	-0.767237	-0.792624	-0.657969	-0.607279	-0.498193
ILO_23	100+	-0.612909	-0.656001	-0.695118	-0.577486	-0.537066	-0.463805
ILO_24	80-99	-0.721713	-0.740459	-0.768573	-0.695163	-0.643115	-0.503304
ILO_25	100+	-0.640922	-0.675379	-0.707157	-0.618099	-0.553349	-0.523348
ILO_26	100+	-0.68718	-0.712249	-0.743728	-0.607613	-0.472438	-0.430338
ILO_27	70-79	-0.727268	-0.753389	-0.781138	-0.670908	-0.581443	-0.486637
ILO_28	70-79	-0.735584	-0.751026	-0.778107	-0.65347	-0.582007	-0.518975
ILO_29	80-99	-0.642521	-0.688759	-0.724114	-0.679909	-0.618798	-0.538893
ILO_30	100+	-0.730162	-0.735963	-0.762842	-0.677581	-0.623732	-0.475571
ILO_31	100+	-0.682929	-0.704398	-0.738205	-0.600719	-0.490758	-0.437264
ILO_32	100+	-0.80747	-0.812165	-0.833522	-0.826794	-0.835688	-0.83501
ILO_33	70-79	-0.757396	-0.783878	-0.808368	-0.693617	-0.579801	-0.524649
ILO_34	70-79	-0.772191	-0.773174	-0.7986	-0.662428	-0.515512	-0.463089
ILO_35	100+	-0.786075	-0.688524	-0.719796	-0.697049	-0.67878	-0.595403
ILO_36	80-99	-0.691544	-0.711909	-0.739818	-0.619484	-0.460366	-0.390887
ILO_37	70-79	-0.732398	-0.76411	-0.790047	-0.622065	-0.551511	-0.495494
ILO_38	80-99	-0.699631	-0.737818	-0.768434	-0.674725	-0.582173	-0.4976
ILO_39	80-99	-0.796675	-0.810565	-0.831848	-0.726419	-0.654465	-0.528031
ILO_40	80-99	-0.642382	-0.674901	-0.708251	-0.59348	-0.473558	-0.428435
ILO_41	80-99	-0.705936	-0.741935	-0.769013	-0.674048	-0.611551	-0.490187
ILO_42	80-99	-0.648349	-0.671352	-0.707824	-0.583419	-0.54661	-0.481859
ILO_43	70-79	-0.745442	-0.759799	-0.78473	-0.698064	-0.600085	-0.5097
ILO_44	100+	-0.731821	-0.744842	-0.77434	-0.629345	-0.539383	-0.473667
ILO_45	80-99	-0.695077	-0.716535	-0.748197	-0.659631	-0.549236	-0.487188
ILO_46	70-79	-0.748003	-0.772723	-0.798103	-0.691764	-0.590909	-0.486117
ILO_47	70-79	-0.676882	-0.696893	-0.730776	-0.62107	-0.519645	-0.441092
ILO_48	<70	-0.745976	-0.767778	-0.79362	-0.676717	-0.617981	-0.495126
ILO_49	80-99	-0.748028	-0.768525	-0.795446	-0.741642	-0.745968	-0.573081
ILO_50	80-99	-0.728779	-0.749784	-0.778065	-0.655306	-0.55464	-0.474616
ILO_51	<70	-0.709537	-0.713953	-0.745566	-0.552716	-0.485176	-0.427217
ILO_52	100+	-0.736086	-0.72247	-0.753614	-0.634178	-0.565037	-0.445659
ILO_53	70-79	-0.72971	-0.663482	-0.690683	-0.695743	-0.588909	-0.598865
ILO_54	<70	-0.659343	-0.681926	-0.717102	-0.586365	-0.501883	-0.424422
ILO_55	70-79	-0.667673	-0.630528	-0.668282	-0.568788	-0.486451	-0.447345
ILO_56	100+	-0.758327	-0.785648	-0.808651	-0.703119	-0.625583	-0.534743
ILO_57	100+	-0.544159	-0.586954	-0.629619	-0.55353	-0.501594	-0.459524
ILO_58	70-79	-0.720171	-0.719883	-0.748071	-0.628213	-0.630729	-0.54378
ILO_59	100+	-0.712261	-0.749302	-0.776181	-0.715202	-0.656334	-0.538565
ILO_60	<70	-0.761796	-0.777253	-0.801067	-0.646362	-0.622919	-0.551885
ILO_61	<70	-0.630098	-0.684315	-0.720921	-0.66613	-0.581013	-0.507441
ILO_62	70-79	-0.663116	-0.699674	-0.732917	-0.642576	-0.574011	-0.494978
ILO_63	70-79	-0.756584	-0.777099	-0.801036	-0.724988	-0.631597	-0.543592
ILO_64	80-99	-0.604327	-0.635011	-0.668954	-0.552773	-0.496303	-0.432035
ILO_65	70-79	-0.730576	-0.748939	-0.776419	-0.62791	-0.512688	-0.458967
ILO_66	70-79	-0.778035	-0.788963	-0.813275	-0.735814	-0.665319	-0.557538
ILO_67	70-79	-0.73846	-0.765042	-0.790809	-0.643616	-0.594714	-0.526096
ILO_68	80-99	-0.760601	-0.789043	-0.811757	-0.694209	-0.647336	-0.50987
ILO_69	70-79	-0.702568	-0.722387	-0.754094	-0.654774	-0.57163	-0.495813
ILO_70	<70	-0.677078	-0.714096	-0.745303	-0.608952	-0.50026	-0.44417
ILO_71	100+	-0.573455	-0.588795	-0.630649	-0.545276	-0.505478	-0.462991
ILO_72	80-99	-0.711454	-0.746386	-0.774738	-0.676644	-0.591188	-0.488761
ILO_73	100+	-0.647888	-0.693157	-0.727483	-0.69164	-0.636858	-0.611827
ILO_74	70-79	-0.706017	-0.72455	-0.753897	-0.665118	-0.597777	-0.464351
ILO_75	<70	-0.635343	-0.617532	-0.642775	-0.594052	-0.538206	-0.52513
ILO_76	70-79	-0.723462	-0.737406	-0.767109	-0.624414	-0.56032	-0.42791
ILO_77	80-99	-0.704013	-0.728742	-0.758878	-0.658535	-0.608656	-0.479824
ILO_78	<70	-0.771885	-0.794909	-0.818362	-0.635688	-0.609969	-0.517024
ILO_79	70-79	-0.71693	-0.749539	-0.778118	-0.639775	-0.557046	-0.482744
ILO_80	70-79	-0.680022	-0.670465	-0.70501	-0.616654	-0.488656	-0.425047
ILO_81	70-79	-0.67927	-0.700857	-0.731011	-0.633061	-0.551782	-0.431814
ILO_82	70-79	-0.588367	-0.629111	-0.66833	-0.561805	-0.481482	-0.410231
ILO_83	100+	-0.679861	-0.715534	-0.747244	-0.688391	-0.640079	-0.533182
ILO_84	<70	-0.726944	-0.761353	-0.788705	-0.698688	-0.652531	-0.564626
ILO_85	70-79	-0.700754	-0.729594	-0.759625	-0.690671	-0.636084	-0.549413
ILO_86	80-99	-0.660444	-0.695838	-0.730237	-0.682313	-0.593586	-0.504817
ILO_87	80-99	-0.741174	-0.756882	-0.781836	-0.695144	-0.638402	-0.535298
ILO_88	80-99	-0.641783	-0.679086	-0.715877	-0.690133	-0.671881	-0.581514
ILO_89	80-99	-0.648471	-0.688795	-0.723819	-0.635623	-0.552335	-0.504357
ILO_90	80-99	-0.677544	-0.716843	-0.74905	-0.679787	-0.579784	-0.471547
ILO_91	80-99	-0.773638	-0.808062	-0.830512	-0.763921	-0.682918	-0.582042
ILO_92	80-99	-0.771428	-0.79838	-0.821036	-0.70335	-0.639699	-0.542191
ILO_93	70-79	-0.761541	-0.797693	-0.821385	-0.752605	-0.685601	-0.563007
ILO_94	100+	-0.652447	-0.696542	-0.731136	-0.610071	-0.562794	-0.505268
ILO_95	70-79	-0.792208	-0.819379	-0.840351	-0.764146	-0.700166	-0.572831
ILO_96	70-79	-0.775428	-0.795843	-0.818583	-0.765181	-0.667119	-0.526016
ILO_97	70-79	-0.642641	-0.674638	-0.710894	-0.583549	-0.529414	-0.475318
ILO_98	<70	-0.79919	-0.817902	-0.838665	-0.714106	-0.663152	-0.561677
ILO_99	70-79	-0.798589	-0.790739	-0.814454	-0.665614	-0.617454	-0.528266
ILO_100	100+	-0.543449	-0.589726	-0.633344	-0.543627	-0.458089	-0.431838
ILO_101	<70	-0.645029	-0.655794	-0.693563	-0.590632	-0.509212	-0.429583
ILO_102	100+	-0.64644	-0.679921	-0.716588	-0.603703	-0.529891	-0.443185
ILO_103	70-79	-0.755771	-0.777439	-0.801483	-0.720251	-0.60445	-0.526976
ILO_104	70-79	-0.792941	-0.819204	-0.839884	-0.796019	-0.78682	-0.613992
ILO_105	100+	-0.730102	-0.756466	-0.783729	-0.751963	-0.672948	-0.607841
ILO_106	80-99	-0.792703	-0.82254	-0.842118	-0.757012	-0.67917	-0.578417
ILO_107	100+	-0.680757	-0.68774	-0.718876	-0.617844	-0.491733	-0.489173
ILO_108	<70	-0.749965	-0.774069	-0.799284	-0.659053	-0.6079	-0.457298
ILO_109	70-79	-0.735821	-0.767028	-0.793191	-0.73459	-0.668326	-0.50857
ILO_110	80-99	-0.716418	-0.728615	-0.759923	-0.707383	-0.634126	-0.565555
ILO_111	100+	-0.699092	-0.715031	-0.743236	-0.664185	-0.608651	-0.506764
ILO_112	100+	-0.663358	-0.68676	-0.720061	-0.675314	-0.608542	-0.514804
ILO_113	100+	-0.674012	-0.706545	-0.740254	-0.696893	-0.700204	-0.602509
ILO_114	<70	-0.706446	-0.742708	-0.771427	-0.665248	-0.62795	-0.574624
ILO_115	<70	-0.74756	-0.768802	-0.794557	-0.58336	-0.553242	-0.484467
ILO_116	100+	-0.771194	-0.77793	-0.802167	-0.755512	-0.676942	-0.647678
ILO_117	80-99	-0.489037	-0.536685	-0.586034	-0.517629	-0.505376	-0.459291
ILO_118	70-79	-0.709248	-0.739496	-0.768974	-0.669589	-0.597098	-0.470209
ILO_119	100+	-0.583301	-0.620931	-0.661427	-0.576195	-0.570926	-0.497323
ILO_120	70-79	-0.706644	-0.711381	-0.741146	-0.619097	-0.566387	-0.45654
ILO_121	100+	-0.529495	-0.581004	-0.629671	-0.590176	-0.5639	-0.530554
ILO_122	80-99	-0.711141	-0.736229	-0.76421	-0.707129	-0.593396	-0.596333
ILO_123	<70	-0.714869	-0.73771	-0.766865	-0.660289	-0.591917	-0.526784
ILO_124	70-79	-0.867631	-0.877505	-0.891032	-0.790241	-0.741873	-0.576354
ILO_125	70-79	-0.624875	-0.642474	-0.680795	-0.523846	-0.478755	-0.396525
ILO_126	<70	-0.881302	-0.88402	-0.896935	-0.817728	-0.739758	-0.635373
ILO_127	100+	-0.623311	-0.674929	-0.711768	-0.619412	-0.616028	-0.571039
ILO_128	100+	-0.594662	-0.623202	-0.665057	-0.620762	-0.622751	-0.542235
ILO_129	<70	-0.68852	-0.717694	-0.748482	-0.653633	-0.563918	-0.485897
ILO_130	<70	-0.673841	-0.707479	-0.739991	-0.644483	-0.573129	-0.473044
ILO_131	80-99	-0.720793	-0.732036	-0.762009	-0.621741	-0.598899	-0.508518
ILO_132	80-99	-0.70694	-0.715754	-0.744812	-0.588303	-0.510816	-0.445105
ILO_133	70-79	-0.694183	-0.701045	-0.734008	-0.61067	-0.515747	-0.430752
ILO_134	100+	-0.701436	-0.730363	-0.755571	-0.562257	-0.537171	-0.455245
ILO_135	100+	-0.616475	-0.633611	-0.66808	-0.593716	-0.521613	-0.478707
ILO_136	70-79	-0.724887	-0.759742	-0.787522	-0.743861	-0.665461	-0.517167
ILO_137	70-79	-0.774686	-0.795531	-0.81795	-0.65767	-0.613824	-0.515441
ILO_138	100+	-0.553414	-0.59876	-0.639244	-0.542627	-0.523328	-0.482617
ILO_139	100+	-0.65398	-0.67795	-0.712467	-0.608925	-0.589736	-0.480723
ILO_140	100+	-0.705487	-0.734076	-0.762578	-0.637131	-0.534135	-0.486515
ILO_141	100+	-0.746323	-0.782119	-0.807607	-0.694794	-0.676478	-0.60106
ILO_142	70-79	-0.673464	-0.70905	-0.741012	-0.64319	-0.587209	-0.485055
ILO_143	100+	-0.704379	-0.729582	-0.760971	-0.74006	-0.650665	-0.635674
ILO_144	100+	-0.775121	-0.79535	-0.817908	-0.70741	-0.626681	-0.486532
ILO_145	100+	-0.842679	-0.702044	-0.724825	-0.707571	-0.66427	-0.592779
ILO_146	100+	-0.717388	-0.747033	-0.775108	-0.669461	-0.609099	-0.508221
ILO_147	70-79	-0.773479	-0.791744	-0.814535	-0.647717	-0.582178	-0.523034
ILO_148	100+	-0.599419	-0.6291	-0.667497	-0.584696	-0.500739	-0.439689
ILO_149	80-99	-0.591488	-0.629213	-0.671323	-0.592826	-0.577072	-0.518891
ILO_150	100+	-0.776467	-0.806022	-0.828508	-0.719315	-0.664669	-0.541247
ILO_151	100+	-0.770649	-0.7494	-0.778332	-0.746746	-0.619592	-0.621786
ILO_152	100+	-0.810494	-0.821247	-0.841693	-0.762459	-0.682225	-0.557245
ILO_153	80-99	-0.587638	-0.639319	-0.67934	-0.64675	-0.625061	-0.522305
ILO_154	100+	-0.860643	-0.819537	-0.838572	-0.680868	-0.626618	-0.668411
ILO_155	70-79	-0.593439	-0.606885	-0.64944	-0.536009	-0.464052	-0.411015
ILO_156	70-79	-0.715135	-0.697964	-0.731906	-0.644962	-0.588745	-0.51986
ILO_157	100+	-0.681171	-0.724416	-0.756427	-0.704994	-0.637087	-0.576358
ILO_158	70-79	-0.756461	-0.762748	-0.789058	-0.804664	-0.812972	-0.832464
ILO_159	<70	-0.769732	-0.784346	-0.809439	-0.747143	-0.646173	-0.62479
ILO_160	100+	-0.662707	-0.695224	-0.727306	-0.610642	-0.575568	-0.474889
ILO_161	80-99	-0.708281	-0.716461	-0.745624	-0.611024	-0.529049	-0.43973
ILO_162	70-79	-0.820514	-0.838546	-0.856534	-0.686615	-0.66449	-0.554365
ILO_163	70-79	-0.652526	-0.656547	-0.677881	-0.594566	-0.513075	-0.489569
ILO_164	80-99	-0.771326	-0.794071	-0.815904	-0.737693	-0.637046	-0.524368
ILO_165	70-79	-0.781738	-0.799157	-0.82255	-0.740423	-0.65343	-0.539483
ILO_166	<70	-0.728775	-0.737319	-0.765288	-0.671228	-0.55694	-0.477265
ILO_167	100+	-0.492402	-0.503405	-0.544483	-0.580995	-0.618453	-0.638007
ILO_168	70-79	-0.750935	-0.778402	-0.803589	-0.681836	-0.580173	-0.504321
ILO_169	100+	-0.611037	-0.63112	-0.671991	-0.687381	-0.673424	-0.67925
ILO_170	100+	-0.773451	-0.795353	-0.818821	-0.70899	-0.65867	-0.575674
ILO_171	<70	-0.78824	-0.818342	-0.839429	-0.742673	-0.662535	-0.562353
ILO_172	70-79	-0.744202	-0.76559	-0.792284	-0.625781	-0.590178	-0.527164
ILO_173	<70	-0.654743	-0.689889	-0.724131	-0.669347	-0.601434	-0.520446
ILO_174	70-79	-0.850827	-0.861326	-0.877395	-0.818197	-0.735659	-0.547068
ILO_175	70-79	-0.825384	-0.842039	-0.860071	-0.811951	-0.736656	-0.575997
ILO_176	100+	-0.779334	-0.804974	-0.827566	-0.743631	-0.655337	-0.619333
ILO_177	70-79	-0.732632	-0.761606	-0.788039	-0.678268	-0.604125	-0.508847
ILO_178	70-79	-0.786033	-0.814358	-0.836062	-0.761115	-0.765337	-0.636352
ILO_179	<70	-0.702153	-0.733172	-0.763025	-0.618978	-0.513644	-0.467228
ILO_180	70-79	-0.677331	-0.712243	-0.744862	-0.632824	-0.535655	-0.48007
ILO_181	70-79	-0.782959	-0.798984	-0.821877	-0.74775	-0.670559	-0.531011
ILO_182	<70	-0.788169	-0.814903	-0.835993	-0.742587	-0.665986	-0.522794
ILO_183	100+	-0.737458	-0.76119	-0.787764	-0.589587	-0.538288	-0.471993
ILO_184	100+	-0.645974	-0.699227	-0.733714	-0.6687	-0.638791	-0.589182
ILO_185	100+	-0.61951	-0.652406	-0.683736	-0.593932	-0.544077	-0.467465
ILO_186	70-79	-0.786033	-0.808657	-0.829528	-0.651903	-0.603813	-0.558231
ILO_187	100+	-0.692133	-0.732454	-0.763049	-0.703656	-0.678118	-0.528062
ILO_188	100+	-0.695244	-0.720429	-0.752231	-0.649067	-0.564871	-0.473437
ILO_189	100+	-0.721825	-0.737797	-0.765231	-0.660652	-0.595655	-0.480949
ILO_190	70-79	-0.832236	-0.845128	-0.861685	-0.81293	-0.732743	-0.569783
ILO_191	100+	-0.796403	-0.80201	-0.824179	-0.776244	-0.680866	-0.603425
ILO_192	100+	-0.752562	-0.773578	-0.799081	-0.719734	-0.660276	-0.541183
ILO_193	100+	-0.638743	-0.66441	-0.701805	-0.57929	-0.523458	-0.464737
ILO_194	100+	-0.684948	-0.733838	-0.764682	-0.701978	-0.663586	-0.625229
ILO_195	100+	-0.63216	-0.666823	-0.697756	-0.569452	-0.524231	-0.426651
ILO_196	100+	-0.783458	-0.795623	-0.819383	-0.737013	-0.658627	-0.588193
ILO_197	<70	-0.762005	-0.77507	-0.801022	-0.67572	-0.620301	-0.497953
ILO_198	100+	-0.682771	-0.63499	-0.67588	-0.6615	-0.573415	-0.526525
ILO_199	100+	-0.670525	-0.718139	-0.750863	-0.677316	-0.637464	-0.590216
ILO_200	100+	-0.829011	-0.843444	-0.861318	-0.804823	-0.708826	-0.632099
ILO_201	100+	-0.636848	-0.578995	-0.624887	-0.603299	-0.584964	-0.509617
ILO_202	70-79	-0.814456	-0.825045	-0.844833	-0.640276	-0.645587	-0.521904
ILO_203	70-79	-0.679127	-0.691944	-0.723744	-0.62812	-0.532196	-0.436798
ILO_204	100+	-0.797533	-0.817505	-0.838518	-0.768595	-0.705758	-0.583542
ILO_205	70-79	-0.846032	-0.865781	-0.881469	-0.78267	-0.70492	-0.619429
ILO_206	100+	-0.61458	-0.648277	-0.684961	-0.64345	-0.591723	-0.521963
ILO_207	100+	-0.739647	-0.769074	-0.794283	-0.689073	-0.629568	-0.496011
ILO_208	<70	-0.662044	-0.682984	-0.718675	-0.602721	-0.536686	-0.42914
ILO_209	100+	-0.815202	-0.822718	-0.841262	-0.684847	-0.664081	-0.563773
ILO_210	70-79	-0.690905	-0.725594	-0.755971	-0.63643	-0.546658	-0.479339
ILO_211	<70	-0.827093	-0.848334	-0.865719	-0.780469	-0.725068	-0.59821
ILO_212	<70	-0.767489	-0.784756	-0.809776	-0.664456	-0.60674	-0.505055
ILO_213	<70	-0.731324	-0.762519	-0.789711	-0.710699	-0.644658	-0.491898
ILO_214	<70	-0.787414	-0.818678	-0.839558	-0.773387	-0.70047	-0.558736
ILO_215	100+	-0.797473	-0.824044	-0.844263	-0.812315	-0.741647	-0.63367
ILO_216	100+	-0.844611	-0.86351	-0.879321	-0.768242	-0.757766	-0.643427
ILO_217	100+	-0.71112	-0.690695	-0.724373	-0.605604	-0.574558	-0.499484
ILO_218	70-79	-0.726797	-0.754805	-0.782319	-0.673058	-0.592319	-0.460511
ILO_219	100+	-0.826285	-0.836678	-0.854386	-0.715572	-0.666224	-0.528326

## Sheet: Xu et al. MetaPhlAn
sample.ID	age	phylum_statistic	class_statistic	order_statistic	family_statistic	genus_statistic	species_statistic
SRR11412666	<70	-0.710613	-0.725681	-0.763742	-0.626826	-0.637813	-0.654535
SRR11412667	<70	-0.678022	-0.715544	-0.761549	-0.635594	-0.606206	-0.621404
SRR11412668	70-79	-0.646367	-0.676937	-0.729275	-0.573122	-0.515915	-0.463538
SRR11412669	<70	-0.665181	-0.68138	-0.718339	-0.669227	-0.604716	-0.634558
SRR11412670	70-79	-0.575924	-0.623395	-0.678618	-0.577027	-0.577831	-0.592152
SRR11412671	70-79	-0.577191	-0.62793	-0.688719	-0.601084	-0.595328	-0.600993
SRR11412672	80-99	-0.566192	-0.624286	-0.682391	-0.620729	-0.639746	-0.641468
SRR11412673	70-79	-0.821023	-0.837913	-0.860976	-0.843573	-0.780837	-0.731911
SRR11412674	70-79	-0.631287	-0.633454	-0.681363	-0.527376	-0.483512	-0.499729
SRR11412675	<70	-0.724171	-0.744221	-0.777881	-0.61245	-0.627646	-0.633244
SRR11412676	<70	-0.644846	-0.675856	-0.724862	-0.588857	-0.576311	-0.561564
SRR11412677	<70	-0.67349	-0.718023	-0.763464	-0.644628	-0.583885	-0.564611
SRR11412678	70-79	-0.635754	-0.608341	-0.662805	-0.571937	-0.515952	-0.530873
SRR11412679	80-99	-0.571781	-0.650262	-0.707053	-0.509391	-0.481934	-0.494356
SRR11412680	70-79	-0.601778	-0.663182	-0.71824	-0.574677	-0.573157	-0.544335
SRR11412681	<70	-0.702656	-0.702319	-0.746019	-0.579505	-0.584108	-0.579119
SRR11412682	<70	-0.728463	-0.747131	-0.78817	-0.601594	-0.583985	-0.544777
SRR11412683	80-99	-0.523058	-0.607279	-0.670314	-0.572698	-0.586779	-0.510946
SRR11412684	<70	-0.763886	-0.778684	-0.813353	-0.78076	-0.759735	-0.718034
SRR11412685	<70	-0.650399	-0.680579	-0.728872	-0.65591	-0.547705	-0.53205
SRR11412686	80-99	-0.535549	-0.566562	-0.631259	-0.516572	-0.471686	-0.470338
SRR11412687	80-99	-0.48996	-0.54922	-0.6145	-0.532325	-0.554775	-0.511897
SRR11412688	<70	-0.689348	-0.695272	-0.742595	-0.649413	-0.587223	-0.615585
SRR11412689	80-99	-0.67943	-0.706683	-0.754719	-0.602302	-0.655351	-0.533259
SRR11412690	<70	-0.577046	-0.621679	-0.682631	-0.522832	-0.485183	-0.441945
SRR11412691	70-79	-0.522152	-0.529849	-0.582264	-0.492363	-0.513586	-0.490677
SRR11412692	80-99	-0.498398	-0.53316	-0.608052	-0.515985	-0.455773	-0.485069
SRR11412693	<70	-0.723179	-0.739734	-0.781635	-0.597159	-0.596359	-0.587451
SRR11412694	70-79	-0.651912	-0.664113	-0.708111	-0.602372	-0.587451	-0.59414
SRR11412695	70-79	-0.699997	-0.699097	-0.748574	-0.678948	-0.619488	-0.585831
SRR11412696	70-79	-0.604165	-0.637721	-0.6956	-0.556592	-0.52305	-0.516576
SRR11412698	<70	-0.699085	-0.719429	-0.765689	-0.638293	-0.58005	-0.515676
SRR11412699	80-99	-0.465586	-0.552699	-0.624655	-0.500497	-0.532553	-0.498609
SRR11412700	<70	-0.693951	-0.690301	-0.730299	-0.563065	-0.499047	-0.504933
SRR11412701	80-99	-0.534644	-0.567976	-0.636062	-0.589362	-0.565678	-0.576757
SRR11412702	80-99	-0.673095	-0.7045	-0.748589	-0.597268	-0.628174	-0.577249
SRR11412703	80-99	-0.609969	-0.668033	-0.722383	-0.682964	-0.705524	-0.716425
SRR11412704	80-99	-0.611872	-0.649581	-0.704855	-0.571865	-0.483255	-0.479002
SRR11412705	<70	-0.648745	-0.703273	-0.752023	-0.624148	-0.581321	-0.575319
SRR11412706	<70	-0.651943	-0.671169	-0.713739	-0.563434	-0.525505	-0.480695
SRR11412707	<70	-0.822275	-0.835048	-0.860569	-0.718666	-0.683349	-0.633922
SRR11412708	<70	-0.687106	-0.713748	-0.759162	-0.593838	-0.492917	-0.485852
SRR11412709	<70	-0.676154	-0.687478	-0.734523	-0.669934	-0.599887	-0.592655
SRR11412710	70-79	-0.808926	-0.830251	-0.858139	-0.687524	-0.672389	-0.587946
SRR11412711	70-79	-0.54132	-0.504594	-0.546639	-0.485417	-0.513092	-0.506486
SRR11412712	70-79	-0.643431	-0.580514	-0.648655	-0.569023	-0.551553	-0.509506
SRR11412713	<70	-0.659407	-0.609971	-0.623621	-0.512492	-0.536265	-0.537227
SRR11412714	80-99	-0.589211	-0.594249	-0.659546	-0.462568	-0.451978	-0.467083
SRR11412715	70-79	-0.833796	-0.854743	-0.87841	-0.642749	-0.683653	-0.652771
SRR11412716	<70	-0.714563	-0.750582	-0.791259	-0.641529	-0.597376	-0.593554
SRR11412717	80-99	-0.607534	-0.650127	-0.704368	-0.570857	-0.547177	-0.466861
SRR11412718	70-79	-0.682666	-0.674817	-0.728041	-0.548544	-0.460043	-0.447392
SRR11412719	80-99	-0.755506	-0.779676	-0.814593	-0.647988	-0.635578	-0.601244
SRR11412720	80-99	-0.730772	-0.77232	-0.808855	-0.630755	-0.67135	-0.613355
SRR11412721	<70	-0.652186	-0.654592	-0.711342	-0.521579	-0.494492	-0.496117
SRR11412722	<70	-0.603141	-0.592027	-0.638853	-0.488424	-0.468935	-0.467936
SRR11412723	<70	-0.563532	-0.571773	-0.639213	-0.589613	-0.523393	-0.535486
SRR11412724	<70	-0.832743	-0.844024	-0.866917	-0.757982	-0.715669	-0.651871
SRR11412725	<70	-0.627926	-0.640247	-0.69882	-0.58523	-0.516077	-0.482026
SRR11412726	<70	-0.66266	-0.707135	-0.754438	-0.583763	-0.503924	-0.459113
SRR11412727	70-79	-0.723965	-0.759117	-0.798307	-0.745173	-0.685927	-0.578229
SRR11412728	<70	-0.719715	-0.742531	-0.784727	-0.641922	-0.578952	-0.564848
SRR11412729	80-99	-0.63472	-0.655025	-0.711254	-0.580867	-0.514333	-0.501951
SRR11412730	80-99	-0.717784	-0.741092	-0.782666	-0.625586	-0.552915	-0.539872
SRR11412731	70-79	-0.555384	-0.573967	-0.640294	-0.46973	-0.427978	-0.434555
SRR11412732	<70	-0.694708	-0.738016	-0.779937	-0.545656	-0.505705	-0.50967
SRR11412733	<70	-0.637858	-0.66085	-0.708422	-0.591381	-0.576714	-0.552777
SRR11412734	<70	-0.695802	-0.617701	-0.636178	-0.49952	-0.498467	-0.517381
SRR11412735	80-99	-0.681766	-0.649232	-0.706618	-0.537476	-0.477132	-0.462309
SRR11412736	<70	-0.589524	-0.583816	-0.649865	-0.548664	-0.514717	-0.462113
SRR11412737	80-99	-0.480824	-0.525512	-0.599283	-0.454845	-0.477028	-0.492667
SRR11412738	80-99	-0.700566	-0.70318	-0.74909	-0.527222	-0.516461	-0.505933
SRR11412739	80-99	-0.571054	-0.626157	-0.687833	-0.581138	-0.549731	-0.520647
SRR11412740	<70	-0.671234	-0.699334	-0.740818	-0.556023	-0.579134	-0.548342
SRR11412741	<70	-0.672926	-0.674986	-0.72766	-0.592104	-0.588065	-0.543134
SRR11412742	80-99	-0.756455	-0.795957	-0.829466	-0.773712	-0.734506	-0.655663
SRR11412743	80-99	-0.580606	-0.557011	-0.626869	-0.500049	-0.469738	-0.46445
SRR11412744	<70	-0.606836	-0.591773	-0.658293	-0.524991	-0.515933	-0.453468
SRR11412745	100+	-0.4376	-0.481984	-0.551483	-0.50294	-0.536924	-0.539421
SRR11412746	80-99	-0.76672	-0.803787	-0.835725	-0.59224	-0.605596	-0.593559
SRR11412747	80-99	-0.678126	-0.733936	-0.777816	-0.633049	-0.648568	-0.625254
SRR11412748	<70	-0.706006	-0.673324	-0.716215	-0.560544	-0.529701	-0.520412
SRR11412749	70-79	-0.558709	-0.554691	-0.62238	-0.530099	-0.470308	-0.465451
SRR11412750	70-79	-0.666267	-0.68079	-0.733154	-0.580397	-0.560286	-0.556448
SRR11412751	80-99	-0.61707	-0.663331	-0.712435	-0.544821	-0.559439	-0.509569
SRR11412752	70-79	-0.635063	-0.656314	-0.709491	-0.566671	-0.556498	-0.529727
SRR11412753	70-79	-0.654834	-0.665854	-0.706907	-0.5726	-0.545374	-0.54089
SRR11412754	70-79	-0.632732	-0.707729	-0.755839	-0.707017	-0.659237	-0.628508
SRR11412755	<70	-0.708961	-0.723024	-0.764918	-0.611455	-0.565562	-0.57901
SRR11412756	<70	-0.696137	-0.731242	-0.774918	-0.634273	-0.644622	-0.657932
SRR11412757	<70	-0.70599	-0.692218	-0.74034	-0.759956	-0.78441	-0.811348
SRR11412758	70-79	-0.644394	-0.682541	-0.733307	-0.65735	-0.598548	-0.534215
SRR11412759	70-79	-0.626562	-0.595212	-0.658198	-0.593495	-0.502785	-0.473225
SRR11412760	<70	-0.705918	-0.762373	-0.801289	-0.587849	-0.580558	-0.537349
SRR11412761	<70	-0.605195	-0.588209	-0.642042	-0.479705	-0.476607	-0.454274
SRR11412762	80-99	-0.572352	-0.60503	-0.664089	-0.637436	-0.579746	-0.586543
SRR11412763	<70	-0.643826	-0.681011	-0.733316	-0.667669	-0.67119	-0.691789
SRR11412764	70-79	-0.678441	-0.73348	-0.776828	-0.644591	-0.56466	-0.517786
SRR11412765	80-99	-0.563895	-0.602843	-0.661054	-0.559724	-0.506533	-0.504409
SRR11412766	<70	-0.567828	-0.613804	-0.676507	-0.530256	-0.514161	-0.48307
SRR11412767	100+	-0.799965	-0.822185	-0.851492	-0.767494	-0.706879	-0.635066
SRR11412768	70-79	-0.54643	-0.606003	-0.666989	-0.542369	-0.517007	-0.508088
SRR11412769	80-99	-0.523689	-0.533716	-0.602483	-0.472917	-0.449157	-0.438667
SRR11412770	<70	-0.62061	-0.660269	-0.70766	-0.587073	-0.535859	-0.4927
SRR11412771	<70	-0.593077	-0.631156	-0.691202	-0.644964	-0.621737	-0.640615
SRR11412772	80-99	-0.713564	-0.702357	-0.729871	-0.698318	-0.673936	-0.713063
SRR11412773	<70	-0.565897	-0.567334	-0.637635	-0.474125	-0.460382	-0.454484
SRR11412774	70-79	-0.539881	-0.540976	-0.610843	-0.507124	-0.462939	-0.457454
SRR11412775	80-99	-0.529514	-0.531666	-0.608295	-0.57861	-0.604009	-0.636946
SRR11412776	<70	-0.669863	-0.689396	-0.738509	-0.611141	-0.561599	-0.535238
SRR11412777	70-79	-0.646556	-0.659247	-0.704675	-0.588696	-0.535304	-0.49086
SRR11412778	80-99	-0.625046	-0.685446	-0.737341	-0.723101	-0.69967	-0.721107
SRR11412779	<70	-0.79946	-0.814995	-0.844611	-0.763173	-0.699198	-0.713873
SRR11412780	70-79	-0.691292	-0.721017	-0.76703	-0.606953	-0.618973	-0.625782
SRR11412781	70-79	-0.617681	-0.577055	-0.633922	-0.550825	-0.537747	-0.562345
SRR11412782	<70	-0.672029	-0.683632	-0.733368	-0.59802	-0.535819	-0.547069
SRR11412783	<70	-0.886411	-0.900784	-0.916272	-0.672288	-0.689221	-0.661725
SRR11412784	<70	-0.680128	-0.653142	-0.694987	-0.599397	-0.596077	-0.561127
SRR11412785	80-99	-0.679712	-0.722826	-0.767941	-0.620876	-0.590296	-0.527592
SRR11412786	80-99	-0.685861	-0.740805	-0.783508	-0.754082	-0.713595	-0.622257
SRR11412787	<70	-0.653755	-0.630826	-0.684778	-0.546779	-0.475198	-0.464734
SRR11412788	<70	-0.718543	-0.758195	-0.795203	-0.657305	-0.634139	-0.636383
SRR11412789	<70	-0.610623	-0.642877	-0.697485	-0.599844	-0.562278	-0.514094
SRR11412790	<70	-0.628011	-0.688886	-0.740213	-0.722805	-0.699277	-0.720397
SRR11412791	<70	-0.694775	-0.73331	-0.777227	-0.767272	-0.681611	-0.611308
SRR11412792	<70	-0.710038	-0.72141	-0.755798	-0.586843	-0.592824	-0.587797
SRR11412793	70-79	-0.557548	-0.603205	-0.665574	-0.583447	-0.522669	-0.553911
SRR11412794	<70	-0.774652	-0.785459	-0.803539	-0.809733	-0.803414	-0.825269
SRR11412795	<70	-0.648311	-0.700452	-0.749829	-0.649311	-0.569886	-0.552363
SRR11412796	100+	-0.747243	-0.769796	-0.801653	-0.653797	-0.629265	-0.627195
SRR11412797	70-79	-0.63228	-0.641693	-0.699039	-0.555572	-0.512992	-0.531301
SRR11412798	100+	-0.66501	-0.67751	-0.7297	-0.715142	-0.646124	-0.583019
SRR11412799	80-99	-0.583952	-0.635584	-0.694189	-0.545867	-0.484518	-0.473787
SRR11412800	<70	-0.733785	-0.730631	-0.75057	-0.679225	-0.646482	-0.678517
SRR11412801	80-99	-0.597307	-0.576727	-0.628188	-0.493216	-0.452767	-0.436345
SRR11412802	<70	-0.664606	-0.671773	-0.717686	-0.593584	-0.528089	-0.472954
SRR11412803	<70	-0.634637	-0.623063	-0.682249	-0.553391	-0.463084	-0.470198
SRR11412804	80-99	-0.606608	-0.571626	-0.629762	-0.470843	-0.429867	-0.415808
SRR11412805	100+	-0.564238	-0.610669	-0.669044	-0.642388	-0.663609	-0.658243
SRR11412806	70-79	-0.607497	-0.618694	-0.672227	-0.545407	-0.513762	-0.52219
SRR11412807	<70	-0.707613	-0.762129	-0.800202	-0.648594	-0.576466	-0.514295
SRR11412808	<70	-0.670101	-0.673761	-0.725287	-0.529365	-0.503313	-0.492232
SRR11412809	80-99	-0.670534	-0.674754	-0.727851	-0.575284	-0.538902	-0.509935
SRR11412810	70-79	-0.653608	-0.603468	-0.65993	-0.532947	-0.553293	-0.569174
SRR11412811	<70	-0.673238	-0.691488	-0.741864	-0.562192	-0.541746	-0.504478
SRR11412812	70-79	-0.672274	-0.565268	-0.585174	-0.519183	-0.553094	-0.564676
SRR11412813	80-99	-0.531395	-0.539255	-0.594309	-0.500123	-0.464842	-0.475752
SRR11412814	<70	-0.693287	-0.707313	-0.755041	-0.576319	-0.556707	-0.490951
SRR11412815	70-79	-0.715132	-0.748134	-0.789268	-0.609716	-0.598166	-0.517494
SRR11412816	70-79	-0.578067	-0.646806	-0.705025	-0.58761	-0.570759	-0.563854
SRR11412817	80-99	-0.488744	-0.554992	-0.627759	-0.541501	-0.534715	-0.511033
SRR11412818	80-99	-0.778283	-0.771124	-0.803339	-0.735919	-0.647562	-0.67931
SRR11412819	<70	-0.835185	-0.861107	-0.883063	-0.840947	-0.763137	-0.728452
SRR11412820	<70	-0.653511	-0.672919	-0.72647	-0.559119	-0.507965	-0.519628
SRR11412821	80-99	-0.827464	-0.862688	-0.885329	-0.856341	-0.874227	-0.753257
SRR11412822	80-99	-0.578925	-0.637118	-0.69163	-0.591385	-0.650828	-0.6876
SRR11412823	<70	-0.59655	-0.597724	-0.658334	-0.508966	-0.493293	-0.509738
SRR11412824	<70	-0.604873	-0.638759	-0.695377	-0.630038	-0.502943	-0.534269
SRR11412825	80-99	-0.514388	-0.569027	-0.635787	-0.573481	-0.5803	-0.579231
SRR11412826	<70	-0.656406	-0.666989	-0.70083	-0.537022	-0.537102	-0.526783
SRR11412827	<70	-0.6621	-0.644944	-0.698769	-0.534845	-0.453988	-0.49339
SRR11412828	<70	-0.781297	-0.812232	-0.84146	-0.702003	-0.679011	-0.571207
SRR11412829	80-99	-0.546604	-0.606275	-0.670942	-0.567368	-0.574963	-0.523484
SRR11412830	80-99	-0.600899	-0.631024	-0.69109	-0.572289	-0.549346	-0.532587
SRR11412831	<70	-0.608531	-0.642208	-0.70083	-0.537931	-0.507152	-0.472552
SRR11412832	<70	-0.695991	-0.684073	-0.728792	-0.60342	-0.582303	-0.561603
SRR11412833	80-99	-0.620067	-0.642878	-0.701146	-0.554413	-0.520924	-0.506176
SRR11412834	70-79	-0.580511	-0.620019	-0.678307	-0.556527	-0.549632	-0.538852
SRR11412835	80-99	-0.581561	-0.627285	-0.688312	-0.575778	-0.576235	-0.582185
SRR11412836	<70	-0.593298	-0.626674	-0.687538	-0.515989	-0.518936	-0.512578
SRR11412837	80-99	-0.720028	-0.740229	-0.774275	-0.600411	-0.610221	-0.595167
SRR11412838	80-99	-0.523147	-0.556769	-0.626002	-0.528302	-0.541998	-0.533815
SRR11412840	<70	-0.539053	-0.591055	-0.658392	-0.607305	-0.610737	-0.61637
SRR11412841	80-99	-0.633811	-0.634745	-0.694293	-0.527417	-0.477323	-0.464699
SRR11412842	80-99	-0.64701	-0.671276	-0.719661	-0.557326	-0.51862	-0.503548
SRR11412843	70-79	-0.647672	-0.681858	-0.734205	-0.574897	-0.517243	-0.512098
SRR11412844	80-99	-0.580832	-0.61686	-0.673426	-0.537743	-0.520126	-0.503234
SRR11412845	<70	-0.56262	-0.578986	-0.639023	-0.584404	-0.556191	-0.592098
SRR11412846	<70	-0.819018	-0.844336	-0.869592	-0.638635	-0.673929	-0.6427
SRR11412847	<70	-0.709329	-0.740429	-0.781858	-0.74912	-0.659858	-0.643164
SRR11412848	70-79	-0.635777	-0.502989	-0.583147	-0.435851	-0.430815	-0.442307
SRR11412849	70-79	-0.671425	-0.696194	-0.7437	-0.594912	-0.528337	-0.495789
SRR11412850	<70	-0.683696	-0.68488	-0.725554	-0.58648	-0.53969	-0.511391
SRR11412851	<70	-0.685945	-0.682903	-0.724287	-0.621281	-0.593134	-0.611546
SRR11412852	70-79	-0.774119	-0.784062	-0.80561	-0.580562	-0.624404	-0.602933
SRR11412853	<70	-0.635952	-0.665263	-0.718777	-0.556201	-0.520862	-0.500347
SRR11412854	70-79	-0.708218	-0.739317	-0.780801	-0.693253	-0.69794	-0.658615
SRR11412855	<70	-0.844045	-0.862391	-0.88441	-0.758975	-0.752882	-0.639764
SRR11412856	80-99	-0.605094	-0.61391	-0.657703	-0.517916	-0.507749	-0.522445
SRR11412857	80-99	-0.787064	-0.619691	-0.66453	-0.574299	-0.476199	-0.492768
SRR11412858	<70	-0.562676	-0.576061	-0.642011	-0.508095	-0.476156	-0.478537
SRR11412859	<70	-0.707666	-0.720426	-0.766224	-0.695232	-0.63479	-0.603861
SRR11412860	70-79	-0.818265	-0.840451	-0.866413	-0.691759	-0.670049	-0.619753
SRR11412861	<70	-0.651031	-0.691728	-0.742085	-0.558969	-0.515379	-0.500487
SRR11412862	<70	-0.697739	-0.635497	-0.638899	-0.510116	-0.526758	-0.543793
SRR11412863	80-99	-0.602947	-0.543596	-0.598379	-0.487063	-0.443238	-0.44461
SRR11412864	80-99	-0.563697	-0.582299	-0.650215	-0.527575	-0.511847	-0.523882
SRR11412865	<70	-0.707991	-0.746823	-0.788516	-0.604863	-0.568242	-0.547334
SRR11412866	<70	-0.861552	-0.879137	-0.899046	-0.816639	-0.746359	-0.720601
SRR11412867	70-79	-0.762426	-0.775791	-0.808449	-0.77232	-0.735587	-0.758975
SRR11412868	70-79	-0.640056	-0.636947	-0.692068	-0.51674	-0.491359	-0.466612
SRR11412869	100+	-0.523682	-0.475606	-0.550606	-0.540086	-0.455657	-0.478411
SRR11412870	<70	-0.734024	-0.61832	-0.678813	-0.603722	-0.515913	-0.551009
SRR11412871	70-79	-0.56015	-0.596311	-0.659697	-0.540137	-0.554271	-0.582587
SRR11412872	80-99	-0.870519	-0.883298	-0.902067	-0.8314	-0.759689	-0.678136
SRR11412873	<70	-0.71875	-0.742766	-0.779631	-0.728188	-0.696666	-0.665939
SRR11412874	70-79	-0.582731	-0.616748	-0.665969	-0.598536	-0.604472	-0.545386
SRR11412875	<70	-0.673301	-0.705593	-0.751861	-0.618872	-0.576608	-0.54301
SRR11412876	<70	-0.688114	-0.717671	-0.762499	-0.665733	-0.607786	-0.567104
SRR11412877	<70	-0.677834	-0.704735	-0.749488	-0.607058	-0.621028	-0.597044
SRR11412878	<70	-0.686257	-0.713109	-0.760348	-0.655096	-0.619206	-0.55054
SRR11412879	80-99	-0.662015	-0.689576	-0.740477	-0.622282	-0.62888	-0.563402
SRR11412880	<70	-0.665029	-0.677013	-0.724579	-0.585124	-0.517231	-0.491609
SRR11412881	<70	-0.613945	-0.655957	-0.705463	-0.616967	-0.555236	-0.486503
SRR11412882	<70	-0.723243	-0.658116	-0.627711	-0.642252	-0.657632	-0.676119
SRR11412883	70-79	-0.653799	-0.673291	-0.720672	-0.520338	-0.553097	-0.498436
SRR11412884	<70	-0.634621	-0.648633	-0.703365	-0.592291	-0.601162	-0.551834
SRR11412885	70-79	-0.86265	-0.883472	-0.902596	-0.822894	-0.751954	-0.64575
SRR11412886	<70	-0.723375	-0.72542	-0.767616	-0.65838	-0.499418	-0.491139
SRR11412887	80-99	-0.69862	-0.700737	-0.737763	-0.604038	-0.576062	-0.512375
SRR11412888	70-79	-0.691913	-0.748055	-0.788736	-0.677307	-0.528446	-0.546325
SRR11412889	70-79	-0.677894	-0.728186	-0.773009	-0.617779	-0.563572	-0.551088
SRR11412890	80-99	-0.67354	-0.687021	-0.734778	-0.572337	-0.545896	-0.510076
SRR11412891	80-99	-0.653985	-0.618035	-0.68105	-0.537011	-0.472547	-0.47079
SRR11412892	70-79	-0.607079	-0.634905	-0.694287	-0.57343	-0.550891	-0.533866
SRR11412893	<70	-0.745539	-0.755786	-0.792298	-0.607081	-0.58764	-0.556474
SRR11412894	80-99	-0.64455	-0.694853	-0.744567	-0.566396	-0.546903	-0.484115
SRR11412895	<70	-0.601289	-0.614327	-0.668595	-0.637956	-0.594659	-0.576049
SRR11412896	80-99	-0.675718	-0.70208	-0.747571	-0.573094	-0.528631	-0.511449
SRR11412897	<70	-0.659842	-0.723312	-0.768237	-0.574346	-0.578171	-0.561838
SRR11412898	70-79	-0.707676	-0.581878	-0.589966	-0.537669	-0.547909	-0.572314
SRR11412899	80-99	-0.750776	-0.787096	-0.821681	-0.642253	-0.598645	-0.514649
SRR11412900	80-99	-0.678345	-0.676914	-0.729251	-0.582853	-0.542156	-0.511735
SRR11412901	80-99	-0.68765	-0.720004	-0.759758	-0.649696	-0.640073	-0.623512
SRR11412902	70-79	-0.741845	-0.758616	-0.793696	-0.627378	-0.646731	-0.658361
SRR11412903	<70	-0.717485	-0.747266	-0.778656	-0.772901	-0.791081	-0.778992
SRR11412904	<70	-0.62337	-0.61033	-0.662254	-0.575119	-0.516231	-0.494759
SRR11412905	80-99	-0.61506	-0.651837	-0.708619	-0.588829	-0.523999	-0.549799
SRR11412906	70-79	-0.686433	-0.633659	-0.693135	-0.600683	-0.500244	-0.5407
SRR11412907	70-79	-0.629773	-0.687678	-0.738158	-0.673613	-0.680368	-0.696614
SRR11412908	80-99	-0.576231	-0.595633	-0.65865	-0.498444	-0.476139	-0.455819
SRR11412909	100+	-0.764902	-0.798796	-0.831489	-0.692738	-0.731561	-0.679338
SRR11412910	80-99	-0.465489	-0.523508	-0.599709	-0.513482	-0.535608	-0.522146
SRR11412911	<70	-0.541586	-0.566807	-0.606401	-0.652545	-0.622319	-0.638546
SRR11412912	80-99	-0.629688	-0.682288	-0.733372	-0.5672	-0.587358	-0.526803
SRR11412913	70-79	-0.611215	-0.610151	-0.674162	-0.621521	-0.652041	-0.682816
SRR11412914	<70	-0.682194	-0.556072	-0.576416	-0.565065	-0.608423	-0.628111
SRR11412915	100+	-0.809721	-0.827615	-0.855796	-0.806483	-0.748685	-0.668385
SRR11412916	80-99	-0.510316	-0.457789	-0.545364	-0.446234	-0.434641	-0.459006
SRR11412917	<70	-0.575352	-0.545829	-0.618421	-0.50246	-0.473034	-0.499046
SRR11412918	80-99	-0.678488	-0.713466	-0.757615	-0.558826	-0.536845	-0.474265
SRR11412919	<70	-0.669564	-0.69136	-0.735455	-0.548417	-0.507817	-0.480995
SRR11412920	<70	-0.650395	-0.65889	-0.711226	-0.582998	-0.490986	-0.516788
SRR11412921	100+	-0.690264	-0.719728	-0.765007	-0.610233	-0.596938	-0.539102
SRR11412922	<70	-0.656285	-0.662107	-0.710467	-0.528853	-0.475667	-0.467611
SRR11412923	<70	-0.728469	-0.742463	-0.781048	-0.587165	-0.570277	-0.551941
SRR11412924	<70	-0.682374	-0.711024	-0.756324	-0.613149	-0.592747	-0.607101
SRR11412925	70-79	-0.652164	-0.680152	-0.730246	-0.601345	-0.550979	-0.505505
SRR11412926	70-79	-0.653732	-0.642838	-0.690497	-0.564736	-0.493956	-0.477991
SRR11412927	70-79	-0.538048	-0.577909	-0.636615	-0.621685	-0.611321	-0.612734
SRR11412928	100+	-0.575697	-0.589576	-0.655622	-0.551295	-0.506124	-0.496734
SRR11412929	70-79	-0.687793	-0.717042	-0.762927	-0.628652	-0.578898	-0.609867
SRR11412930	100+	-0.513963	-0.57555	-0.635825	-0.591479	-0.637244	-0.634373
SRR11412931	<70	-0.714868	-0.758274	-0.797764	-0.656173	-0.633556	-0.579786
SRR11412932	<70	-0.780286	-0.795623	-0.825041	-0.789462	-0.732198	-0.673722
SRR11412933	<70	-0.791186	-0.801078	-0.833886	-0.774682	-0.809889	-0.810971
SRR11412934	<70	-0.586361	-0.604248	-0.65972	-0.534032	-0.553324	-0.540835
SRR11412935	<70	-0.654022	-0.606784	-0.669252	-0.605346	-0.531945	-0.561298
SRR11412936	<70	-0.62588	-0.61797	-0.659758	-0.544097	-0.578331	-0.590139
SRR11412937	<70	-0.70195	-0.698592	-0.739904	-0.741604	-0.73587	-0.652003
SRR11412938	70-79	-0.522625	-0.554776	-0.627709	-0.509187	-0.512267	-0.543819
SRR11412939	80-99	-0.67422	-0.663033	-0.707252	-0.607509	-0.636335	-0.607327
SRR11412940	80-99	-0.574189	-0.635551	-0.695537	-0.55832	-0.566426	-0.526614
SRR11412941	80-99	-0.656291	-0.689376	-0.739638	-0.705959	-0.700072	-0.672137
SRR11412942	80-99	-0.661461	-0.668247	-0.717538	-0.523659	-0.519834	-0.483779
SRR11412943	<70	-0.650582	-0.67469	-0.727504	-0.520444	-0.501423	-0.4708
SRR11412944	<70	-0.828408	-0.855562	-0.879227	-0.718411	-0.730069	-0.715857
SRR11412945	<70	-0.717551	-0.719551	-0.75225	-0.619009	-0.624797	-0.637836
SRR11412946	80-99	-0.693643	-0.725845	-0.771054	-0.709437	-0.66222	-0.625565
SRR11412947	70-79	-0.591289	-0.603935	-0.660312	-0.552302	-0.55288	-0.528382
SRR11412948	80-99	-0.538105	-0.607255	-0.671646	-0.544382	-0.562323	-0.544748
SRR11412949	80-99	-0.7263	-0.744168	-0.786194	-0.570444	-0.530348	-0.552525
SRR11412950	<70	-0.622002	-0.646217	-0.701113	-0.673775	-0.560045	-0.583796
SRR11412951	70-79	-0.656303	-0.627237	-0.681783	-0.544338	-0.495639	-0.466388
SRR11412952	70-79	-0.643273	-0.649129	-0.699494	-0.561597	-0.561943	-0.585013
SRR11412953	80-99	-0.591018	-0.6109	-0.668412	-0.530794	-0.49091	-0.516872
SRR11412954	70-79	-0.816992	-0.833731	-0.857589	-0.775431	-0.728647	-0.742344
SRR11412955	80-99	-0.585964	-0.622306	-0.684088	-0.517234	-0.498449	-0.508167
SRR11412956	80-99	-0.59884	-0.658613	-0.714726	-0.680703	-0.645197	-0.638054
SRR11412957	<70	-0.700915	-0.650953	-0.683104	-0.635237	-0.607075	-0.585183
SRR11412958	80-99	-0.638854	-0.672666	-0.725755	-0.567614	-0.518133	-0.469272
SRR11412959	<70	-0.653753	-0.676928	-0.727357	-0.516958	-0.48083	-0.457747
SRR11412960	<70	-0.688918	-0.70663	-0.754717	-0.593484	-0.569014	-0.514326
SRR11412961	80-99	-0.829802	-0.859059	-0.881661	-0.694226	-0.712834	-0.593925
SRR11412962	80-99	-0.578778	-0.61244	-0.667361	-0.543989	-0.502756	-0.498263
SRR11412963	80-99	-0.666244	-0.693873	-0.743644	-0.633045	-0.539266	-0.525454
SRR11412964	70-79	-0.679278	-0.712349	-0.753495	-0.647537	-0.581779	-0.542746
SRR11412965	70-79	-0.622898	-0.657916	-0.710054	-0.521159	-0.56044	-0.508547
SRR11412966	80-99	-0.619917	-0.661776	-0.709772	-0.607065	-0.620098	-0.581012
SRR11412967	80-99	-0.604912	-0.661829	-0.713338	-0.60069	-0.596449	-0.551
SRR11412968	<70	-0.680456	-0.691695	-0.741691	-0.60014	-0.539257	-0.509504
SRR11412969	80-99	-0.491997	-0.495519	-0.573578	-0.473177	-0.435304	-0.422833
SRR11412970	<70	-0.627967	-0.644886	-0.692763	-0.581981	-0.546849	-0.497722
SRR11412971	<70	-0.667553	-0.702106	-0.746404	-0.694189	-0.666052	-0.566974
SRR11412972	80-99	-0.681702	-0.710364	-0.757853	-0.564148	-0.509896	-0.5141
SRR11412973	<70	-0.687506	-0.679541	-0.732351	-0.590139	-0.611422	-0.588817
SRR11412974	<70	-0.706974	-0.755111	-0.794727	-0.71338	-0.651416	-0.670623
SRR11412975	<70	-0.54037	-0.607331	-0.672094	-0.619594	-0.591124	-0.598084
SRR11412976	80-99	-0.785008	-0.804835	-0.827487	-0.692379	-0.666525	-0.660712
SRR11412977	70-79	-0.61906	-0.626064	-0.67276	-0.536542	-0.474094	-0.499568
SRR11412978	<70	-0.600688	-0.51994	-0.597443	-0.564245	-0.502078	-0.510489
SRR11412979	70-79	-0.74596	-0.771669	-0.80547	-0.676462	-0.705762	-0.716279
SRR11412980	100+	-0.509118	-0.535213	-0.606571	-0.485386	-0.49934	-0.497919
SRR11412981	<70	-0.900038	-0.912871	-0.927218	-0.827905	-0.78256	-0.658932
SRR11412982	<70	-0.543005	-0.562372	-0.628497	-0.479157	-0.44761	-0.415947
SRR11412983	70-79	-0.674402	-0.701935	-0.738465	-0.65305	-0.572796	-0.569373
SRR11412984	<70	-0.676976	-0.709078	-0.754584	-0.590602	-0.606501	-0.587891
SRR11412985	<70	-0.738329	-0.765261	-0.802809	-0.746894	-0.719128	-0.739393
SRR11412986	<70	-0.637006	-0.657886	-0.712156	-0.549349	-0.488121	-0.484108
SRR11412988	<70	-0.732713	-0.775288	-0.811113	-0.645199	-0.607079	-0.542531
SRR11412989	<70	-0.699901	-0.704978	-0.743437	-0.631127	-0.610666	-0.583131
SRR11412990	<70	-0.70062	-0.687388	-0.720166	-0.659165	-0.603926	-0.56755
SRR11412991	80-99	-0.709618	-0.712253	-0.747889	-0.550159	-0.548014	-0.531228
SRR11412992	80-99	-0.570435	-0.607665	-0.666253	-0.525276	-0.501612	-0.457026
SRR11412993	100+	-0.512634	-0.594709	-0.661536	-0.53283	-0.556189	-0.532487
SRR11412994	80-99	-0.581759	-0.62833	-0.683538	-0.496975	-0.506417	-0.468331
SRR11412995	80-99	-0.594112	-0.602765	-0.666987	-0.508347	-0.460472	-0.475424
SRR11412996	80-99	-0.558565	-0.609558	-0.673507	-0.571698	-0.558397	-0.523657
SRR11412997	<70	-0.850992	-0.87491	-0.894937	-0.853501	-0.766034	-0.725959
SRR11412998	80-99	-0.561977	-0.600911	-0.666199	-0.506505	-0.506531	-0.475002
SRR11412999	70-79	-0.625885	-0.664315	-0.714775	-0.626426	-0.586963	-0.513942
SRR11413000	80-99	-0.483655	-0.535431	-0.60273	-0.614115	-0.607257	-0.616757
SRR11413001	80-99	-0.72038	-0.770771	-0.80832	-0.672974	-0.679833	-0.572003
SRR11413002	70-79	-0.676225	-0.712201	-0.759265	-0.562122	-0.484797	-0.473525
SRR11413003	<70	-0.685872	-0.675645	-0.718303	-0.593949	-0.540196	-0.51396
SRR11413004	80-99	-0.716507	-0.751348	-0.792093	-0.67281	-0.647738	-0.606121
SRR11413006	70-79	-0.60444	-0.591344	-0.650066	-0.48066	-0.505254	-0.488506
SRR11413007	<70	-0.668422	-0.699888	-0.746765	-0.684864	-0.63221	-0.564944
SRR11413008	80-99	-0.661821	-0.695139	-0.743382	-0.664508	-0.692747	-0.694785
SRR11413009	<70	-0.677172	-0.684856	-0.731754	-0.593687	-0.541036	-0.551745
SRR11413010	80-99	-0.510242	-0.575453	-0.64187	-0.510826	-0.524383	-0.502044
SRR11413011	<70	-0.737486	-0.759497	-0.798551	-0.63468	-0.568829	-0.559197
SRR11413012	<70	-0.668176	-0.68444	-0.727485	-0.630094	-0.594989	-0.610294
SRR11413013	<70	-0.498733	-0.447502	-0.515213	-0.513655	-0.550458	-0.581405

## Sheet: Xu et al. Bracken
sample.ID	age	phylum_statistic	class_statistic	order_statistic	family_statistic	genus_statistic	species_statistic
SRR11412666	<70	-0.767948	-0.76325	-0.790286	-0.666753	-0.644683	-0.625807
SRR11412667	<70	-0.726766	-0.743388	-0.77748	-0.643872	-0.614839	-0.588533
SRR11412668	70-79	-0.747009	-0.754608	-0.788016	-0.684063	-0.616602	-0.522446
SRR11412669	<70	-0.658613	-0.648501	-0.657314	-0.559789	-0.511664	-0.45971
SRR11412670	70-79	-0.697409	-0.714623	-0.750715	-0.685789	-0.632689	-0.630988
SRR11412671	70-79	-0.708354	-0.734244	-0.770777	-0.725081	-0.664813	-0.66679
SRR11412672	80-99	-0.702282	-0.732496	-0.7691	-0.704814	-0.685609	-0.648603
SRR11412673	70-79	-0.860286	-0.863426	-0.878529	-0.826602	-0.756816	-0.635898
SRR11412674	70-79	-0.668671	-0.646987	-0.679803	-0.556952	-0.528865	-0.49706
SRR11412675	<70	-0.748569	-0.753823	-0.780353	-0.646939	-0.628974	-0.592001
SRR11412676	<70	-0.691039	-0.694531	-0.728734	-0.644834	-0.545593	-0.500934
SRR11412677	<70	-0.667622	-0.69049	-0.732347	-0.69353	-0.628042	-0.611976
SRR11412678	70-79	-0.664422	-0.634126	-0.675311	-0.575755	-0.519049	-0.468714
SRR11412679	80-99	-0.626221	-0.65814	-0.704385	-0.634159	-0.562966	-0.524621
SRR11412680	70-79	-0.762834	-0.789586	-0.818718	-0.73187	-0.71647	-0.601734
SRR11412681	<70	-0.754574	-0.746257	-0.777295	-0.629759	-0.593695	-0.574042
SRR11412682	<70	-0.837526	-0.850929	-0.870565	-0.731368	-0.677584	-0.608885
SRR11412683	80-99	-0.712356	-0.74084	-0.775736	-0.690897	-0.668801	-0.548524
SRR11412684	<70	-0.795404	-0.791913	-0.819677	-0.756591	-0.679537	-0.553438
SRR11412685	<70	-0.764154	-0.772948	-0.801907	-0.76833	-0.672461	-0.598276
SRR11412686	80-99	-0.640657	-0.666728	-0.710297	-0.625344	-0.565994	-0.499378
SRR11412687	80-99	-0.613393	-0.639463	-0.686265	-0.630094	-0.622867	-0.532396
SRR11412688	<70	-0.735122	-0.723367	-0.758043	-0.635803	-0.605158	-0.580033
SRR11412689	80-99	-0.780192	-0.793086	-0.821315	-0.724987	-0.735746	-0.584586
SRR11412690	<70	-0.646668	-0.663251	-0.708073	-0.585135	-0.498224	-0.451931
SRR11412691	70-79	-0.683539	-0.685335	-0.722678	-0.661472	-0.651104	-0.559164
SRR11412692	80-99	-0.555215	-0.567167	-0.624864	-0.576011	-0.538614	-0.559576
SRR11412693	<70	-0.800874	-0.789715	-0.817478	-0.620913	-0.573064	-0.510403
SRR11412694	70-79	-0.699982	-0.693272	-0.726161	-0.628813	-0.557066	-0.553667
SRR11412695	70-79	-0.847804	-0.847301	-0.868201	-0.840875	-0.762031	-0.63148
SRR11412696	70-79	-0.662427	-0.670695	-0.714823	-0.605632	-0.555106	-0.520289
SRR11412698	<70	-0.807716	-0.820336	-0.84512	-0.758564	-0.684371	-0.552089
SRR11412699	80-99	-0.663941	-0.697063	-0.737708	-0.633107	-0.631558	-0.55869
SRR11412700	<70	-0.75499	-0.728727	-0.756528	-0.638038	-0.582843	-0.512172
SRR11412701	80-99	-0.681694	-0.689808	-0.730726	-0.703852	-0.643372	-0.652235
SRR11412702	80-99	-0.775697	-0.793525	-0.821299	-0.695599	-0.697042	-0.606134
SRR11412703	80-99	-0.789086	-0.809186	-0.835512	-0.8304	-0.81057	-0.792549
SRR11412704	80-99	-0.643614	-0.660399	-0.702886	-0.621675	-0.555406	-0.530846
SRR11412705	<70	-0.742756	-0.768098	-0.800086	-0.689843	-0.628542	-0.605812
SRR11412706	<70	-0.706011	-0.701071	-0.726381	-0.669385	-0.589767	-0.512248
SRR11412707	<70	-0.927402	-0.927393	-0.937126	-0.884547	-0.796416	-0.699498
SRR11412708	<70	-0.699839	-0.70266	-0.741557	-0.619253	-0.538817	-0.468598
SRR11412709	<70	-0.8716	-0.871896	-0.888184	-0.845776	-0.753046	-0.680204
SRR11412710	70-79	-0.907891	-0.912218	-0.924228	-0.814602	-0.768118	-0.623177
SRR11412711	70-79	-0.618633	-0.589251	-0.620052	-0.581663	-0.579248	-0.52374
SRR11412712	70-79	-0.701472	-0.658448	-0.705188	-0.644026	-0.602389	-0.527284
SRR11412713	<70	-0.741087	-0.697878	-0.706535	-0.618059	-0.595241	-0.552922
SRR11412714	80-99	-0.681586	-0.679511	-0.721759	-0.550036	-0.528548	-0.501342
SRR11412715	70-79	-0.881522	-0.888833	-0.903761	-0.678148	-0.673766	-0.626462
SRR11412716	<70	-0.752967	-0.769197	-0.800492	-0.756002	-0.681397	-0.594109
SRR11412717	80-99	-0.725316	-0.736153	-0.770379	-0.654936	-0.619053	-0.505347
SRR11412718	70-79	-0.691907	-0.675889	-0.720014	-0.604061	-0.501037	-0.437513
SRR11412719	80-99	-0.775305	-0.783545	-0.809517	-0.689891	-0.659196	-0.523134
SRR11412720	80-99	-0.851171	-0.862907	-0.881525	-0.699138	-0.720184	-0.642945
SRR11412721	<70	-0.673771	-0.666735	-0.712205	-0.575948	-0.515173	-0.487227
SRR11412722	<70	-0.667695	-0.656549	-0.688424	-0.59435	-0.546646	-0.516213
SRR11412723	<70	-0.673638	-0.677815	-0.71567	-0.689647	-0.595547	-0.587021
SRR11412724	<70	-0.937902	-0.939812	-0.947641	-0.898128	-0.806639	-0.703945
SRR11412725	<70	-0.691021	-0.687207	-0.729237	-0.654736	-0.556206	-0.50747
SRR11412726	<70	-0.698008	-0.711449	-0.748968	-0.658294	-0.578639	-0.494515
SRR11412727	70-79	-0.801016	-0.810101	-0.83622	-0.793432	-0.709249	-0.602494
SRR11412728	<70	-0.769039	-0.794026	-0.822131	-0.757365	-0.668113	-0.576706
SRR11412729	80-99	-0.771616	-0.77066	-0.801303	-0.679864	-0.610806	-0.540365
SRR11412730	80-99	-0.775683	-0.77908	-0.808271	-0.709309	-0.618714	-0.520234
SRR11412731	70-79	-0.627043	-0.643915	-0.687959	-0.590406	-0.515726	-0.463282
SRR11412732	<70	-0.688759	-0.711721	-0.748029	-0.653535	-0.540367	-0.50564
SRR11412733	<70	-0.734167	-0.740228	-0.767972	-0.701062	-0.647319	-0.597849
SRR11412734	<70	-0.753396	-0.69739	-0.709849	-0.616242	-0.568983	-0.544739
SRR11412735	80-99	-0.743811	-0.708524	-0.747726	-0.606605	-0.542564	-0.454809
SRR11412736	<70	-0.671249	-0.6711	-0.714948	-0.654848	-0.590199	-0.505581
SRR11412737	80-99	-0.60967	-0.637267	-0.683116	-0.586796	-0.569491	-0.581372
SRR11412738	80-99	-0.771869	-0.765887	-0.793238	-0.616348	-0.601214	-0.53293
SRR11412739	80-99	-0.682314	-0.711741	-0.751683	-0.696926	-0.684657	-0.641927
SRR11412740	<70	-0.760128	-0.768458	-0.79072	-0.636955	-0.620569	-0.554276
SRR11412741	<70	-0.747172	-0.728258	-0.759119	-0.660398	-0.616693	-0.542126
SRR11412742	80-99	-0.806002	-0.829366	-0.853078	-0.849375	-0.803636	-0.699903
SRR11412743	80-99	-0.688296	-0.67654	-0.719927	-0.637191	-0.5931	-0.489854
SRR11412744	<70	-0.695326	-0.680603	-0.723445	-0.606504	-0.558193	-0.46403
SRR11412745	100+	-0.570886	-0.592929	-0.642748	-0.590858	-0.568158	-0.558882
SRR11412746	80-99	-0.777543	-0.797228	-0.824606	-0.67064	-0.653166	-0.543359
SRR11412747	80-99	-0.825058	-0.841114	-0.862955	-0.715296	-0.679059	-0.625773
SRR11412748	<70	-0.729797	-0.706311	-0.735601	-0.672018	-0.614912	-0.52698
SRR11412749	70-79	-0.633173	-0.650959	-0.694879	-0.623809	-0.540818	-0.497455
SRR11412750	70-79	-0.715522	-0.697701	-0.738924	-0.617636	-0.578837	-0.53134
SRR11412751	80-99	-0.738681	-0.749996	-0.780406	-0.62769	-0.608262	-0.559562
SRR11412752	70-79	-0.683601	-0.692835	-0.733506	-0.63748	-0.594155	-0.504769
SRR11412753	70-79	-0.714665	-0.702132	-0.733595	-0.609369	-0.499502	-0.451672
SRR11412754	70-79	-0.726662	-0.758903	-0.792358	-0.760024	-0.702956	-0.618548
SRR11412755	<70	-0.770213	-0.758071	-0.787254	-0.647248	-0.592929	-0.575791
SRR11412756	<70	-0.769149	-0.773984	-0.803633	-0.656724	-0.624929	-0.615889
SRR11412757	<70	-0.808801	-0.797903	-0.815612	-0.776102	-0.779051	-0.790467
SRR11412758	70-79	-0.722497	-0.729288	-0.763928	-0.686934	-0.607989	-0.502086
SRR11412759	70-79	-0.719086	-0.72935	-0.765551	-0.723532	-0.634776	-0.523794
SRR11412760	<70	-0.806231	-0.823485	-0.847185	-0.698094	-0.627642	-0.542015
SRR11412761	<70	-0.673108	-0.644407	-0.685356	-0.545777	-0.515181	-0.456359
SRR11412762	80-99	-0.699351	-0.722618	-0.755965	-0.752751	-0.672932	-0.618911
SRR11412763	<70	-0.688006	-0.705453	-0.744346	-0.692373	-0.633068	-0.633413
SRR11412764	70-79	-0.728925	-0.755042	-0.788536	-0.695591	-0.598004	-0.53475
SRR11412765	80-99	-0.684954	-0.700311	-0.738017	-0.651745	-0.55038	-0.494071
SRR11412766	<70	-0.668376	-0.681113	-0.724986	-0.640259	-0.583394	-0.517546
SRR11412767	100+	-0.846021	-0.860357	-0.879714	-0.825478	-0.759636	-0.643182
SRR11412768	70-79	-0.612137	-0.636573	-0.684519	-0.608479	-0.530709	-0.492985
SRR11412769	80-99	-0.621016	-0.629325	-0.678477	-0.59064	-0.522126	-0.476385
SRR11412770	<70	-0.685827	-0.700115	-0.733526	-0.664675	-0.594979	-0.490454
SRR11412771	<70	-0.758189	-0.781437	-0.811508	-0.796756	-0.74288	-0.748544
SRR11412772	80-99	-0.785497	-0.764408	-0.788453	-0.684633	-0.684274	-0.678242
SRR11412773	<70	-0.677243	-0.707785	-0.74777	-0.654049	-0.599885	-0.499819
SRR11412774	70-79	-0.641487	-0.650483	-0.693871	-0.59878	-0.519244	-0.469373
SRR11412775	80-99	-0.607453	-0.594332	-0.645126	-0.566746	-0.492697	-0.498686
SRR11412776	<70	-0.724126	-0.717679	-0.753793	-0.687768	-0.602537	-0.531375
SRR11412777	70-79	-0.763588	-0.75881	-0.786483	-0.698076	-0.634657	-0.534231
SRR11412778	80-99	-0.770216	-0.796144	-0.824402	-0.812957	-0.750305	-0.740374
SRR11412779	<70	-0.835051	-0.834019	-0.855685	-0.710683	-0.69622	-0.669738
SRR11412780	70-79	-0.742795	-0.748395	-0.783235	-0.625838	-0.614329	-0.579578
SRR11412781	70-79	-0.665474	-0.623994	-0.660638	-0.547242	-0.497071	-0.45348
SRR11412782	<70	-0.719842	-0.7019	-0.74024	-0.643923	-0.589477	-0.569389
SRR11412783	<70	-0.930358	-0.936392	-0.944473	-0.715761	-0.699793	-0.626963
SRR11412784	<70	-0.769768	-0.719451	-0.744816	-0.658864	-0.602761	-0.559883
SRR11412785	80-99	-0.813011	-0.825916	-0.84984	-0.75075	-0.698289	-0.555285
SRR11412786	80-99	-0.757423	-0.785172	-0.814816	-0.787586	-0.742761	-0.640836
SRR11412787	<70	-0.67572	-0.653644	-0.691729	-0.603122	-0.544281	-0.50219
SRR11412788	<70	-0.83024	-0.83527	-0.85455	-0.819357	-0.717758	-0.637891
SRR11412789	<70	-0.697356	-0.710837	-0.749922	-0.682614	-0.646192	-0.551346
SRR11412790	<70	-0.772291	-0.797793	-0.825837	-0.813776	-0.750529	-0.740119
SRR11412791	<70	-0.864259	-0.876826	-0.893787	-0.882841	-0.787523	-0.662438
SRR11412792	<70	-0.746413	-0.757061	-0.785783	-0.63807	-0.579659	-0.555451
SRR11412793	70-79	-0.680658	-0.703578	-0.743534	-0.688052	-0.596244	-0.598006
SRR11412794	<70	-0.784676	-0.780982	-0.794281	-0.772639	-0.774166	-0.77788
SRR11412795	<70	-0.734466	-0.759897	-0.792925	-0.783085	-0.687074	-0.608309
SRR11412796	100+	-0.884435	-0.884577	-0.896758	-0.827998	-0.767417	-0.725188
SRR11412797	70-79	-0.669704	-0.662561	-0.704477	-0.594184	-0.545668	-0.490422
SRR11412798	100+	-0.764597	-0.788321	-0.817384	-0.787116	-0.712562	-0.598388
SRR11412799	80-99	-0.688854	-0.704958	-0.744392	-0.590866	-0.552851	-0.48966
SRR11412800	<70	-0.785034	-0.770797	-0.785319	-0.666676	-0.652217	-0.643851
SRR11412801	80-99	-0.647886	-0.628303	-0.671212	-0.596588	-0.535603	-0.48298
SRR11412802	<70	-0.806182	-0.802642	-0.826251	-0.750563	-0.667318	-0.525168
SRR11412803	<70	-0.672817	-0.65568	-0.698771	-0.590688	-0.494401	-0.436618
SRR11412804	80-99	-0.662342	-0.634461	-0.676345	-0.548637	-0.473158	-0.427893
SRR11412805	100+	-0.746788	-0.761576	-0.792472	-0.775491	-0.728425	-0.72577
SRR11412806	70-79	-0.650436	-0.632676	-0.670824	-0.56415	-0.534183	-0.455951
SRR11412807	<70	-0.805218	-0.825691	-0.847651	-0.733976	-0.692106	-0.539145
SRR11412808	<70	-0.72506	-0.717135	-0.755394	-0.583359	-0.533456	-0.492622
SRR11412809	80-99	-0.744778	-0.748253	-0.781487	-0.673231	-0.611897	-0.528944
SRR11412810	70-79	-0.792062	-0.743678	-0.775558	-0.692108	-0.64901	-0.644123
SRR11412811	<70	-0.751574	-0.752079	-0.785835	-0.648788	-0.611125	-0.516135
SRR11412812	70-79	-0.71388	-0.622146	-0.625327	-0.604728	-0.561691	-0.549789
SRR11412813	80-99	-0.598899	-0.594975	-0.63412	-0.548935	-0.49864	-0.470558
SRR11412814	<70	-0.813784	-0.810226	-0.836116	-0.697919	-0.669722	-0.538573
SRR11412815	70-79	-0.787679	-0.807145	-0.833372	-0.708003	-0.652931	-0.544071
SRR11412816	70-79	-0.677116	-0.706858	-0.7476	-0.679931	-0.614806	-0.569577
SRR11412817	80-99	-0.618289	-0.650872	-0.69876	-0.630574	-0.577802	-0.520684
SRR11412818	80-99	-0.760112	-0.73906	-0.767283	-0.650902	-0.641134	-0.634563
SRR11412819	<70	-0.92778	-0.933678	-0.942109	-0.912753	-0.824946	-0.758918
SRR11412820	<70	-0.703879	-0.705321	-0.744856	-0.610868	-0.538392	-0.495959
SRR11412821	80-99	-0.947859	-0.953463	-0.959854	-0.924996	-0.92986	-0.797712
SRR11412822	80-99	-0.713986	-0.741343	-0.776534	-0.672187	-0.70571	-0.662567
SRR11412823	<70	-0.654452	-0.632885	-0.680475	-0.535599	-0.497954	-0.456351
SRR11412824	<70	-0.744494	-0.753081	-0.78416	-0.771705	-0.607224	-0.609569
SRR11412825	80-99	-0.631182	-0.649702	-0.696926	-0.638834	-0.61398	-0.590425
SRR11412826	<70	-0.698518	-0.684603	-0.716957	-0.596678	-0.55174	-0.509662
SRR11412827	<70	-0.684466	-0.663176	-0.706922	-0.622674	-0.535444	-0.51145
SRR11412828	<70	-0.917354	-0.921499	-0.931115	-0.857916	-0.792229	-0.617944
SRR11412829	80-99	-0.697544	-0.720096	-0.758782	-0.682479	-0.695708	-0.622318
SRR11412830	80-99	-0.754259	-0.775239	-0.805738	-0.694643	-0.659428	-0.589078
SRR11412831	<70	-0.668715	-0.679152	-0.72298	-0.593712	-0.527881	-0.472502
SRR11412832	<70	-0.771301	-0.739353	-0.76782	-0.6717	-0.621628	-0.605448
SRR11412833	80-99	-0.658369	-0.661771	-0.705782	-0.576277	-0.513811	-0.50955
SRR11412834	70-79	-0.692487	-0.720399	-0.759051	-0.696153	-0.669406	-0.588946
SRR11412835	80-99	-0.708645	-0.733059	-0.769763	-0.725844	-0.659274	-0.656929
SRR11412836	<70	-0.686178	-0.708246	-0.748022	-0.657673	-0.666666	-0.643113
SRR11412837	80-99	-0.765113	-0.768465	-0.793716	-0.631269	-0.608629	-0.561859
SRR11412838	80-99	-0.687755	-0.712507	-0.750526	-0.71261	-0.690658	-0.649706
SRR11412840	<70	-0.684554	-0.708085	-0.74846	-0.743022	-0.698104	-0.672368
SRR11412841	80-99	-0.668032	-0.662319	-0.708466	-0.555941	-0.510686	-0.459313
SRR11412842	80-99	-0.725061	-0.729339	-0.762426	-0.68255	-0.647729	-0.581726
SRR11412843	70-79	-0.772405	-0.782103	-0.810573	-0.725318	-0.637705	-0.568113
SRR11412844	80-99	-0.711745	-0.722269	-0.759948	-0.614245	-0.595394	-0.553895
SRR11412845	<70	-0.637637	-0.64654	-0.690943	-0.619873	-0.569164	-0.58616
SRR11412846	<70	-0.843207	-0.84771	-0.867524	-0.665447	-0.656269	-0.619871
SRR11412847	<70	-0.829931	-0.837517	-0.859446	-0.848152	-0.754831	-0.717021
SRR11412848	70-79	-0.682443	-0.577411	-0.634276	-0.515372	-0.468816	-0.428002
SRR11412849	70-79	-0.692344	-0.704475	-0.742812	-0.665207	-0.594083	-0.507299
SRR11412850	<70	-0.816449	-0.807096	-0.827474	-0.719223	-0.662812	-0.581451
SRR11412851	<70	-0.78673	-0.767402	-0.791149	-0.636809	-0.611162	-0.576256
SRR11412852	70-79	-0.864361	-0.857597	-0.867842	-0.66277	-0.657108	-0.586336
SRR11412853	<70	-0.714764	-0.726786	-0.763785	-0.655662	-0.600341	-0.527591
SRR11412854	70-79	-0.707818	-0.712058	-0.748159	-0.607677	-0.547326	-0.511132
SRR11412855	<70	-0.92967	-0.932489	-0.941568	-0.856481	-0.829938	-0.674854
SRR11412856	80-99	-0.69462	-0.676926	-0.707185	-0.570193	-0.534031	-0.529418
SRR11412857	80-99	-0.749461	-0.601965	-0.626818	-0.574276	-0.520988	-0.484193
SRR11412858	<70	-0.645609	-0.659187	-0.704319	-0.624016	-0.571103	-0.543258
SRR11412859	<70	-0.864245	-0.873935	-0.890876	-0.877453	-0.786862	-0.671639
SRR11412860	70-79	-0.958657	-0.959063	-0.964381	-0.856017	-0.781842	-0.657501
SRR11412861	<70	-0.726976	-0.748125	-0.782721	-0.677137	-0.62385	-0.537737
SRR11412862	<70	-0.738817	-0.690531	-0.698985	-0.62392	-0.582255	-0.573121
SRR11412863	80-99	-0.668046	-0.647267	-0.686059	-0.613363	-0.569719	-0.496106
SRR11412864	80-99	-0.644087	-0.651609	-0.695695	-0.6204	-0.569255	-0.53017
SRR11412865	<70	-0.778263	-0.78095	-0.810827	-0.668136	-0.583154	-0.509767
SRR11412866	<70	-0.967897	-0.971252	-0.975121	-0.9513	-0.848977	-0.756844
SRR11412867	70-79	-0.772307	-0.779104	-0.797744	-0.704612	-0.684252	-0.686956
SRR11412868	70-79	-0.707471	-0.716881	-0.752904	-0.635042	-0.550456	-0.515807
SRR11412869	100+	-0.650826	-0.624247	-0.670653	-0.658087	-0.534832	-0.523661
SRR11412870	<70	-0.698189	-0.716474	-0.751736	-0.661342	-0.512962	-0.509573
SRR11412871	70-79	-0.738252	-0.75423	-0.786683	-0.752777	-0.721687	-0.721984
SRR11412872	80-99	-0.952681	-0.955296	-0.961275	-0.918163	-0.82668	-0.690863
SRR11412873	<70	-0.904169	-0.914423	-0.925889	-0.867304	-0.7907	-0.695604
SRR11412874	70-79	-0.738304	-0.748738	-0.775936	-0.742499	-0.707739	-0.57326
SRR11412875	<70	-0.73549	-0.732358	-0.768855	-0.664874	-0.57686	-0.490378
SRR11412876	<70	-0.792421	-0.799075	-0.824489	-0.75147	-0.696427	-0.601971
SRR11412877	<70	-0.715671	-0.7271	-0.757588	-0.623165	-0.58765	-0.572175
SRR11412878	<70	-0.79918	-0.802712	-0.829953	-0.745056	-0.734509	-0.577833
SRR11412879	80-99	-0.735392	-0.747372	-0.7821	-0.716935	-0.691161	-0.594811
SRR11412880	<70	-0.764595	-0.766017	-0.7952	-0.743932	-0.661048	-0.559181
SRR11412881	<70	-0.738092	-0.765004	-0.794767	-0.744225	-0.665696	-0.555759
SRR11412882	<70	-0.735297	-0.674454	-0.656888	-0.661581	-0.650717	-0.625806
SRR11412883	70-79	-0.783779	-0.783619	-0.812062	-0.628829	-0.638466	-0.526507
SRR11412884	<70	-0.750332	-0.751197	-0.783961	-0.701519	-0.682257	-0.575808
SRR11412885	70-79	-0.952159	-0.955813	-0.961725	-0.886839	-0.801795	-0.687875
SRR11412886	<70	-0.773222	-0.771588	-0.801127	-0.789357	-0.626669	-0.637739
SRR11412887	80-99	-0.810596	-0.795127	-0.815482	-0.681825	-0.629321	-0.545307
SRR11412888	70-79	-0.752319	-0.774337	-0.804667	-0.753343	-0.639948	-0.633588
SRR11412889	70-79	-0.701906	-0.728852	-0.765875	-0.642418	-0.572345	-0.513774
SRR11412890	80-99	-0.758983	-0.75832	-0.788898	-0.710133	-0.658638	-0.531397
SRR11412891	80-99	-0.704754	-0.648462	-0.696291	-0.568602	-0.454702	-0.438104
SRR11412892	70-79	-0.763779	-0.783351	-0.812492	-0.701099	-0.663073	-0.589285
SRR11412893	<70	-0.840603	-0.834365	-0.854115	-0.791583	-0.71227	-0.615372
SRR11412894	80-99	-0.720471	-0.738236	-0.772755	-0.646013	-0.598079	-0.501568
SRR11412895	<70	-0.733518	-0.741382	-0.77336	-0.753716	-0.694123	-0.620729
SRR11412896	80-99	-0.803658	-0.810086	-0.83553	-0.744763	-0.671959	-0.572301
SRR11412897	<70	-0.735932	-0.756985	-0.78855	-0.665426	-0.597478	-0.509984
SRR11412898	70-79	-0.682981	-0.603873	-0.61987	-0.606625	-0.549609	-0.569924
SRR11412899	80-99	-0.865918	-0.8745	-0.891597	-0.733023	-0.672778	-0.547803
SRR11412900	80-99	-0.816284	-0.833387	-0.855984	-0.740551	-0.653054	-0.597265
SRR11412901	80-99	-0.810528	-0.833481	-0.850691	-0.772631	-0.719115	-0.676474
SRR11412902	70-79	-0.814003	-0.810659	-0.83308	-0.664793	-0.646569	-0.632979
SRR11412903	<70	-0.756959	-0.753276	-0.778852	-0.770019	-0.768179	-0.737172
SRR11412904	<70	-0.674599	-0.672214	-0.71045	-0.6863	-0.60106	-0.53492
SRR11412905	80-99	-0.659392	-0.681093	-0.724488	-0.621253	-0.580243	-0.57372
SRR11412906	70-79	-0.662726	-0.632246	-0.681551	-0.606008	-0.568643	-0.528133
SRR11412907	70-79	-0.694806	-0.72489	-0.761777	-0.714013	-0.688754	-0.700866
SRR11412908	80-99	-0.651882	-0.66172	-0.707379	-0.609788	-0.536386	-0.502955
SRR11412909	100+	-0.838295	-0.852431	-0.872137	-0.724115	-0.739561	-0.677681
SRR11412910	80-99	-0.601209	-0.618865	-0.669279	-0.569238	-0.587752	-0.546136
SRR11412911	<70	-0.714534	-0.723851	-0.734416	-0.752895	-0.635643	-0.597485
SRR11412912	80-99	-0.722198	-0.751716	-0.786225	-0.691161	-0.676933	-0.605804
SRR11412913	70-79	-0.678177	-0.627438	-0.677874	-0.652081	-0.549255	-0.539048
SRR11412914	<70	-0.732138	-0.68571	-0.710229	-0.7269	-0.684009	-0.659538
SRR11412915	100+	-0.86998	-0.880348	-0.888461	-0.8616	-0.790102	-0.669463
SRR11412916	80-99	-0.596033	-0.549111	-0.60863	-0.519752	-0.465086	-0.462194
SRR11412917	<70	-0.637878	-0.647009	-0.694312	-0.658368	-0.586888	-0.569004
SRR11412918	80-99	-0.776341	-0.787784	-0.815444	-0.680029	-0.629323	-0.538918
SRR11412919	<70	-0.732191	-0.733448	-0.767957	-0.611439	-0.563791	-0.48443
SRR11412920	<70	-0.69091	-0.681809	-0.721592	-0.600802	-0.513632	-0.501779
SRR11412921	100+	-0.807094	-0.814165	-0.839708	-0.712381	-0.669318	-0.572979
SRR11412922	<70	-0.687477	-0.679451	-0.718917	-0.607865	-0.529907	-0.489869
SRR11412923	<70	-0.801155	-0.796152	-0.822394	-0.616602	-0.592728	-0.539722
SRR11412924	<70	-0.734771	-0.737369	-0.770947	-0.625131	-0.59589	-0.574568
SRR11412925	70-79	-0.758583	-0.768251	-0.796437	-0.707987	-0.646245	-0.558086
SRR11412926	70-79	-0.704392	-0.693019	-0.730248	-0.661452	-0.580582	-0.504498
SRR11412927	70-79	-0.696068	-0.723289	-0.761035	-0.742007	-0.665295	-0.651476
SRR11412928	100+	-0.62563	-0.622986	-0.672714	-0.594155	-0.545985	-0.489299
SRR11412929	70-79	-0.728153	-0.734471	-0.771019	-0.622558	-0.591079	-0.573304
SRR11412930	100+	-0.745375	-0.77027	-0.794566	-0.780739	-0.763843	-0.747285
SRR11412931	<70	-0.805005	-0.819532	-0.844102	-0.759883	-0.743161	-0.593575
SRR11412932	<70	-0.856289	-0.855194	-0.872144	-0.840027	-0.789454	-0.646996
SRR11412933	<70	-0.872114	-0.86296	-0.881967	-0.80309	-0.82081	-0.765794
SRR11412934	<70	-0.645412	-0.671587	-0.714517	-0.599299	-0.56462	-0.512138
SRR11412935	<70	-0.696863	-0.651692	-0.697263	-0.662645	-0.5815	-0.597423
SRR11412936	<70	-0.681649	-0.668641	-0.696747	-0.592791	-0.578632	-0.534479
SRR11412937	<70	-0.794462	-0.780006	-0.804277	-0.791947	-0.733016	-0.668203
SRR11412938	70-79	-0.645216	-0.649346	-0.696859	-0.643883	-0.636303	-0.648386
SRR11412939	80-99	-0.837274	-0.831034	-0.850914	-0.717886	-0.682787	-0.593713
SRR11412940	80-99	-0.685678	-0.715624	-0.755058	-0.694252	-0.704691	-0.667825
SRR11412941	80-99	-0.708649	-0.7134	-0.752448	-0.729341	-0.648541	-0.585237
SRR11412942	80-99	-0.685512	-0.686734	-0.727191	-0.606783	-0.57414	-0.48148
SRR11412943	<70	-0.711279	-0.719562	-0.757072	-0.576639	-0.519692	-0.443111
SRR11412944	<70	-0.866036	-0.875975	-0.892469	-0.729332	-0.699027	-0.683497
SRR11412945	<70	-0.803905	-0.784537	-0.803748	-0.654935	-0.627814	-0.626012
SRR11412946	80-99	-0.73124	-0.750572	-0.785229	-0.750425	-0.719058	-0.637279
SRR11412947	70-79	-0.716203	-0.730064	-0.765376	-0.659458	-0.632446	-0.559954
SRR11412948	80-99	-0.671469	-0.696883	-0.738128	-0.656438	-0.649561	-0.541651
SRR11412949	80-99	-0.819386	-0.824202	-0.84847	-0.67465	-0.618216	-0.598122
SRR11412950	<70	-0.655272	-0.6612	-0.705279	-0.644303	-0.551357	-0.539227
SRR11412951	70-79	-0.698218	-0.666103	-0.70234	-0.624125	-0.56564	-0.478426
SRR11412952	70-79	-0.697602	-0.719104	-0.75428	-0.629521	-0.562499	-0.530163
SRR11412953	80-99	-0.658668	-0.679053	-0.720987	-0.686385	-0.588202	-0.576938
SRR11412954	70-79	-0.862344	-0.869397	-0.880867	-0.739005	-0.713583	-0.700831
SRR11412955	80-99	-0.619044	-0.635757	-0.685633	-0.582959	-0.540416	-0.464458
SRR11412956	80-99	-0.742386	-0.769696	-0.801514	-0.784182	-0.727289	-0.68495
SRR11412957	<70	-0.750886	-0.695368	-0.729504	-0.670702	-0.620158	-0.546788
SRR11412958	80-99	-0.738333	-0.748114	-0.782456	-0.677739	-0.617346	-0.52436
SRR11412959	<70	-0.724515	-0.730408	-0.766125	-0.604079	-0.535225	-0.491229
SRR11412960	<70	-0.793244	-0.789834	-0.818547	-0.712861	-0.679235	-0.551241
SRR11412961	80-99	-0.902623	-0.911181	-0.923046	-0.725254	-0.721123	-0.60453
SRR11412962	80-99	-0.705135	-0.717992	-0.748361	-0.682754	-0.622903	-0.53606
SRR11412963	80-99	-0.699888	-0.714219	-0.752633	-0.690961	-0.620638	-0.530605
SRR11412964	70-79	-0.766537	-0.770984	-0.797609	-0.721899	-0.642708	-0.564716
SRR11412965	70-79	-0.732837	-0.737587	-0.770426	-0.611003	-0.592598	-0.501775
SRR11412966	80-99	-0.744595	-0.766088	-0.795763	-0.732142	-0.699386	-0.624018
SRR11412967	80-99	-0.744891	-0.762862	-0.792325	-0.720754	-0.666689	-0.584135
SRR11412968	<70	-0.743654	-0.744212	-0.779536	-0.703347	-0.635203	-0.528775
SRR11412969	80-99	-0.589371	-0.588618	-0.641458	-0.563864	-0.506897	-0.449334
SRR11412970	<70	-0.723692	-0.728085	-0.759116	-0.73203	-0.658907	-0.528138
SRR11412971	<70	-0.866496	-0.875344	-0.890651	-0.842979	-0.761513	-0.647056
SRR11412972	80-99	-0.811799	-0.811637	-0.83752	-0.736038	-0.650424	-0.594635
SRR11412973	<70	-0.79206	-0.759815	-0.793121	-0.649114	-0.626957	-0.555418
SRR11412974	<70	-0.687764	-0.71487	-0.753402	-0.657019	-0.606348	-0.57704
SRR11412975	<70	-0.728026	-0.750515	-0.785007	-0.770791	-0.683727	-0.675139
SRR11412976	80-99	-0.885751	-0.894236	-0.907241	-0.814122	-0.758204	-0.678433
SRR11412977	70-79	-0.665771	-0.662221	-0.698166	-0.587747	-0.541171	-0.522365
SRR11412978	<70	-0.641273	-0.623711	-0.673928	-0.687302	-0.602806	-0.589408
SRR11412979	70-79	-0.75108	-0.765523	-0.794718	-0.681652	-0.664685	-0.647309
SRR11412980	100+	-0.664245	-0.683572	-0.723532	-0.614012	-0.575528	-0.536557
SRR11412981	<70	-0.975885	-0.978356	-0.981248	-0.926786	-0.844069	-0.683107
SRR11412982	<70	-0.641232	-0.651332	-0.693795	-0.568321	-0.523777	-0.444542
SRR11412983	70-79	-0.663901	-0.664331	-0.69555	-0.603858	-0.515544	-0.478217
SRR11412984	<70	-0.726403	-0.742034	-0.775442	-0.654925	-0.617077	-0.556241
SRR11412985	<70	-0.768964	-0.773991	-0.803145	-0.70241	-0.671797	-0.67451
SRR11412986	<70	-0.663428	-0.670303	-0.714755	-0.660194	-0.561636	-0.526073
SRR11412988	<70	-0.826129	-0.839005	-0.860145	-0.736264	-0.693913	-0.543863
SRR11412989	<70	-0.834207	-0.828008	-0.846784	-0.78581	-0.715774	-0.644698
SRR11412990	<70	-0.796083	-0.785483	-0.801026	-0.778691	-0.703731	-0.653252
SRR11412991	80-99	-0.785231	-0.787809	-0.816072	-0.631282	-0.586102	-0.516962
SRR11412992	80-99	-0.675616	-0.690078	-0.726415	-0.623193	-0.571812	-0.505224
SRR11412993	100+	-0.69726	-0.727785	-0.765231	-0.657781	-0.659492	-0.599039
SRR11412994	80-99	-0.665563	-0.680951	-0.713307	-0.576368	-0.540928	-0.494594
SRR11412995	80-99	-0.6361	-0.64149	-0.689555	-0.561064	-0.499703	-0.471194
SRR11412996	80-99	-0.699763	-0.71576	-0.754533	-0.67417	-0.650386	-0.565528
SRR11412997	<70	-0.966901	-0.970088	-0.974065	-0.94794	-0.847008	-0.686044
SRR11412998	80-99	-0.673315	-0.694879	-0.736561	-0.584892	-0.556232	-0.514783
SRR11412999	70-79	-0.735653	-0.748885	-0.780717	-0.725058	-0.676707	-0.561297
SRR11413000	80-99	-0.570041	-0.586263	-0.637409	-0.66152	-0.635007	-0.632644
SRR11413001	80-99	-0.82352	-0.844307	-0.865946	-0.78737	-0.759268	-0.618765
SRR11413002	70-79	-0.727374	-0.732776	-0.768982	-0.618494	-0.560953	-0.491634
SRR11413003	<70	-0.746169	-0.734359	-0.761113	-0.700115	-0.624728	-0.565039
SRR11413004	80-99	-0.826728	-0.8389	-0.861088	-0.77475	-0.734278	-0.664086
SRR11413006	70-79	-0.750895	-0.736735	-0.768338	-0.600159	-0.566393	-0.518921
SRR11413007	<70	-0.767063	-0.779971	-0.807987	-0.7853	-0.726227	-0.585584
SRR11413008	80-99	-0.788844	-0.800922	-0.828248	-0.781218	-0.78949	-0.789578
SRR11413009	<70	-0.734372	-0.722096	-0.755886	-0.618605	-0.572874	-0.55263
SRR11413010	80-99	-0.665553	-0.689765	-0.732559	-0.645801	-0.623939	-0.546515
SRR11413011	<70	-0.760999	-0.761386	-0.793212	-0.696662	-0.626899	-0.561365
SRR11413012	<70	-0.72068	-0.726584	-0.75855	-0.644434	-0.61522	-0.580376
SRR11413013	<70	-0.640046	-0.61726	-0.658673	-0.625109	-0.624281	-0.650921
