# Supplementary material for: Integrative analysis across metagenomic taxonomic classifiers: A case study of the gut microbiome in aging and longevity in the Integrative Longevity Omics Study
Source: PLoS Comput Biol. 2026 Jan 12;22(1):e1013883. doi: 10.1371/journal.pcbi.1013883 (PMC12810900; doi:10.1371/journal.pcbi.1013883)
Supplement: S3 Table — (XLSX) [file pcbi.1013883.s004.xlsx]

## Sheet: pcoa.phylum
sample.ID	age	ILO_Metaphlan_PCOA_1	ILO_Metaphlan_PCOA_2	ILO_Bracken_PCOA_1	ILO_Bracken_PCOA_2
ILO_1	100+	-0.0394567	0.00583723	-0.0569938	-0.157895
ILO_2	100+	-0.128457	0.0352271	-0.0875902	0.0491159
ILO_3	70-79	-0.0746797	0.0459081	-0.079211	0.0571845
ILO_4	100+	-0.0678244	-0.00161149	-0.128618	0.0350686
ILO_5	70-79	-0.0402069	0.038686	-0.0884544	-0.0278194
ILO_6	100+	-0.00525834	0.061703	-0.0851509	0.0671718
ILO_7	80-99	0.04706	0.0431535	0.051768	0.0644756
ILO_8	100+	-0.0902076	-0.0321792	-0.00476205	-0.22325
ILO_9	70-79	-0.124634	0.0301773	-0.131038	0.053435
ILO_10	100+	-0.160863	0.0410912	-0.222595	0.0587441
ILO_11	100+	0.260724	-0.0945613	0.277707	-0.0142797
ILO_12	100+	0.0284412	0.0605979	-0.026436	0.0672499
ILO_13	70-79	0.107166	0.0331162	0.0576794	0.0569339
ILO_14	100+	0.125101	0.0423207	0.0379514	0.0612007
ILO_15	<70	-0.0387702	0.0505056	-0.0777928	0.0614617
ILO_16	70-79	0.196641	-0.000633694	0.129738	0.0568339
ILO_17	100+	0.118897	0.0360176	0.0836593	-0.11796
ILO_18	80-99	-0.278764	0.0509309	-0.25588	0.0434218
ILO_19	70-79	0.101945	0.0393622	0.112948	0.0476995
ILO_20	<70	0.0579422	0.0525832	0.0308779	0.0726501
ILO_21	70-79	-0.150522	0.00412935	-0.207758	0.0485786
ILO_22	70-79	-0.0392521	0.0231936	-0.0488603	0.065044
ILO_23	100+	-0.199627	-0.176499	-0.0451598	-0.0136521
ILO_24	80-99	-0.0952931	-0.00413196	-0.0983747	0.0280737
ILO_25	100+	0.0188954	0.00306788	-0.036082	-0.0736747
ILO_26	100+	0.152791	0.0473076	0.122818	0.0452154
ILO_27	70-79	0.105458	0.0501873	-0.000468324	0.0644011
ILO_28	70-79	0.27751	0.0713563	0.279801	0.0496883
ILO_29	80-99	0.00969567	0.0127284	-0.0758824	-0.177751
ILO_30	100+	0.232913	0.0553601	0.163161	0.0579966
ILO_31	100+	0.0989679	-0.0493216	0.151151	0.0303052
ILO_32	100+	0.348111	-0.0274421	0.108308	-0.683634
ILO_33	70-79	0.173565	0.0711985	0.180253	0.0637897
ILO_34	70-79	0.265035	0.0834994	0.318358	0.0582601
ILO_35	100+	0.445456	0.0506649	0.590172	0.0170252
ILO_36	80-99	0.299751	0.0523341	0.34769	0.0465351
ILO_37	70-79	0.0520738	0.0504078	0.0918912	0.0629018
ILO_38	80-99	0.189564	-0.020439	0.149565	0.0431099
ILO_39	80-99	-0.166173	0.0586102	-0.125926	0.0616953
ILO_40	80-99	0.270273	0.010275	0.304501	0.0286187
ILO_41	80-99	-0.0204849	0.0458057	0.00657518	0.0195623
ILO_42	80-99	-0.0975903	-0.0557221	-0.0452817	0.00453847
ILO_43	70-79	0.0501973	0.0458449	-0.0197229	0.0673302
ILO_44	100+	0.0680491	0.0604013	-0.00300161	0.0679504
ILO_45	80-99	0.151533	0.0190522	0.156742	0.0481491
ILO_46	70-79	0.150816	0.068674	0.0970194	0.0654092
ILO_47	70-79	0.215579	-0.00413991	0.329155	0.0247475
ILO_48	<70	-0.0355654	0.0401846	-0.0478771	0.0613842
ILO_49	80-99	0.0465663	0.037877	-0.0688967	0.0546695
ILO_50	80-99	0.135601	0.0529758	0.145374	0.0578894
ILO_51	<70	-0.157445	0.0269073	0.0137696	0.0407311
ILO_52	100+	0.134497	0.0628923	0.0424572	0.066068
ILO_53	70-79	0.4528	-0.0555463	0.605905	0.0372936
ILO_54	<70	0.112671	-0.0127001	0.145111	0.0378228
ILO_55	70-79	0.185035	0.0247101	0.2219	0.017125
ILO_56	100+	0.02139	0.0529024	-0.0366899	0.0700399
ILO_57	100+	0.182381	-0.155788	0.232551	-0.0540557
ILO_58	70-79	-0.170418	-0.0374204	-0.16097	-0.00188168
ILO_59	100+	-0.113804	0.00125403	-0.153868	-0.0268477
ILO_60	<70	-0.0550028	0.0327066	-0.129998	0.0495228
ILO_61	<70	0.05913	0.0169693	0.0298054	-0.201404
ILO_62	70-79	0.0108563	-0.00123948	-0.0614981	-0.0335418
ILO_63	70-79	-0.0522912	0.00916122	-0.120015	0.0473693
ILO_64	80-99	-0.139231	-0.0951853	-0.0298312	-0.0643486
ILO_65	70-79	0.164106	0.054125	0.174635	0.050331
ILO_66	70-79	-0.11199	0.00523011	-0.125776	0.0570043
ILO_67	70-79	-0.0928604	0.0398712	0.054074	0.065173
ILO_68	80-99	-0.11548	0.0507734	-0.0554632	0.0650518
ILO_69	70-79	0.0709041	-0.00063988	0.0107809	0.0396182
ILO_70	<70	0.173534	0.0250158	0.228217	0.0284593
ILO_71	100+	0.228639	-0.111575	0.0983476	-0.0363939
ILO_72	80-99	-0.122291	0.0169925	-0.140558	0.00575794
ILO_73	100+	0.118758	-0.037648	0.0301385	-0.465513
ILO_74	70-79	0.0859952	0.0321199	-0.000759851	0.053268
ILO_75	<70	0.273531	-0.0229843	0.332234	0.0295774
ILO_76	70-79	0.0837189	0.0460991	0.161243	0.0535497
ILO_77	80-99	-0.000506684	0.0174471	-0.0384366	0.0306864
ILO_78	<70	-0.12935	0.0339862	-0.0395471	0.0744222
ILO_79	70-79	-0.128032	0.00262214	-0.0667961	0.0451597
ILO_80	70-79	0.275843	-0.00390641	0.303191	0.0314899
ILO_81	70-79	0.081839	0.0330532	0.071467	0.0458006
ILO_82	70-79	0.0987391	-0.0582656	0.172447	-0.00585657
ILO_83	100+	-0.198214	-0.00438984	-0.182129	-0.192843
ILO_84	<70	-0.147335	-0.043866	-0.125296	0.0234281
ILO_85	70-79	-0.1048	-0.0585266	-0.083116	0.0236242
ILO_86	80-99	-0.0189898	0.00732742	-0.0809721	-0.0681274
ILO_87	80-99	-0.142343	0.0211325	-0.141121	0.0130869
ILO_88	80-99	0.00744511	0.0219243	-0.0197907	-0.382134
ILO_89	80-99	0.067742	-0.0832979	0.0195026	-0.00783579
ILO_90	80-99	0.0831722	0.0468378	-0.0542215	-0.0582227
ILO_91	80-99	-0.154407	-0.0785474	-0.222307	0.0345524
ILO_92	80-99	-0.112877	0.0376196	-0.121129	0.0462564
ILO_93	70-79	-0.0378202	0.0094902	-0.112143	0.0485835
ILO_94	100+	0.0340704	-0.0409893	0.0558566	0.0106412
ILO_95	70-79	-0.066077	0.0499879	-0.0997147	0.0692026
ILO_96	70-79	-0.0525285	0.0339867	-0.075845	0.0686182
ILO_97	70-79	-0.0227467	-0.0867799	0.0185646	0.0188764
ILO_98	<70	-0.17708	0.035869	-0.179663	0.0436203
ILO_99	70-79	-0.202341	0.0370452	-0.164183	0.0514317
ILO_100	100+	0.201718	-0.0766246	0.200078	-0.152887
ILO_101	<70	0.0856737	-0.0325538	0.0725865	0.0238894
ILO_102	100+	0.00906122	-0.0614568	0.114701	0.00273273
ILO_103	70-79	0.0171287	0.0625116	-0.0231919	0.0704143
ILO_104	70-79	-0.0729927	0.0400481	-0.145868	0.0527421
ILO_105	100+	-0.0815938	0.0280849	-0.179207	-0.04919
ILO_106	80-99	-0.0715239	0.0678275	-0.114591	0.0640785
ILO_107	100+	0.284947	-0.0435808	0.396189	0.0140537
ILO_108	<70	-0.0293076	0.0210059	-0.037588	0.0658775
ILO_109	70-79	0.0265838	0.0526069	-0.000116716	0.0542595
ILO_110	80-99	-0.0851164	0.0299934	-0.117351	-0.00958142
ILO_111	100+	-0.0861289	-0.0196255	-0.122048	-0.0100963
ILO_112	100+	-0.0612634	-0.0470618	-0.0677888	0.0128048
ILO_113	100+	-0.181883	-0.013334	-0.199932	-0.141228
ILO_114	<70	-0.185656	-0.0240374	-0.0749668	0.0323857
ILO_115	<70	-0.14601	0.0433831	-0.0846235	0.0590445
ILO_116	100+	-0.0636325	0.0288107	-0.139795	0.0486779
ILO_117	80-99	-0.18322	-0.144445	0.0304499	-0.254646
ILO_118	70-79	0.146701	0.0440519	0.0761959	0.0573998
ILO_119	100+	-0.172887	-0.220717	-0.0685526	-0.106922
ILO_120	70-79	-0.169923	0.000862039	-0.130378	0.0338001
ILO_121	100+	-0.0481399	-0.262568	0.0220035	-0.221177
ILO_122	80-99	0.113043	0.0497999	0.197405	0.0466462
ILO_123	<70	-0.273915	0.00589587	-0.162468	0.0213469
ILO_124	70-79	-0.266964	0.0585059	-0.264782	0.0750826
ILO_125	70-79	0.0734726	0.00938641	0.124191	0.0179168
ILO_126	<70	-0.293682	0.021587	-0.290585	0.0965364
ILO_127	100+	-0.0449597	-0.0264169	-0.0803487	-0.291244
ILO_128	100+	-0.123883	-0.133598	-0.121403	-0.180082
ILO_129	<70	0.18383	0.0191132	0.173049	0.0469317
ILO_130	<70	0.104394	0.00342134	0.116388	0.0423209
ILO_131	80-99	-0.154507	-0.0444805	-0.185313	-0.00302249
ILO_132	80-99	-0.0278748	0.0357257	0.0654215	0.0529404
ILO_133	70-79	0.160284	0.00344593	0.164572	0.046447
ILO_134	100+	-0.277012	0.0432153	-0.0455886	0.0303567
ILO_135	100+	0.174268	-0.0757454	0.0922534	-0.00260473
ILO_136	70-79	0.192272	0.039233	0.0796569	0.0589033
ILO_137	70-79	-0.177706	0.0320447	-0.14564	0.0449539
ILO_138	100+	-0.0799231	-0.244453	0.027119	-0.0675002
ILO_139	100+	-0.229175	-0.029538	-0.153212	-0.0307549
ILO_140	100+	0.252437	0.0515528	0.20018	0.0496801
ILO_141	100+	-0.325542	-0.138864	-0.235166	0.0218109
ILO_142	70-79	0.144586	0.0256281	0.118728	0.0380591
ILO_143	100+	0.116537	0.0222825	0.062028	0.0509232
ILO_144	100+	-0.0952367	0.0478897	-0.0675353	0.0707752
ILO_145	100+	0.464606	0.0109872	0.617214	0.0493434
ILO_146	100+	0.10154	0.0358934	0.0819526	0.0569591
ILO_147	70-79	-0.0768507	0.0444562	-0.103803	0.0606776
ILO_148	100+	0.211061	-0.0680247	0.211649	-0.0105878
ILO_149	80-99	0.00382159	-0.0614365	-0.0208463	-0.192321
ILO_150	100+	-0.0495948	0.0510081	-0.107263	0.0577332
ILO_151	100+	0.444859	-0.0386298	0.60787	0.0231927
ILO_152	100+	-0.138058	0.0513105	-0.198577	0.0492352
ILO_153	80-99	0.0282404	-0.180864	-0.123636	-0.212748
ILO_154	100+	0.412973	0.0230167	0.606891	0.0421988
ILO_155	70-79	0.0543838	-0.0511015	0.0796156	0.0268878
ILO_156	70-79	0.176212	0.0543818	0.107593	0.0502329
ILO_157	100+	0.0983307	0.0301351	-0.0458654	-0.0663494
ILO_158	70-79	0.0806565	-0.706476	0.165356	-0.475435
ILO_159	<70	0.310375	0.0846905	0.299032	0.0617036
ILO_160	100+	0.00754319	0.0236691	-0.0449688	-0.0619336
ILO_161	80-99	0.127025	0.0500699	0.194244	0.0413911
ILO_162	70-79	-0.139987	0.0439936	-0.198188	0.0478195
ILO_163	70-79	0.35508	-0.0134356	0.399058	0.0202884
ILO_164	80-99	-0.100628	0.0232558	-0.116152	0.0530907
ILO_165	70-79	-0.112439	0.0369845	-0.133319	0.0525755
ILO_166	<70	0.174923	0.0660471	0.166508	0.0567145
ILO_167	100+	0.170618	-0.446242	0.175144	-0.59927
ILO_168	70-79	-0.00504989	0.037337	-0.0400886	0.0675629
ILO_169	100+	-0.0452265	-0.0442695	-0.0389885	-0.167102
ILO_170	100+	-0.292747	0.00242319	-0.216296	0.0152845
ILO_171	<70	-0.0707164	0.0493106	-0.129852	0.056487
ILO_172	70-79	-0.10225	0.042907	-0.0437355	0.0623498
ILO_173	<70	-0.00956673	-0.11581	-0.0508502	-0.00334688
ILO_174	70-79	-0.26751	0.0418722	-0.267255	0.0716804
ILO_175	70-79	-0.157612	0.0492317	-0.204143	0.0496381
ILO_176	100+	0.0372665	0.0718519	-0.130578	0.0480189
ILO_177	70-79	0.119129	0.0637918	0.0618372	0.0640664
ILO_178	70-79	-0.0772163	-0.0404012	-0.19109	0.0341692
ILO_179	<70	0.0939642	0.0407094	0.192774	0.0408406
ILO_180	70-79	0.116943	-0.000528854	0.170075	0.0298818
ILO_181	70-79	-0.209657	0.000210227	-0.183398	0.0367816
ILO_182	<70	0.00595659	0.0506865	-0.103985	0.0659943
ILO_183	100+	-0.191242	0.0348389	0.0352647	0.0660266
ILO_184	100+	-0.126255	-0.0160811	-0.138179	-0.270052
ILO_185	100+	0.0197025	-0.0321924	-0.0859655	-0.0726286
ILO_186	70-79	-0.195661	0.0511801	-0.135403	0.0535325
ILO_187	100+	-0.310516	-0.0214807	-0.232305	-0.115749
ILO_188	100+	0.126752	0.0160261	0.0198576	0.0457
ILO_189	100+	-0.0639836	0.0381725	-0.0849009	0.0469759
ILO_190	70-79	-0.154333	0.0525633	-0.205278	0.0510328
ILO_191	100+	-0.00823478	0.0705982	-0.119543	0.0637999
ILO_192	100+	-0.231572	0.00878695	-0.241685	-0.0371807
ILO_193	100+	0.161154	0.000331324	0.144222	0.009027
ILO_194	100+	-0.173767	-0.0327756	-0.147926	-0.32725
ILO_195	100+	-0.146547	-0.133716	0.0198851	-0.00355623
ILO_196	100+	-0.115622	0.0291864	-0.168561	0.0402669
ILO_197	<70	-0.2122	0.0252319	-0.18468	0.0171364
ILO_198	100+	0.397001	-0.0275111	0.558875	0.0291118
ILO_199	100+	-0.281166	-0.0993387	-0.218273	-0.21894
ILO_200	100+	-0.276814	0.0514068	-0.249084	0.0526325
ILO_201	100+	0.145043	-0.0271183	0.135921	-0.00314884
ILO_202	70-79	-0.261972	0.0412675	-0.172327	0.0537018
ILO_203	70-79	0.144086	0.0323189	0.147898	0.0404134
ILO_204	100+	-0.0855725	0.015139	-0.160529	0.0540091
ILO_205	70-79	-0.11083	0.0565267	-0.223922	0.0576887
ILO_206	100+	0.0397408	-0.0236474	-0.0257225	-0.221086
ILO_207	100+	0.0377359	0.0357577	0.0043168	0.0660553
ILO_208	<70	0.0676025	-0.00902762	0.137337	0.0283717
ILO_209	100+	-0.194659	0.0580455	-0.176933	0.0512476
ILO_210	70-79	0.0345871	-0.0124962	0.0242709	0.0335046
ILO_211	<70	-0.104063	0.0484089	-0.190683	0.0519011
ILO_212	<70	-0.177985	0.0382476	-0.10152	0.0445416
ILO_213	<70	-0.118912	-0.0556272	-0.120516	0.0243403
ILO_214	<70	-0.0836177	0.0492192	-0.140339	0.0454976
ILO_215	100+	-0.223089	-0.115491	-0.216755	0.0438117
ILO_216	100+	-0.285147	0.0662612	-0.219962	0.05631
ILO_217	100+	-0.0116055	0.0165779	-0.00707186	0.0524573
ILO_218	70-79	0.00380005	0.038449	-0.0174067	0.0569364
ILO_219	100+	-0.17874	0.0577004	-0.218879	0.0471641

## Sheet: pcoa.class
sample.ID	age	ILO_Metaphlan_PCOA_1	ILO_Metaphlan_PCOA_2	ILO_Bracken_PCOA_1	ILO_Bracken_PCOA_2
ILO_1	100+	-0.0206404	0.00663674	-0.0372064	0.137835
ILO_2	100+	-0.117251	0.0475308	-0.0838771	-0.050499
ILO_3	70-79	-0.0996024	0.0248878	-0.0840315	-0.0494553
ILO_4	100+	-0.0555171	0.0239804	-0.122235	-0.0288744
ILO_5	70-79	-0.0356013	0.048787	-0.0810045	0.0222163
ILO_6	100+	0.00391146	0.0740628	-0.0835374	-0.0691436
ILO_7	80-99	0.0591122	0.0674092	0.0534232	-0.0807672
ILO_8	100+	-0.0800268	-0.0303589	0.0189958	0.203039
ILO_9	70-79	-0.121365	0.0389591	-0.130063	-0.0411147
ILO_10	100+	-0.148943	0.0574409	-0.216761	-0.0377765
ILO_11	100+	0.272659	-0.0514827	0.282325	-0.0161303
ILO_12	100+	0.0148299	0.0199914	-0.0400253	-0.0397823
ILO_13	70-79	0.123122	0.0625644	0.0614827	-0.0752301
ILO_14	100+	0.13161	0.0510769	0.0280435	-0.0713101
ILO_15	<70	-0.0413229	0.0425375	-0.0797975	-0.0588462
ILO_16	70-79	0.212639	0.0381839	0.129407	-0.0799284
ILO_17	100+	0.0498979	-0.103724	0.051465	0.156211
ILO_18	80-99	-0.348008	-0.0477872	-0.278348	-0.00843362
ILO_19	70-79	0.108275	0.0362504	0.108522	-0.0618232
ILO_20	<70	0.0676525	0.0709256	0.029745	-0.084814
ILO_21	70-79	-0.151131	0.0102215	-0.205005	-0.0274559
ILO_22	70-79	-0.0431984	0.0382311	-0.0511177	-0.0667713
ILO_23	100+	-0.188066	-0.0907483	-0.0382824	0.00381482
ILO_24	80-99	-0.106445	0.0131921	-0.100278	-0.0345125
ILO_25	100+	0.01827	0.0194837	-0.0351542	0.0667721
ILO_26	100+	0.169791	0.0596186	0.125355	-0.0751835
ILO_27	70-79	0.11608	0.0558359	0.00223517	-0.0741976
ILO_28	70-79	0.291647	0.054555	0.277324	-0.0799331
ILO_29	80-99	0.0319002	0.0109852	-0.0556781	0.158221
ILO_30	100+	0.247241	0.0537832	0.157434	-0.0804538
ILO_31	100+	0.11235	0.0149159	0.155104	-0.0541562
ILO_32	100+	0.0402427	-0.717745	0.140669	0.835372
ILO_33	70-79	0.193455	0.0837881	0.179402	-0.0934454
ILO_34	70-79	0.276285	0.0580454	0.315039	-0.0908932
ILO_35	100+	0.0737188	-0.681582	0.247256	0.352683
ILO_36	80-99	0.319659	0.0372644	0.349535	-0.0765334
ILO_37	70-79	0.0705864	0.0851581	0.0950187	-0.0877307
ILO_38	80-99	0.201044	0.0191963	0.154839	-0.0698342
ILO_39	80-99	-0.160238	0.0455614	-0.123213	-0.0559902
ILO_40	80-99	0.292824	0.0105986	0.309448	-0.0630572
ILO_41	80-99	-0.0103408	0.0601239	0.0126485	-0.0348597
ILO_42	80-99	-0.0958138	0.00257918	-0.0467221	-0.00504304
ILO_43	70-79	0.0573536	0.0647556	-0.0209079	-0.0726621
ILO_44	100+	0.074755	0.0659564	-0.00560941	-0.0743205
ILO_45	80-99	0.157648	0.0302671	0.155352	-0.0737403
ILO_46	70-79	0.16819	0.085588	0.0971943	-0.0911618
ILO_47	70-79	0.237773	0.034449	0.33043	-0.0608591
ILO_48	<70	-0.0324344	0.0549068	-0.0466234	-0.0666092
ILO_49	80-99	0.0570449	0.0671019	-0.0713088	-0.065755
ILO_50	80-99	0.152139	0.0699311	0.144269	-0.0826208
ILO_51	<70	-0.161087	0.028849	0.00293426	-0.0695692
ILO_52	100+	0.13796	0.0422354	0.0300854	-0.0538948
ILO_53	70-79	0.458058	-0.120415	0.615532	-0.0278863
ILO_54	<70	0.127973	0.0352872	0.14595	-0.0627208
ILO_55	70-79	0.180979	-0.0266335	0.215127	-0.00520374
ILO_56	100+	0.0300521	0.0618757	-0.0335358	-0.0795455
ILO_57	100+	0.195099	-0.0685142	0.246773	0.0256963
ILO_58	70-79	-0.240693	-0.0592615	-0.20043	0.022495
ILO_59	100+	-0.104123	0.0214435	-0.146817	0.030308
ILO_60	<70	-0.0469537	0.0650615	-0.131723	-0.0432169
ILO_61	<70	0.0781605	0.0114532	0.0559657	0.165785
ILO_62	70-79	0.0214126	0.0126119	-0.0524375	0.0297589
ILO_63	70-79	-0.0581706	0.0220583	-0.117878	-0.0417105
ILO_64	80-99	-0.151398	-0.0672231	-0.030024	0.063316
ILO_65	70-79	0.182667	0.0604607	0.175176	-0.0827769
ILO_66	70-79	-0.125988	0.0298816	-0.128881	-0.049864
ILO_67	70-79	-0.0838977	0.0653383	0.0556742	-0.0874038
ILO_68	80-99	-0.106675	0.0662531	-0.051966	-0.0726084
ILO_69	70-79	0.0788532	0.0494402	0.00860268	-0.0513315
ILO_70	<70	0.19133	0.0510048	0.231786	-0.060058
ILO_71	100+	0.236532	-0.0587163	0.102573	0.0371625
ILO_72	80-99	-0.106055	0.0424257	-0.132951	-0.00265212
ILO_73	100+	0.150754	-0.0849331	0.0653181	0.435936
ILO_74	70-79	0.0962707	0.0410605	0.000452718	-0.0556785
ILO_75	<70	0.284269	-0.0584626	0.345004	-0.0455138
ILO_76	70-79	0.0939065	0.0677844	0.159066	-0.076435
ILO_77	80-99	0.0134157	0.0532618	-0.0350583	-0.0449628
ILO_78	<70	-0.118211	0.0640298	-0.0372904	-0.0838553
ILO_79	70-79	-0.116289	0.0374892	-0.0607297	-0.0517778
ILO_80	70-79	0.289369	-0.00371237	0.304006	-0.0461828
ILO_81	70-79	0.0911345	0.0501711	0.0706775	-0.0616209
ILO_82	70-79	0.119788	0.013228	0.185623	-0.0214103
ILO_83	100+	-0.19669	-0.057877	-0.166692	0.192635
ILO_84	<70	-0.134958	0.00753103	-0.115305	-0.02394
ILO_85	70-79	-0.0989666	-0.011394	-0.0765785	-0.0245212
ILO_86	80-99	-0.00702902	0.0197288	-0.0708625	0.0629126
ILO_87	80-99	-0.155369	-0.00810762	-0.142407	0.00578978
ILO_88	80-99	0.011916	0.0294578	0.00743706	0.361304
ILO_89	80-99	0.0886139	0.00469745	0.0316057	-0.0124603
ILO_90	80-99	0.102261	0.0649574	-0.0417614	0.037948
ILO_91	80-99	-0.141356	-0.00893812	-0.21307	-0.011365
ILO_92	80-99	-0.0997189	0.0655276	-0.117148	-0.0574963
ILO_93	70-79	-0.0189495	0.0573196	-0.10527	-0.0545776
ILO_94	100+	0.0558865	0.0298454	0.0671568	-0.0352121
ILO_95	70-79	-0.0766469	0.0638683	-0.0952363	-0.0747708
ILO_96	70-79	-0.0482905	0.0555403	-0.074216	-0.0721116
ILO_97	70-79	-0.0103368	-0.0105851	0.0209315	-0.0300331
ILO_98	<70	-0.171262	0.0334489	-0.175588	-0.0330769
ILO_99	70-79	-0.235556	-0.00851525	-0.181422	-0.0305367
ILO_100	100+	0.228725	-0.0149203	0.220032	0.113894
ILO_101	<70	0.0940042	-0.00504239	0.0723376	-0.0256938
ILO_102	100+	0.0293456	0.0147731	0.125738	-0.0276843
ILO_103	70-79	0.027901	0.0763315	-0.021801	-0.0791842
ILO_104	70-79	-0.0589344	0.0664193	-0.139528	-0.0495898
ILO_105	100+	-0.0770868	0.0276387	-0.173747	0.055754
ILO_106	80-99	-0.0597449	0.0813139	-0.109158	-0.0687639
ILO_107	100+	0.294613	-0.0156112	0.398109	-0.0463069
ILO_108	<70	-0.0125043	0.0663561	-0.036226	-0.0735193
ILO_109	70-79	0.0441751	0.0860355	0.00379576	-0.0791631
ILO_110	80-99	-0.118171	0.00638644	-0.133105	0.0231481
ILO_111	100+	-0.109836	-0.000814501	-0.133138	0.0175362
ILO_112	100+	-0.0670151	-0.0226939	-0.0692115	0.00668429
ILO_113	100+	-0.177618	-0.0426918	-0.188534	0.151436
ILO_114	<70	-0.169768	0.00878897	-0.0660165	-0.0380401
ILO_115	<70	-0.14135	0.0444331	-0.0824941	-0.0610081
ILO_116	100+	-0.0708236	0.022457	-0.148702	-0.0175774
ILO_117	80-99	-0.182613	-0.136261	0.052761	0.244935
ILO_118	70-79	0.162879	0.0592061	0.0780264	-0.0769615
ILO_119	100+	-0.159243	-0.123932	-0.0546531	0.0970169
ILO_120	70-79	-0.176393	-0.0221236	-0.139779	-0.00583749
ILO_121	100+	-0.0297583	-0.149332	0.0453643	0.197348
ILO_122	80-99	0.125386	0.0599083	0.198953	-0.0698233
ILO_123	<70	-0.262791	-0.0193531	-0.160319	-0.0110202
ILO_124	70-79	-0.263811	0.0177553	-0.262244	-0.0396998
ILO_125	70-79	0.0839023	0.0251824	0.127092	-0.0306762
ILO_126	<70	-0.298292	-0.0108108	-0.291985	-0.046175
ILO_127	100+	-0.0216938	-0.0220898	-0.054424	0.269837
ILO_128	100+	-0.143053	-0.138835	-0.111839	0.193428
ILO_129	<70	0.2008	0.0388955	0.175933	-0.0709561
ILO_130	<70	0.122025	0.0488581	0.119928	-0.0639601
ILO_131	80-99	-0.217179	-0.110157	-0.19604	0.0374342
ILO_132	80-99	-0.0304847	0.0348693	0.0646874	-0.0608929
ILO_133	70-79	0.169204	0.0228839	0.163798	-0.063492
ILO_134	100+	-0.26813	0.000970729	-0.0418784	-0.0363721
ILO_135	100+	0.179428	-0.0235282	0.0886454	-0.00340185
ILO_136	70-79	0.205596	0.055302	0.0840433	-0.081702
ILO_137	70-79	-0.179745	0.0210753	-0.143588	-0.0437419
ILO_138	100+	-0.058035	-0.119394	0.0398509	0.0562453
ILO_139	100+	-0.235601	-0.0592215	-0.154788	0.0529899
ILO_140	100+	0.272732	0.0493954	0.200291	-0.0775279
ILO_141	100+	-0.326474	-0.0780911	-0.224125	0.00580767
ILO_142	70-79	0.160611	0.0477906	0.124871	-0.0602962
ILO_143	100+	0.124483	0.0357397	0.0652858	-0.065487
ILO_144	100+	-0.0842546	0.0696964	-0.0660964	-0.0752001
ILO_145	100+	0.103144	-0.643868	0.326902	0.250729
ILO_146	100+	0.114982	0.0587305	0.084432	-0.0783456
ILO_147	70-79	-0.0679973	0.0589432	-0.101568	-0.0576859
ILO_148	100+	0.228371	-0.0158441	0.221017	-0.0135213
ILO_149	80-99	0.0159613	-0.0503864	-0.0021143	0.177359
ILO_150	100+	-0.0370536	0.0770691	-0.103801	-0.0678512
ILO_151	100+	0.451615	-0.0769586	0.60968	-0.0374068
ILO_152	100+	-0.135799	0.0470556	-0.197287	-0.0338336
ILO_153	80-99	0.0592966	-0.0889753	-0.100946	0.192358
ILO_154	100+	0.415041	-0.0702909	0.609813	-0.0372531
ILO_155	70-79	0.0499235	-0.0176399	0.0758949	-0.0238746
ILO_156	70-79	0.181999	0.0169852	0.0979653	-0.0438603
ILO_157	100+	0.123601	0.0408922	-0.033878	0.0473121
ILO_158	70-79	0.0531149	-0.583733	0.197248	0.512374
ILO_159	<70	0.327659	0.059394	0.29896	-0.0946557
ILO_160	100+	0.0238419	0.0345267	-0.0357798	0.047274
ILO_161	80-99	0.136804	0.0575599	0.192937	-0.0621683
ILO_162	70-79	-0.13106	0.0592882	-0.193956	-0.0360487
ILO_163	70-79	0.366773	-0.018206	0.396685	-0.0473735
ILO_164	80-99	-0.089714	0.0493332	-0.11205	-0.0518416
ILO_165	70-79	-0.110253	0.0430924	-0.130787	-0.0459101
ILO_166	<70	0.186601	0.0449377	0.166419	-0.0707333
ILO_167	100+	0.10614	-0.524854	0.205152	0.645351
ILO_168	70-79	0.0154491	0.0769592	-0.0365484	-0.0751714
ILO_169	100+	-0.0740117	-0.104803	-0.0377731	0.192814
ILO_170	100+	-0.293864	-0.0321373	-0.213417	0.00703036
ILO_171	<70	-0.055529	0.0752164	-0.124045	-0.0583298
ILO_172	70-79	-0.0941286	0.0601944	-0.0442771	-0.0686304
ILO_173	<70	0.00949565	-0.0174024	-0.0408353	-0.00347361
ILO_174	70-79	-0.269178	0.0127928	-0.268295	-0.0404822
ILO_175	70-79	-0.148375	0.0472937	-0.199395	-0.0359618
ILO_176	100+	0.0500919	0.0829538	-0.125537	-0.0453388
ILO_177	70-79	0.133463	0.0757831	0.0635336	-0.0843911
ILO_178	70-79	-0.0601768	0.0341053	-0.183851	-0.02522
ILO_179	<70	0.110555	0.0691928	0.194994	-0.0743526
ILO_180	70-79	0.117052	0.0301154	0.175521	-0.0585819
ILO_181	70-79	-0.210319	-0.0149663	-0.179985	-0.0238118
ILO_182	<70	0.0232535	0.0874244	-0.100047	-0.0709905
ILO_183	100+	-0.177535	0.0469625	0.036689	-0.0813982
ILO_184	100+	-0.107845	0.000495583	-0.11459	0.257665
ILO_185	100+	0.00963215	-0.0366802	-0.0779445	0.0742649
ILO_186	70-79	-0.186247	0.0402726	-0.129997	-0.0481227
ILO_187	100+	-0.296041	-0.0498449	-0.21968	0.127107
ILO_188	100+	0.142547	0.0497286	0.0227182	-0.0589309
ILO_189	100+	-0.0708001	0.0244157	-0.084249	-0.0383206
ILO_190	70-79	-0.157635	0.0566766	-0.203362	-0.0378367
ILO_191	100+	-0.0185054	0.0398727	-0.121358	-0.0478335
ILO_192	100+	-0.235706	-0.0396121	-0.239267	0.0661418
ILO_193	100+	0.178916	0.027629	0.149293	-0.0323755
ILO_194	100+	-0.155895	-0.0773557	-0.121611	0.315725
ILO_195	100+	-0.144287	-0.0501526	0.0277373	-0.00554688
ILO_196	100+	-0.12296	0.0297336	-0.172361	-0.0265373
ILO_197	<70	-0.22837	-0.0213719	-0.187617	0.00646946
ILO_198	100+	0.35284	-0.145242	0.540666	-0.00315487
ILO_199	100+	-0.270932	-0.105228	-0.198853	0.22413
ILO_200	100+	-0.267695	0.014363	-0.246506	-0.0207441
ILO_201	100+	-0.0293606	-0.308787	0.0124759	0.145379
ILO_202	70-79	-0.259253	0.0230723	-0.17469	-0.0436327
ILO_203	70-79	0.155453	0.0455261	0.14538	-0.0608266
ILO_204	100+	-0.0782841	0.051483	-0.157003	-0.0469522
ILO_205	70-79	-0.108366	0.0569225	-0.21781	-0.0393203
ILO_206	100+	0.046407	-0.0427782	-0.00737132	0.20647
ILO_207	100+	0.0594205	0.0783853	0.00630379	-0.0800928
ILO_208	<70	0.0778875	0.0273061	0.13989	-0.0537219
ILO_209	100+	-0.200144	0.0272783	-0.177933	-0.0362669
ILO_210	70-79	0.0526133	0.0446006	0.0316573	-0.0507744
ILO_211	<70	-0.0910263	0.0707636	-0.18552	-0.0443581
ILO_212	<70	-0.169934	0.0499951	-0.101873	-0.0658844
ILO_213	<70	-0.111597	0.00820691	-0.112655	-0.0270707
ILO_214	<70	-0.0708955	0.0821374	-0.137027	-0.0618031
ILO_215	100+	-0.207983	-0.0462218	-0.208828	-0.0224987
ILO_216	100+	-0.27301	0.021067	-0.213927	-0.0396314
ILO_217	100+	-0.0747473	-0.0676989	-0.0508344	0.00895877
ILO_218	70-79	0.00917814	0.054266	-0.0145836	-0.0711304
ILO_219	100+	-0.171768	0.0412494	-0.215814	-0.0243082

## Sheet: pcoa.order
sample.ID	age	ILO_Metaphlan_PCOA_1	ILO_Metaphlan_PCOA_2	ILO_Bracken_PCOA_1	ILO_Bracken_PCOA_2
ILO_1	100+	-0.0187327	0.00292577	-0.0354385	0.139004
ILO_2	100+	-0.121935	0.0470019	-0.0840299	-0.0520149
ILO_3	70-79	-0.10072	0.0273724	-0.0856297	-0.0494688
ILO_4	100+	-0.0560882	0.0240101	-0.123456	-0.0311511
ILO_5	70-79	-0.0357996	0.051255	-0.0822035	0.0230205
ILO_6	100+	0.00333831	0.0756685	-0.0839768	-0.0683857
ILO_7	80-99	0.0601737	0.0649492	0.0545649	-0.0800115
ILO_8	100+	-0.0824018	-0.0245359	0.0166477	0.203183
ILO_9	70-79	-0.123854	0.0422833	-0.132262	-0.0425378
ILO_10	100+	-0.149625	0.0585006	-0.217568	-0.0363458
ILO_11	100+	0.272287	-0.0467002	0.281189	-0.0168019
ILO_12	100+	0.015183	0.0197652	-0.0402361	-0.0390671
ILO_13	70-79	0.124236	0.0637033	0.0617113	-0.074556
ILO_14	100+	0.132397	0.0465022	0.0296518	-0.0703424
ILO_15	<70	-0.04139	0.0426141	-0.0789693	-0.0581616
ILO_16	70-79	0.215273	0.0358138	0.130962	-0.0797278
ILO_17	100+	0.0511549	-0.105729	0.0527827	0.157656
ILO_18	80-99	-0.347702	-0.046491	-0.278141	-0.0092013
ILO_19	70-79	0.107011	0.0374081	0.10764	-0.061204
ILO_20	<70	0.0677188	0.0703035	0.0310678	-0.0840213
ILO_21	70-79	-0.152907	0.010244	-0.204771	-0.0276123
ILO_22	70-79	-0.0436915	0.0406336	-0.0536382	-0.0673523
ILO_23	100+	-0.188799	-0.0885282	-0.0386537	0.00435701
ILO_24	80-99	-0.107288	0.0178197	-0.102457	-0.0401105
ILO_25	100+	0.0177396	0.0251524	-0.0382315	0.0667346
ILO_26	100+	0.170833	0.0578433	0.126184	-0.0740383
ILO_27	70-79	0.118812	0.0539761	0.00314469	-0.0728577
ILO_28	70-79	0.292923	0.0498424	0.279194	-0.0777341
ILO_29	80-99	0.0323567	0.0074752	-0.0540017	0.159913
ILO_30	100+	0.250134	0.0512474	0.158921	-0.0802648
ILO_31	100+	0.113284	0.0127604	0.156779	-0.0527763
ILO_32	100+	0.0392024	-0.726226	0.143252	0.837027
ILO_33	70-79	0.193725	0.0805408	0.181255	-0.091403
ILO_34	70-79	0.276686	0.0541537	0.317305	-0.0895246
ILO_35	100+	0.0705362	-0.689142	0.242732	0.355618
ILO_36	80-99	0.319517	0.035626	0.349925	-0.0770516
ILO_37	70-79	0.0721845	0.0845334	0.0958545	-0.0877719
ILO_38	80-99	0.207216	0.0210877	0.155766	-0.0696266
ILO_39	80-99	-0.161011	0.044631	-0.122658	-0.0549288
ILO_40	80-99	0.292812	0.0118585	0.308734	-0.0645344
ILO_41	80-99	-0.00995585	0.0601992	0.0130209	-0.0342047
ILO_42	80-99	-0.0977326	0.00539059	-0.0472314	-0.00378791
ILO_43	70-79	0.0591341	0.0656833	-0.0211467	-0.0727535
ILO_44	100+	0.0763601	0.0650174	-0.00522442	-0.0753163
ILO_45	80-99	0.159049	0.028133	0.156341	-0.0724533
ILO_46	70-79	0.169721	0.083054	0.0988545	-0.0924355
ILO_47	70-79	0.239651	0.0334999	0.332212	-0.0594984
ILO_48	<70	-0.0319303	0.0537749	-0.0464201	-0.0657394
ILO_49	80-99	0.0583386	0.0671294	-0.0712847	-0.0653945
ILO_50	80-99	0.15332	0.0672589	0.146084	-0.0812027
ILO_51	<70	-0.162306	0.0305915	0.00259268	-0.0723944
ILO_52	100+	0.13935	0.0393883	0.030285	-0.0538626
ILO_53	70-79	0.456471	-0.113818	0.613871	-0.0287031
ILO_54	<70	0.126649	0.0432767	0.146896	-0.0612172
ILO_55	70-79	0.182409	-0.026716	0.215416	-0.00489239
ILO_56	100+	0.0306421	0.0614683	-0.0334496	-0.0782742
ILO_57	100+	0.194854	-0.0697343	0.246248	0.026442
ILO_58	70-79	-0.241664	-0.0592324	-0.201378	0.0240887
ILO_59	100+	-0.110418	0.0206547	-0.147692	0.0312862
ILO_60	<70	-0.0471863	0.0684351	-0.136768	-0.0445982
ILO_61	<70	0.0799661	0.0082296	0.0582571	0.167682
ILO_62	70-79	0.0229774	0.0109321	-0.0523937	0.0309748
ILO_63	70-79	-0.0580387	0.0218501	-0.118487	-0.0410562
ILO_64	80-99	-0.152657	-0.0645237	-0.0303558	0.0583589
ILO_65	70-79	0.183701	0.0569627	0.17704	-0.083952
ILO_66	70-79	-0.12776	0.0299639	-0.129073	-0.0490627
ILO_67	70-79	-0.0835979	0.0644311	0.0567134	-0.086581
ILO_68	80-99	-0.107826	0.0672693	-0.0521125	-0.0753937
ILO_69	70-79	0.0789481	0.0477441	0.00922148	-0.0500574
ILO_70	<70	0.194235	0.0483342	0.232434	-0.0589776
ILO_71	100+	0.236876	-0.0570816	0.0991137	0.0324797
ILO_72	80-99	-0.104481	0.0398605	-0.132658	-0.0012502
ILO_73	100+	0.15243	-0.090176	0.067188	0.438553
ILO_74	70-79	0.0970259	0.0390898	-0.000392782	-0.0562367
ILO_75	<70	0.283026	-0.0503475	0.344565	-0.044279
ILO_76	70-79	0.0935705	0.0659566	0.160887	-0.0748389
ILO_77	80-99	0.0141186	0.0514186	-0.0345475	-0.0438857
ILO_78	<70	-0.117264	0.0634932	-0.0364746	-0.0827917
ILO_79	70-79	-0.114834	0.0354948	-0.0599566	-0.0508709
ILO_80	70-79	0.290091	-0.00549563	0.304113	-0.0460782
ILO_81	70-79	0.0910313	0.0537119	0.0687271	-0.0617901
ILO_82	70-79	0.119819	0.0152768	0.184516	-0.021426
ILO_83	100+	-0.197321	-0.0609424	-0.166003	0.194171
ILO_84	<70	-0.135853	0.00638028	-0.114657	-0.0228707
ILO_85	70-79	-0.101119	-0.00651322	-0.0794765	-0.0253437
ILO_86	80-99	-0.00589742	0.0178503	-0.0698246	0.064111
ILO_87	80-99	-0.155464	-0.00862311	-0.141843	0.00346498
ILO_88	80-99	0.0120777	0.0308451	0.00888624	0.36394
ILO_89	80-99	0.0885312	0.00331371	0.032221	-0.0110765
ILO_90	80-99	0.105022	0.065124	-0.0412423	0.0393836
ILO_91	80-99	-0.140549	-0.0108642	-0.212387	-0.0105845
ILO_92	80-99	-0.0995841	0.0634401	-0.116663	-0.0559754
ILO_93	70-79	-0.017522	0.0543988	-0.103906	-0.0531606
ILO_94	100+	0.0569839	0.0268603	0.0686167	-0.0343706
ILO_95	70-79	-0.0757985	0.0701055	-0.0938717	-0.0735126
ILO_96	70-79	-0.0481438	0.0550738	-0.0738216	-0.0708802
ILO_97	70-79	-0.0107901	-0.00936657	0.0198199	-0.03008
ILO_98	<70	-0.173001	0.0324853	-0.175166	-0.0321306
ILO_99	70-79	-0.239698	-0.00974448	-0.181751	-0.0294952
ILO_100	100+	0.230254	-0.0186134	0.220651	0.114633
ILO_101	<70	0.0934246	-0.00686472	0.0723693	-0.0250464
ILO_102	100+	0.029602	0.0120334	0.127524	-0.0265339
ILO_103	70-79	0.0284823	0.0750356	-0.0218868	-0.0781121
ILO_104	70-79	-0.0576288	0.0639894	-0.138584	-0.0484092
ILO_105	100+	-0.0757416	0.0253818	-0.173234	0.0572415
ILO_106	80-99	-0.0611747	0.0827185	-0.10851	-0.0672135
ILO_107	100+	0.296853	-0.0193656	0.398503	-0.0453112
ILO_108	<70	-0.0116042	0.0649271	-0.0353056	-0.0728445
ILO_109	70-79	0.0455819	0.0834451	0.00504928	-0.078961
ILO_110	80-99	-0.11991	0.00850947	-0.135247	0.0244272
ILO_111	100+	-0.109871	0.00188153	-0.133604	0.0177226
ILO_112	100+	-0.0679875	-0.0215012	-0.0735676	0.00459679
ILO_113	100+	-0.176478	-0.0449199	-0.187378	0.152583
ILO_114	<70	-0.168377	0.00771654	-0.0655325	-0.0369881
ILO_115	<70	-0.140454	0.0431729	-0.0829616	-0.0611312
ILO_116	100+	-0.0722419	0.0238471	-0.150783	-0.0170519
ILO_117	80-99	-0.184205	-0.131158	0.0516447	0.24614
ILO_118	70-79	0.165151	0.0572797	0.0783573	-0.0767658
ILO_119	100+	-0.159771	-0.124303	-0.0545271	0.096744
ILO_120	70-79	-0.180312	-0.0173562	-0.143102	-0.0106669
ILO_121	100+	-0.0297328	-0.151682	0.0466387	0.199006
ILO_122	80-99	0.126133	0.0654342	0.198106	-0.0698857
ILO_123	<70	-0.267268	-0.0207009	-0.160591	-0.00967693
ILO_124	70-79	-0.26901	0.0178759	-0.26204	-0.0391241
ILO_125	70-79	0.0835071	0.0260405	0.125099	-0.031656
ILO_126	<70	-0.306389	0.000454214	-0.299478	-0.0470999
ILO_127	100+	-0.0256666	-0.0279717	-0.0527564	0.271753
ILO_128	100+	-0.143025	-0.139971	-0.112483	0.194787
ILO_129	<70	0.202052	0.0375521	0.176259	-0.0702069
ILO_130	<70	0.124249	0.0471593	0.119825	-0.0633667
ILO_131	80-99	-0.219121	-0.11203	-0.195914	0.0380835
ILO_132	80-99	-0.03105	0.0374853	0.0637584	-0.0618853
ILO_133	70-79	0.170802	0.024625	0.163482	-0.0638451
ILO_134	100+	-0.268987	0.00600614	-0.0409818	-0.0491602
ILO_135	100+	0.179226	-0.016542	0.0873942	-0.00327836
ILO_136	70-79	0.211784	0.0545178	0.08592	-0.0806581
ILO_137	70-79	-0.188387	0.018672	-0.14436	-0.0427593
ILO_138	100+	-0.0589783	-0.117234	0.0384092	0.0571915
ILO_139	100+	-0.236608	-0.0416385	-0.162894	0.00146291
ILO_140	100+	0.274196	0.0477888	0.199986	-0.0775873
ILO_141	100+	-0.328085	-0.0752101	-0.222839	0.00677026
ILO_142	70-79	0.161737	0.0459429	0.123824	-0.0609613
ILO_143	100+	0.127457	0.0371356	0.0657514	-0.0655267
ILO_144	100+	-0.0845694	0.0692222	-0.0655377	-0.074556
ILO_145	100+	0.0967938	-0.639318	0.321704	0.249621
ILO_146	100+	0.116043	0.057647	0.0855408	-0.0773074
ILO_147	70-79	-0.0684741	0.057922	-0.101752	-0.0569855
ILO_148	100+	0.229758	-0.0126915	0.220778	-0.0235341
ILO_149	80-99	0.0166133	-0.0510293	-0.00105941	0.178979
ILO_150	100+	-0.0361421	0.0754742	-0.102483	-0.0669557
ILO_151	100+	0.452403	-0.0774594	0.604729	-0.0404481
ILO_152	100+	-0.136102	0.0467468	-0.196981	-0.0330897
ILO_153	80-99	0.0594007	-0.0936753	-0.0994398	0.192609
ILO_154	100+	0.424429	-0.0691161	0.611036	-0.0336004
ILO_155	70-79	0.0498029	-0.0184766	0.0748382	-0.0237067
ILO_156	70-79	0.185844	0.0159287	0.0989563	-0.0500905
ILO_157	100+	0.125669	0.0381202	-0.0322584	0.0488278
ILO_158	70-79	0.0413719	-0.571704	0.19149	0.516398
ILO_159	<70	0.32912	0.0533639	0.30135	-0.0925843
ILO_160	100+	0.0255381	0.0321388	-0.0345677	0.0471726
ILO_161	80-99	0.13974	0.0552225	0.195587	-0.0684548
ILO_162	70-79	-0.131759	0.058405	-0.193683	-0.0359451
ILO_163	70-79	0.366183	-0.0179207	0.397198	-0.0452824
ILO_164	80-99	-0.0909936	0.053929	-0.113199	-0.0508165
ILO_165	70-79	-0.111609	0.0436509	-0.131172	-0.044803
ILO_166	<70	0.188997	0.0427808	0.166788	-0.0710467
ILO_167	100+	0.103827	-0.524244	0.202422	0.645629
ILO_168	70-79	0.0163785	0.0760788	-0.0372743	-0.075328
ILO_169	100+	-0.0730474	-0.108628	-0.0366207	0.193455
ILO_170	100+	-0.295707	-0.0331047	-0.213482	0.00798011
ILO_171	<70	-0.0542818	0.0729563	-0.122888	-0.0574699
ILO_172	70-79	-0.094125	0.0594638	-0.0437595	-0.0676624
ILO_173	<70	0.00931381	-0.0180218	-0.0415305	-0.00270802
ILO_174	70-79	-0.271716	0.0124924	-0.268301	-0.0399622
ILO_175	70-79	-0.152388	0.0454219	-0.198883	-0.035512
ILO_176	100+	0.0516969	0.0801063	-0.125131	-0.0445483
ILO_177	70-79	0.135431	0.0752944	0.0639631	-0.0843959
ILO_178	70-79	-0.0595867	0.0328953	-0.182807	-0.0241054
ILO_179	<70	0.11174	0.0658928	0.196764	-0.0730711
ILO_180	70-79	0.122812	0.0369531	0.177121	-0.0572033
ILO_181	70-79	-0.214016	-0.0101999	-0.179983	-0.0230507
ILO_182	<70	0.0245254	0.0858373	-0.0990645	-0.0699938
ILO_183	100+	-0.177259	0.0468878	0.0378469	-0.0803197
ILO_184	100+	-0.106051	-0.00298096	-0.112872	0.259065
ILO_185	100+	0.00945087	-0.0359306	-0.0788302	0.0694473
ILO_186	70-79	-0.188448	0.0406435	-0.130406	-0.0481811
ILO_187	100+	-0.294113	-0.0518741	-0.218888	0.128367
ILO_188	100+	0.143981	0.04801	0.0237281	-0.0578866
ILO_189	100+	-0.0711508	0.02644	-0.08701	-0.0436714
ILO_190	70-79	-0.157851	0.0560734	-0.204049	-0.0373945
ILO_191	100+	-0.0183007	0.040628	-0.121381	-0.0469734
ILO_192	100+	-0.236369	-0.0399706	-0.239554	0.0675831
ILO_193	100+	0.180232	0.0253316	0.150747	-0.030722
ILO_194	100+	-0.154921	-0.0815127	-0.119513	0.317302
ILO_195	100+	-0.147094	-0.0324305	0.0272181	-0.014849
ILO_196	100+	-0.123845	0.0295158	-0.172939	-0.0259246
ILO_197	<70	-0.228349	-0.0203932	-0.187149	0.00787058
ILO_198	100+	0.355443	-0.146844	0.540735	-0.00149396
ILO_199	100+	-0.272282	-0.108266	-0.197185	0.225248
ILO_200	100+	-0.267847	0.0138187	-0.24615	-0.0192523
ILO_201	100+	-0.0310291	-0.309683	0.00769923	0.145339
ILO_202	70-79	-0.261072	0.0237149	-0.174605	-0.0427206
ILO_203	70-79	0.160593	0.0489259	0.146089	-0.0670929
ILO_204	100+	-0.0782702	0.0504177	-0.156395	-0.0463942
ILO_205	70-79	-0.112924	0.0576283	-0.21657	-0.0385166
ILO_206	100+	0.0464948	-0.0371233	-0.00953543	0.207787
ILO_207	100+	0.0602443	0.0778129	0.00696918	-0.0806867
ILO_208	<70	0.0789195	0.0279248	0.140171	-0.0535273
ILO_209	100+	-0.200183	0.027072	-0.178061	-0.0363439
ILO_210	70-79	0.0519876	0.0428446	0.0319668	-0.0497707
ILO_211	<70	-0.0905404	0.0710804	-0.184958	-0.0433531
ILO_212	<70	-0.170837	0.0499882	-0.100913	-0.0645777
ILO_213	<70	-0.112077	0.0138764	-0.11352	-0.0268686
ILO_214	<70	-0.071421	0.0821486	-0.135952	-0.0606189
ILO_215	100+	-0.21039	-0.0446169	-0.207734	-0.0215443
ILO_216	100+	-0.272175	0.0189434	-0.212633	-0.0386531
ILO_217	100+	-0.0751217	-0.0675222	-0.0511235	0.00986191
ILO_218	70-79	0.00955753	0.0531522	-0.0136221	-0.0698122
ILO_219	100+	-0.171105	0.0405252	-0.21544	-0.0247299

## Sheet: pcoa.family
sample.ID	age	ILO_Metaphlan_PCOA_1	ILO_Metaphlan_PCOA_2	ILO_Bracken_PCOA_1	ILO_Bracken_PCOA_2
ILO_1	100+	-0.025495	0.0258525	0.0154455	0.168967
ILO_2	100+	-0.0384335	0.0360078	-0.0329301	-0.0308434
ILO_3	70-79	-0.0652112	0.0484035	-0.0554653	-0.0261326
ILO_4	100+	-0.0618773	-0.00402494	-0.118114	-0.0116685
ILO_5	70-79	-0.0100955	-0.0712937	-0.105124	0.0353225
ILO_6	100+	-0.0596074	-0.0997561	-0.115444	-0.0697544
ILO_7	80-99	0.056913	-0.135559	0.0123971	-0.0917141
ILO_8	100+	0.0570691	0.127002	0.0547368	0.213337
ILO_9	70-79	-0.136361	-0.0462463	-0.175112	-0.0398886
ILO_10	100+	-0.199554	-0.0665867	-0.258233	-0.0312019
ILO_11	100+	0.248499	-0.0301971	0.251865	-0.0533072
ILO_12	100+	-0.0477186	-0.0889555	-0.0752349	-0.0485744
ILO_13	70-79	0.0375334	-0.104113	0.0497419	-0.0867621
ILO_14	100+	0.0447027	-0.130086	-0.0431646	-0.0946577
ILO_15	<70	-0.074964	-0.0942174	-0.129913	-0.0601858
ILO_16	70-79	0.156191	-0.0834275	0.0652899	-0.101774
ILO_17	100+	0.0250032	0.0405043	0.0474643	0.154137
ILO_18	80-99	-0.359724	0.042881	-0.303152	0.055062
ILO_19	70-79	0.103026	-0.052918	0.132563	-0.0562955
ILO_20	<70	0.0252197	-0.0927882	-0.0187343	-0.0994777
ILO_21	70-79	-0.196378	-0.0299568	-0.265156	0.00526962
ILO_22	70-79	-0.0404201	-0.111925	-0.079986	-0.0853489
ILO_23	100+	-0.143317	0.189792	-0.0149846	0.00549649
ILO_24	80-99	-0.126334	-0.0603768	-0.155788	-0.0538661
ILO_25	100+	-0.00701669	-0.0521793	-0.0442044	0.0703338
ILO_26	100+	0.150014	-0.0866377	0.142873	-0.0683961
ILO_27	70-79	0.0107151	-0.0933189	-0.046697	-0.0858401
ILO_28	70-79	0.259525	-0.0183955	0.273999	-0.0932918
ILO_29	80-99	-0.0101973	-0.0123894	-0.0781542	0.174577
ILO_30	100+	0.184332	-0.151444	0.0666916	-0.116875
ILO_31	100+	0.163992	0.0847053	0.219041	-0.0290619
ILO_32	100+	0.120743	0.434957	0.200454	0.783335
ILO_33	70-79	0.0488291	-0.163477	0.111694	-0.122723
ILO_34	70-79	0.232694	-0.133853	0.288774	-0.123672
ILO_35	100+	0.195074	0.37956	0.364439	0.258972
ILO_36	80-99	0.260386	-0.163055	0.318321	-0.125072
ILO_37	70-79	0.199106	-0.140334	0.196941	-0.134958
ILO_38	80-99	0.177584	-0.0365812	0.101745	-0.0977128
ILO_39	80-99	-0.18525	-0.0183571	-0.147805	-0.0579012
ILO_40	80-99	0.245722	-0.105691	0.309868	-0.107075
ILO_41	80-99	-0.0801517	-0.104917	-0.0603681	-0.0507643
ILO_42	80-99	0.066996	0.158657	0.167594	0.0273468
ILO_43	70-79	-0.00741233	-0.131659	-0.0715507	-0.0828607
ILO_44	100+	0.0780358	-0.05522	0.0133322	-0.0560906
ILO_45	80-99	0.129273	-0.0847688	0.0996879	-0.104574
ILO_46	70-79	0.0822822	-0.179205	0.00174448	-0.117947
ILO_47	70-79	0.185476	-0.125388	0.284813	-0.113074
ILO_48	<70	-0.0395771	-0.0635477	-0.0733194	-0.0677406
ILO_49	80-99	-0.047206	-0.135101	-0.157808	-0.0929379
ILO_50	80-99	0.10521	-0.15072	0.0944642	-0.119416
ILO_51	<70	0.100406	0.0277968	0.201851	-0.0910837
ILO_52	100+	0.0240575	-0.0950941	0.00726033	-0.0712526
ILO_53	70-79	0.444003	0.198596	0.503397	0.0939072
ILO_54	<70	0.146648	-0.0595562	0.153191	-0.0901887
ILO_55	70-79	0.202833	0.103627	0.25033	0.0040843
ILO_56	100+	-0.00689044	-0.0888037	-0.0596746	-0.0756169
ILO_57	100+	0.226228	0.150931	0.216445	-0.0147027
ILO_58	70-79	-0.122304	0.209173	-0.0743942	0.0808559
ILO_59	100+	-0.128492	-0.0038636	-0.182209	0.0341904
ILO_60	<70	-0.0351793	0.00246746	-0.0677346	-0.0216049
ILO_61	<70	-0.00146425	-0.0468212	0.0295861	0.144161
ILO_62	70-79	-0.0373896	-0.0553183	-0.0782851	0.028074
ILO_63	70-79	-0.104095	-0.0298014	-0.156638	-0.0448749
ILO_64	80-99	-0.0482866	0.199096	0.0407932	0.081813
ILO_65	70-79	0.151363	-0.148713	0.180804	-0.115808
ILO_66	70-79	-0.12633	-0.0501996	-0.141245	-0.040192
ILO_67	70-79	0.178024	-0.0592223	0.229347	-0.137321
ILO_68	80-99	-0.157138	-0.0577601	-0.0757175	-0.082094
ILO_69	70-79	-0.0141508	-0.0572534	-0.021995	-0.0629851
ILO_70	<70	0.211944	-0.116017	0.2242	-0.101035
ILO_71	100+	0.155192	0.0149765	0.118095	0.00250198
ILO_72	80-99	-0.146885	-0.0158376	-0.145419	0.00449466
ILO_73	100+	0.16738	0.0573389	0.145701	0.419055
ILO_74	70-79	0.0188224	-0.0693854	-0.0219011	-0.0676772
ILO_75	<70	0.293316	0.0811225	0.289714	-0.052049
ILO_76	70-79	0.0570774	-0.0759126	0.156337	-0.103259
ILO_77	80-99	-0.0400252	-0.0864614	-0.0717529	-0.0705304
ILO_78	<70	0.0208388	-0.0771189	0.058181	-0.102351
ILO_79	70-79	-0.00799793	-0.0141992	-0.0367002	-0.0469244
ILO_80	70-79	0.255447	-0.0927465	0.249932	-0.0991251
ILO_81	70-79	0.0194862	-0.100618	0.0233896	-0.0851736
ILO_82	70-79	0.193953	-0.0050681	0.234638	-0.0485002
ILO_83	100+	-0.220476	0.0790114	-0.173077	0.226461
ILO_84	<70	-0.144709	0.0639364	-0.0894843	-0.0169142
ILO_85	70-79	-0.068596	0.0769927	-0.0815254	-0.0127058
ILO_86	80-99	-0.0544647	-0.0540461	-0.119482	0.0662573
ILO_87	80-99	-0.177054	0.0423973	-0.156738	0.0129314
ILO_88	80-99	-0.0492622	0.055588	0.0272565	0.342523
ILO_89	80-99	0.0652452	0.0518463	0.0293584	-0.0145422
ILO_90	80-99	0.0180085	-0.0726539	-0.0744723	0.0521208
ILO_91	80-99	-0.143708	0.0655541	-0.222812	0.0271854
ILO_92	80-99	-0.0932271	0.00119567	-0.108863	-0.0458731
ILO_93	70-79	-0.0704664	-0.0932386	-0.154794	-0.0510394
ILO_94	100+	0.132071	0.0864843	0.21572	-0.0434115
ILO_95	70-79	-0.161553	-0.168141	-0.17335	-0.103763
ILO_96	70-79	-0.102383	-0.0778475	-0.124547	-0.0533188
ILO_97	70-79	0.0434922	0.0647461	0.09243	-0.0264046
ILO_98	<70	-0.200126	-0.0466235	-0.203973	-0.0127529
ILO_99	70-79	-0.164903	0.130358	-0.14531	0.00284264
ILO_100	100+	0.144193	0.0347446	0.220265	0.0942676
ILO_101	<70	0.115729	0.0500299	0.0688467	-0.0476483
ILO_102	100+	0.0615086	0.0606127	0.136235	-0.0519887
ILO_103	70-79	-0.0559534	-0.115599	-0.0731388	-0.0902396
ILO_104	70-79	-0.121075	-0.108565	-0.19065	-0.0449841
ILO_105	100+	-0.112833	-0.0516715	-0.207651	0.0868205
ILO_106	80-99	-0.110973	-0.0955743	-0.163725	-0.0633387
ILO_107	100+	0.294964	0.00254165	0.37546	-0.0467506
ILO_108	<70	-0.0460363	-0.0896395	-0.0531882	-0.0818369
ILO_109	70-79	-0.0977408	-0.17334	-0.124672	-0.10208
ILO_110	80-99	-0.143861	-0.0222891	-0.183488	0.0472127
ILO_111	100+	-0.131771	-0.000563404	-0.148281	0.0345353
ILO_112	100+	-0.107097	0.0180629	-0.132312	-0.00538437
ILO_113	100+	-0.184451	0.103423	-0.195351	0.19989
ILO_114	<70	0.076047	0.295064	0.231183	0.0184722
ILO_115	<70	0.0572212	0.0629842	0.0929948	-0.0456058
ILO_116	100+	-0.151366	-0.0801398	-0.213132	-0.00549094
ILO_117	80-99	0.04377	0.404107	0.153766	0.282127
ILO_118	70-79	0.10646	-0.118639	0.0324891	-0.0979397
ILO_119	100+	-0.0646133	0.265165	-0.0264254	0.09928
ILO_120	70-79	-0.162164	0.0601315	-0.14524	-0.00446178
ILO_121	100+	0.0178078	0.18508	0.0473474	0.168114
ILO_122	80-99	0.25447	0.0268561	0.486384	-0.0971539
ILO_123	<70	-0.203899	0.142068	-0.146193	0.0154296
ILO_124	70-79	-0.28789	-0.0182238	-0.282324	0.00134243
ILO_125	70-79	0.155492	-0.0142012	0.229257	-0.061667
ILO_126	<70	-0.381062	0.0142854	-0.329651	0.0189925
ILO_127	100+	0.0715751	0.143379	0.109286	0.402079
ILO_128	100+	-0.0920989	0.187077	-0.123767	0.209626
ILO_129	<70	0.13934	-0.116102	0.110364	-0.104268
ILO_130	<70	0.0997483	-0.0664893	0.0911806	-0.0927857
ILO_131	80-99	-0.170774	0.113385	-0.165189	0.0772035
ILO_132	80-99	0.0871476	-0.0229632	0.134848	-0.0756354
ILO_133	70-79	0.194737	0.00240574	0.189674	-0.0701401
ILO_134	100+	0.0121197	0.248202	0.148009	-0.0270215
ILO_135	100+	0.151964	0.0424212	0.0720716	-0.00788206
ILO_136	70-79	0.088387	-0.17309	-0.0128975	-0.119621
ILO_137	70-79	-0.141556	0.076955	-0.0933506	-0.0130088
ILO_138	100+	0.0611676	0.300067	0.16474	0.0723768
ILO_139	100+	-0.1805	0.15737	-0.10876	0.0380976
ILO_140	100+	0.202273	-0.144381	0.154081	-0.11168
ILO_141	100+	-0.229704	0.20236	-0.191814	0.0576385
ILO_142	70-79	0.120544	-0.0623074	0.0720778	-0.0869076
ILO_143	100+	0.00728727	-0.0203565	-0.0268862	-0.0443402
ILO_144	100+	-0.104758	-0.104553	-0.0981997	-0.0820313
ILO_145	100+	0.280984	0.296825	0.442169	0.171243
ILO_146	100+	0.0491057	-0.12202	0.0250904	-0.102735
ILO_147	70-79	-0.039336	0.0766027	-0.0212646	-0.0268739
ILO_148	100+	0.207875	0.0430994	0.191826	-0.0404704
ILO_149	80-99	0.0435076	0.144109	0.0831417	0.200244
ILO_150	100+	-0.120439	-0.12293	-0.129852	-0.0670389
ILO_151	100+	0.392527	0.163324	0.508354	0.10711
ILO_152	100+	-0.181841	-0.0505728	-0.226307	-0.00819112
ILO_153	80-99	0.000663352	0.0696024	-0.122744	0.209525
ILO_154	100+	0.374025	-0.0572655	0.524121	-0.0940537
ILO_155	70-79	0.131139	0.0906058	0.133578	-0.0132227
ILO_156	70-79	0.129405	-0.118167	0.020768	-0.0779656
ILO_157	100+	-0.0198597	-0.119139	-0.0952919	0.0392684
ILO_158	70-79	0.147858	0.490107	0.244103	0.473593
ILO_159	<70	0.1752	-0.146333	0.119884	-0.122647
ILO_160	100+	0.0195344	0.00688962	0.0137883	0.061572
ILO_161	80-99	0.0597391	-0.121799	0.166729	-0.104438
ILO_162	70-79	-0.0777751	-0.0632497	-0.149408	-0.00511894
ILO_163	70-79	0.340589	-0.0694159	0.385214	-0.0534589
ILO_164	80-99	-0.146535	-0.0301958	-0.149946	-0.0416586
ILO_165	70-79	-0.118595	-0.0136721	-0.149495	-0.0282838
ILO_166	<70	0.119008	-0.126335	0.0902009	-0.109721
ILO_167	100+	0.183066	0.413865	0.229182	0.583743
ILO_168	70-79	0.0085432	-0.06518	-0.0545614	-0.0567499
ILO_169	100+	-0.0903064	0.0557212	-0.133612	0.184229
ILO_170	100+	-0.266077	0.144379	-0.162197	0.0423598
ILO_171	<70	-0.0875611	-0.100958	-0.157517	-0.0633711
ILO_172	70-79	0.149012	-0.0667745	0.100875	-0.0928276
ILO_173	<70	-0.0313558	0.0186975	-0.0679453	-0.00546734
ILO_174	70-79	-0.276887	-0.00962296	-0.294352	0.010555
ILO_175	70-79	-0.184723	-0.0372661	-0.245778	-0.0119666
ILO_176	100+	-0.0278688	-0.175564	-0.170231	-0.0247729
ILO_177	70-79	0.0429729	-0.115478	-0.0072221	-0.089543
ILO_178	70-79	-0.115529	-0.0532938	-0.230899	0.00219156
ILO_179	<70	0.258886	-0.0229959	0.260486	-0.10303
ILO_180	70-79	0.101738	-0.0603264	0.117933	-0.0864717
ILO_181	70-79	-0.19236	0.0633894	-0.186935	-0.00163861
ILO_182	<70	-0.0487616	-0.133293	-0.130843	-0.0728283
ILO_183	100+	0.0328164	0.0230713	0.164929	-0.103822
ILO_184	100+	-0.134551	-0.0160211	-0.07966	0.266073
ILO_185	100+	-0.0161509	0.0144549	-0.0880877	0.077042
ILO_186	70-79	0.0633293	-0.00192944	-0.00592968	-0.0600382
ILO_187	100+	-0.281154	0.113793	-0.236579	0.163166
ILO_188	100+	0.0762181	-0.109953	-0.0047036	-0.0709575
ILO_189	100+	-0.110115	-0.0294119	-0.102296	-0.0395356
ILO_190	70-79	-0.191189	-0.0593691	-0.254437	-0.013546
ILO_191	100+	-0.0988563	-0.113896	-0.182214	-0.0391724
ILO_192	100+	-0.252864	0.0476228	-0.26425	0.103088
ILO_193	100+	0.182158	-0.000876931	0.208241	-0.0420674
ILO_194	100+	-0.12197	0.0602721	-0.0320263	0.389517
ILO_195	100+	0.0644975	0.223753	0.160427	-0.0167616
ILO_196	100+	-0.144955	-0.0480748	-0.196716	-0.00175465
ILO_197	<70	-0.19721	0.134094	-0.183513	0.0214703
ILO_198	100+	0.343106	-0.00566701	0.475297	0.0968506
ILO_199	100+	-0.204594	0.228015	-0.137347	0.274888
ILO_200	100+	-0.280439	-0.00292575	-0.271505	0.0248022
ILO_201	100+	-0.037027	0.184424	-0.0427439	0.0951702
ILO_202	70-79	-0.128009	0.00987942	-0.0864597	-0.0642524
ILO_203	70-79	0.111279	-0.0940086	0.0821625	-0.100171
ILO_204	100+	-0.146522	-0.0972302	-0.205343	-0.0520489
ILO_205	70-79	-0.152421	-0.0706049	-0.238765	-0.0157012
ILO_206	100+	-0.00475029	0.0114016	-0.0392255	0.206224
ILO_207	100+	-0.0013733	-0.114917	-0.0518812	-0.0938192
ILO_208	<70	0.103128	-0.0467032	0.106907	-0.0788185
ILO_209	100+	-0.152789	-0.0558184	-0.182159	-0.0593632
ILO_210	70-79	0.0732334	0.079732	0.0986813	-0.0357647
ILO_211	<70	-0.170276	-0.139104	-0.243584	-0.0503502
ILO_212	<70	-0.119426	-0.0219799	-0.0869146	-0.0788533
ILO_213	<70	-0.166741	0.000652526	-0.156651	-0.0202611
ILO_214	<70	-0.141442	-0.125784	-0.198593	-0.0766856
ILO_215	100+	-0.22075	0.0801939	-0.248945	0.0181147
ILO_216	100+	0.0240338	0.248327	0.126156	0.0737013
ILO_217	100+	-0.00506624	0.0907459	0.00693735	-0.00516266
ILO_218	70-79	-0.018004	-0.0404297	-0.0394408	-0.0743448
ILO_219	100+	-0.23262	0.0642484	-0.200486	-0.000662457

## Sheet: pcoa.genus
sample.ID	age	ILO_Metaphlan_PCOA_1	ILO_Metaphlan_PCOA_2	ILO_Bracken_PCOA_1	ILO_Bracken_PCOA_2
ILO_1	100+	0.0677532	0.0641401	-0.0179009	-0.0245958
ILO_2	100+	0.045281	0.0319477	-0.0498306	0.023572
ILO_3	70-79	0.0236228	0.115801	-0.0631589	-0.0122196
ILO_4	100+	-0.00374107	0.0759323	-0.0805063	-0.0341439
ILO_5	70-79	0.113735	-0.0908622	-0.143621	0.015298
ILO_6	100+	0.145326	-0.0407201	-0.138193	0.0459991
ILO_7	80-99	0.0145603	-0.117861	-0.0541396	0.0516049
ILO_8	100+	-0.147197	0.0301056	0.132582	-0.0902568
ILO_9	70-79	0.217393	0.0203998	-0.188221	0.0152991
ILO_10	100+	0.188944	0.159259	-0.247199	-0.0979466
ILO_11	100+	-0.230545	-0.0985347	0.236023	0.0194599
ILO_12	100+	0.0870825	-0.0466236	-0.0950128	0.0485277
ILO_13	70-79	-0.0178915	-0.141159	0.0530404	0.156227
ILO_14	100+	0.114894	-0.124313	-0.0607873	0.137586
ILO_15	<70	0.126651	0.0213958	-0.136171	0.00913333
ILO_16	70-79	-0.0758921	-0.111545	-0.0132266	0.0223208
ILO_17	100+	0.0167391	0.0322647	-0.0167564	-0.132396
ILO_18	80-99	0.183762	0.286562	-0.236257	-0.13345
ILO_19	70-79	-0.20004	0.0392007	0.125838	-0.0762999
ILO_20	<70	0.119174	-0.0967303	-0.0626208	0.117638
ILO_21	70-79	0.213064	0.146317	-0.234563	-0.106261
ILO_22	70-79	0.168068	-0.0551981	-0.0950379	0.103714
ILO_23	100+	-0.0579012	0.234147	0.0382845	-0.0494604
ILO_24	80-99	0.217522	0.0401034	-0.178853	0.019492
ILO_25	100+	-0.00532758	0.00738237	-0.0322983	-0.077474
ILO_26	100+	-0.130653	-0.103214	0.120913	0.0517142
ILO_27	70-79	0.0831467	-0.137174	-0.0362167	0.130906
ILO_28	70-79	-0.110905	-0.201274	0.146564	0.174236
ILO_29	80-99	0.0657563	-0.0380244	-0.0518653	-0.0737089
ILO_30	100+	0.0562255	-0.206515	-0.0461621	0.0759107
ILO_31	100+	-0.155789	0.0333754	0.185433	0.0818018
ILO_32	100+	-0.321341	0.061402	0.329284	-0.466565
ILO_33	70-79	0.0374548	-0.257757	0.0628247	0.244099
ILO_34	70-79	-0.0413505	-0.272941	0.167512	0.248281
ILO_35	100+	-0.413631	0.125657	0.445359	-0.292062
ILO_36	80-99	-0.151774	-0.265577	0.237697	0.201586
ILO_37	70-79	0.0544751	-0.295722	0.0970363	0.272487
ILO_38	80-99	-0.0597332	-0.0379183	0.0268906	0.0801494
ILO_39	80-99	0.187609	0.0331654	-0.168692	0.0433971
ILO_40	80-99	-0.235904	-0.219682	0.274239	0.174935
ILO_41	80-99	0.159426	-0.112059	-0.0798115	0.10102
ILO_42	80-99	-0.112089	0.0105563	0.208516	0.05584
ILO_43	70-79	0.102966	-0.117022	-0.0921641	0.0988499
ILO_44	100+	-0.147494	0.120055	0.00167238	-0.07435
ILO_45	80-99	-0.0831072	-0.142471	0.0604309	0.0801277
ILO_46	70-79	0.103024	-0.257058	-0.0598185	0.185689
ILO_47	70-79	0.0141308	-0.25649	0.173267	0.225734
ILO_48	<70	0.0688757	-0.0211512	-0.0936183	0.0111996
ILO_49	80-99	0.131404	-0.0659051	-0.151624	-0.0332997
ILO_50	80-99	0.0625156	-0.226093	0.0181834	0.1908
ILO_51	<70	-0.105075	-0.177077	0.186442	0.204346
ILO_52	100+	0.0574005	-0.133673	-0.0270467	0.107494
ILO_53	70-79	-0.511885	0.0956923	0.509962	-0.231206
ILO_54	<70	-0.0539903	-0.0889908	0.110895	0.134752
ILO_55	70-79	-0.212518	-0.042146	0.254312	0.0184186
ILO_56	100+	0.0554974	-0.00169151	-0.0881847	-0.0114865
ILO_57	100+	-0.324745	0.159028	0.219535	-0.0974868
ILO_58	70-79	-0.0789118	0.263111	-0.0312835	-0.149586
ILO_59	100+	0.124838	0.0729718	-0.155899	-0.0633106
ILO_60	<70	-0.0772931	0.0522448	-0.0570349	-0.0747434
ILO_61	<70	-0.0177286	-0.140867	0.0258288	0.0351153
ILO_62	70-79	0.0311207	-0.0419978	-0.0736725	-0.0192985
ILO_63	70-79	0.0986072	-0.0122758	-0.13775	0.0151303
ILO_64	80-99	-0.143565	0.228684	0.0790816	-0.0355189
ILO_65	70-79	0.0364793	-0.186655	0.0962361	0.176015
ILO_66	70-79	0.137279	0.16704	-0.201749	-0.0917154
ILO_67	70-79	0.0221579	-0.311268	0.142139	0.270504
ILO_68	80-99	0.207464	-0.0383091	-0.112439	0.0770522
ILO_69	70-79	0.0381342	-0.0921001	-0.0355277	0.105069
ILO_70	<70	-0.134234	-0.272455	0.176605	0.195119
ILO_71	100+	-0.303398	-0.0297949	0.16679	-0.0336684
ILO_72	80-99	0.114167	0.0211938	-0.105368	0.00661371
ILO_73	100+	-0.15029	-0.121683	0.196918	-0.0668084
ILO_74	70-79	-0.00739445	-0.0231052	-0.0371604	0.0241463
ILO_75	<70	-0.353654	0.141379	0.296695	-0.159824
ILO_76	70-79	0.0748139	-0.129263	0.104493	0.174246
ILO_77	80-99	0.134078	-0.0739797	-0.0861123	0.086099
ILO_78	<70	0.110748	-0.192598	0.0361463	0.200596
ILO_79	70-79	0.0356483	-0.077801	-0.0167335	0.0675274
ILO_80	70-79	-0.15749	-0.21036	0.207576	0.111924
ILO_81	70-79	0.0333198	-0.10629	-0.00280998	0.0804967
ILO_82	70-79	-0.207953	-0.135601	0.243604	0.104285
ILO_83	100+	0.103296	0.112809	-0.131977	-0.188426
ILO_84	<70	0.126795	0.102787	-0.0584279	0.0462777
ILO_85	70-79	-0.0810691	0.242195	-0.0439731	-0.138376
ILO_86	80-99	0.103456	-0.0283501	-0.119263	-0.0189528
ILO_87	80-99	0.123141	0.0758182	-0.149403	-0.0140393
ILO_88	80-99	-0.101571	0.103494	0.0842549	-0.248031
ILO_89	80-99	-0.068255	-0.0174418	0.0709352	0.0351495
ILO_90	80-99	0.0997022	-0.0589774	-0.102654	-0.0159178
ILO_91	80-99	0.0586026	0.153239	-0.169845	-0.106311
ILO_92	80-99	0.168552	0.0361298	-0.115088	0.0525942
ILO_93	70-79	0.202796	0.022347	-0.190007	0.0132474
ILO_94	100+	-0.122261	-0.116525	0.21345	0.167815
ILO_95	70-79	0.252232	0.00825558	-0.203788	0.0643779
ILO_96	70-79	0.126185	0.224412	-0.177562	-0.117855
ILO_97	70-79	-0.142353	-0.0099179	0.135235	0.0297324
ILO_98	<70	0.215139	0.0536495	-0.190524	0.00169227
ILO_99	70-79	0.0185145	0.231582	-0.103291	-0.0700052
ILO_100	100+	-0.306077	-0.0113576	0.264093	-0.06632
ILO_101	<70	-0.0938334	-0.0575894	0.065619	0.087763
ILO_102	100+	-0.0446546	-0.0548783	0.12167	0.120849
ILO_103	70-79	0.0767688	-0.0510998	-0.107585	0.0277527
ILO_104	70-79	0.138391	0.0097412	-0.145959	-0.0795412
ILO_105	100+	0.0696854	0.0569213	-0.11474	-0.0801633
ILO_106	80-99	0.223425	-0.00292587	-0.208334	0.0406408
ILO_107	100+	-0.288129	-0.0407307	0.366509	-0.0107361
ILO_108	<70	0.13688	-0.0400007	-0.0919089	0.067558
ILO_109	70-79	0.204596	-0.126794	-0.170418	0.0921136
ILO_110	80-99	0.0737531	0.254032	-0.168238	-0.153428
ILO_111	100+	0.0819036	0.0481558	-0.148049	-0.0676225
ILO_112	100+	0.034004	0.0191846	-0.10651	-0.0301605
ILO_113	100+	0.0477148	0.167643	-0.13104	-0.23208
ILO_114	<70	-0.246659	-0.0237022	0.294152	0.0562091
ILO_115	<70	0.00894166	-0.101283	0.0952847	0.148726
ILO_116	100+	0.0484929	-0.0138646	-0.0647315	-0.00168976
ILO_117	80-99	-0.305199	0.122027	0.26502	-0.158708
ILO_118	70-79	0.0701643	-0.145374	-0.0344092	0.0698803
ILO_119	100+	-0.133534	0.318277	-0.00140579	-0.166336
ILO_120	70-79	0.00558721	0.104708	-0.0805958	-0.0247969
ILO_121	100+	-0.127883	0.0473175	0.106715	-0.0230172
ILO_122	80-99	-0.300186	-0.142264	0.436016	0.0782838
ILO_123	<70	0.0396842	0.161427	-0.0897435	-0.0406867
ILO_124	70-79	0.221053	0.157339	-0.229067	-0.0884857
ILO_125	70-79	-0.104201	-0.136683	0.221826	0.135841
ILO_126	<70	0.179543	0.248839	-0.265656	-0.114156
ILO_127	100+	-0.0544963	-0.0417876	0.174065	-0.0600837
ILO_128	100+	0.00641231	0.0950406	-0.0730771	-0.218075
ILO_129	<70	-0.00420564	-0.23658	0.0696907	0.187795
ILO_130	<70	-0.0719065	-0.121812	0.0530837	0.0542241
ILO_131	80-99	0.0301515	0.245621	-0.117135	-0.109575
ILO_132	80-99	0.00230463	-0.129842	0.072832	0.132175
ILO_133	70-79	-0.141714	-0.0965943	0.167786	0.108702
ILO_134	100+	-0.121535	0.0511144	0.143419	0.127808
ILO_135	100+	-0.183595	0.206727	0.0594575	-0.127056
ILO_136	70-79	0.00704824	-0.0442001	-0.0517998	-0.0532949
ILO_137	70-79	-0.00646637	0.165175	-0.0539545	-0.0400242
ILO_138	100+	-0.264971	0.14922	0.244223	-0.0509901
ILO_139	100+	0.0187835	0.21505	-0.0437259	-0.0601861
ILO_140	100+	-0.149183	-0.234939	0.12692	0.122824
ILO_141	100+	0.0381994	0.313521	-0.173853	-0.136701
ILO_142	70-79	-0.0471215	-0.193626	0.0575569	0.133887
ILO_143	100+	-0.136904	0.247244	0.0822289	-0.105034
ILO_144	100+	0.158564	-0.0983985	-0.145573	0.0671073
ILO_145	100+	-0.443107	0.0999183	0.484841	-0.29081
ILO_146	100+	0.11359	-0.102319	-0.0610216	0.123841
ILO_147	70-79	-0.0574241	0.173618	0.0114599	-0.0169446
ILO_148	100+	-0.164242	-0.108321	0.135054	0.0392626
ILO_149	80-99	-0.0914979	-0.0441266	0.14197	-0.0413886
ILO_150	100+	0.166253	-0.0155752	-0.146813	0.0447112
ILO_151	100+	-0.507452	0.0192463	0.511038	-0.250518
ILO_152	100+	0.128078	0.0717181	-0.20112	-0.0806793
ILO_153	80-99	-0.0109349	-0.000659299	-0.0958557	-0.076072
ILO_154	100+	-0.373181	0.150529	0.376567	-0.290132
ILO_155	70-79	-0.190333	0.0734702	0.162543	0.0076256
ILO_156	70-79	0.0144398	-0.201367	-0.00824841	0.131024
ILO_157	100+	0.114827	-0.11573	-0.0902716	0.0402148
ILO_158	70-79	-0.418024	0.180786	0.405398	-0.358268
ILO_159	<70	-0.204117	-0.0532737	0.017619	-0.140987
ILO_160	100+	0.0214562	0.010515	-0.0127353	-0.0367806
ILO_161	80-99	0.0793805	-0.254887	0.0964118	0.2477
ILO_162	70-79	0.14106	-0.00292222	-0.147737	-0.0323687
ILO_163	70-79	-0.410595	-0.0611851	0.402341	-0.0674284
ILO_164	80-99	0.127609	0.126397	-0.158433	-0.0486613
ILO_165	70-79	0.100385	0.185546	-0.13836	-0.083211
ILO_166	<70	0.00426251	-0.244794	0.0574031	0.191558
ILO_167	100+	-0.465119	0.229498	0.403394	-0.436421
ILO_168	70-79	0.0136434	0.103469	-0.0896523	-0.0442648
ILO_169	100+	0.0726613	0.12174	-0.125794	-0.26068
ILO_170	100+	0.102613	0.249882	-0.148758	-0.0616603
ILO_171	<70	0.174421	-0.0441969	-0.172447	0.0373635
ILO_172	70-79	0.0463576	-0.271025	0.0705916	0.240597
ILO_173	<70	0.0594573	0.00290428	-0.0515876	-0.00304566
ILO_174	70-79	0.183837	0.232106	-0.27116	-0.142236
ILO_175	70-79	0.196366	0.089034	-0.225448	-0.060852
ILO_176	100+	0.0983591	-0.0845106	-0.159864	-0.0228877
ILO_177	70-79	0.0352497	-0.210204	-0.0330067	0.15021
ILO_178	70-79	0.109583	0.0775938	-0.178556	-0.174981
ILO_179	<70	-0.035468	-0.247869	0.156148	0.229202
ILO_180	70-79	-0.0122464	-0.202678	0.0843486	0.213516
ILO_181	70-79	0.0546655	0.236982	-0.157308	-0.115378
ILO_182	<70	0.14627	-0.0821909	-0.152717	0.0428466
ILO_183	100+	0.0216069	-0.142126	0.111436	0.210974
ILO_184	100+	0.0634121	0.0236131	-0.02595	-0.145791
ILO_185	100+	-0.0498973	0.153961	-0.0681939	-0.0994229
ILO_186	70-79	0.00405019	-0.201847	-0.0130246	0.121028
ILO_187	100+	0.113168	0.195149	-0.150847	-0.21731
ILO_188	100+	0.0885118	-0.106341	-0.0478605	0.0702443
ILO_189	100+	0.0958927	-0.0083408	-0.0975341	0.0286108
ILO_190	70-79	0.24224	0.0638562	-0.249708	-0.0442569
ILO_191	100+	0.129784	0.0424134	-0.139768	-0.00388702
ILO_192	100+	0.177045	0.172558	-0.232205	-0.103963
ILO_193	100+	-0.162216	-0.112369	0.192006	0.0662199
ILO_194	100+	0.0464417	0.0473544	0.0437148	-0.197856
ILO_195	100+	-0.169543	0.0564609	0.173518	0.0501643
ILO_196	100+	0.0472981	0.20817	-0.146032	-0.106018
ILO_197	<70	0.114982	0.106741	-0.141589	-0.0170999
ILO_198	100+	-0.486404	-0.0632995	0.447462	-0.189101
ILO_199	100+	0.0348439	0.19493	-0.0632646	-0.161694
ILO_200	100+	0.209409	0.186444	-0.24381	-0.127028
ILO_201	100+	-0.13623	0.225341	0.00678641	-0.182229
ILO_202	70-79	0.158337	-0.0306022	-0.102158	0.0869871
ILO_203	70-79	-0.00128244	-0.213512	0.0483564	0.170738
ILO_204	100+	0.245274	0.0682563	-0.214131	0.0193748
ILO_205	70-79	0.24081	0.027852	-0.223825	-0.0210716
ILO_206	100+	0.0123808	0.0764991	-0.0031165	-0.123259
ILO_207	100+	0.149526	-0.137412	-0.096611	0.127132
ILO_208	<70	0.0144862	-0.1699	0.097676	0.190018
ILO_209	100+	0.214295	0.0315096	-0.193662	0.0174112
ILO_210	70-79	-0.106188	0.0410816	0.098206	0.0314744
ILO_211	<70	0.267989	0.0445459	-0.246903	0.0199786
ILO_212	<70	0.146228	-0.0471127	-0.0883759	0.136848
ILO_213	<70	0.16154	0.114131	-0.149694	-0.0237901
ILO_214	<70	0.252144	-0.0389555	-0.225137	0.0509546
ILO_215	100+	0.0287846	0.319814	-0.210912	-0.175433
ILO_216	100+	-0.11893	0.138387	0.146552	-0.0463389
ILO_217	100+	-0.0181419	-0.0249922	0.0343473	0.0637258
ILO_218	70-79	0.139928	0.000736543	-0.094498	0.038468
ILO_219	100+	0.0749381	0.183449	-0.141966	-0.0724251

## Sheet: pcoa.species
sample.ID	age	ILO_Metaphlan_PCOA_1	ILO_Metaphlan_PCOA_2	ILO_Bracken_PCOA_1	ILO_Bracken_PCOA_2
ILO_1	100+	-0.00518517	0.015992	-0.0334115	-0.0292953
ILO_2	100+	0.0107838	-0.0644964	0.0109663	-0.0921879
ILO_3	70-79	-0.0437548	0.0472019	-0.0596283	0.0110565
ILO_4	100+	-0.17345	-0.0464467	0.0745169	0.141751
ILO_5	70-79	0.13453	0.0101643	-0.176148	-0.0357537
ILO_6	100+	0.0899261	0.0207031	-0.0182291	0.0653489
ILO_7	80-99	0.107417	-0.0715326	-0.0293774	-0.0349907
ILO_8	100+	-0.161606	-0.140702	0.222033	0.144783
ILO_9	70-79	0.191602	0.186341	-0.166295	-0.0919964
ILO_10	100+	0.0399989	0.27575	-0.239927	0.0867255
ILO_11	100+	-0.228434	-0.160377	0.190102	-0.0279657
ILO_12	100+	0.0925705	0.0237186	-0.0842704	-0.0426546
ILO_13	70-79	0.0729432	-0.0551413	-0.0478504	-0.194104
ILO_14	100+	0.14283	0.0444102	-0.128583	-0.00274334
ILO_15	<70	0.122976	0.12711	-0.112604	-0.00306264
ILO_16	70-79	0.0572032	-0.0445562	-0.0510186	-0.0369757
ILO_17	100+	-0.0193736	-0.0169291	0.0517975	0.0911334
ILO_18	80-99	-0.15027	0.343989	-0.204733	0.175693
ILO_19	70-79	-0.262489	-0.107438	0.178742	-0.0362891
ILO_20	<70	0.144929	-0.0722117	-0.00820886	-0.0901378
ILO_21	70-79	0.072769	0.337104	-0.267991	0.143386
ILO_22	70-79	0.189654	0.135837	-0.160065	-0.129756
ILO_23	100+	-0.137947	0.104878	-0.0299003	-0.00737138
ILO_24	80-99	0.177156	0.168496	-0.209499	0.0164904
ILO_25	100+	-0.0867782	0.012543	0.0636699	0.239224
ILO_26	100+	-0.142037	-0.196317	0.156802	-0.0267925
ILO_27	70-79	0.112829	-0.0989117	0.0271823	-0.0437789
ILO_28	70-79	0.0809323	-0.201825	0.0262409	-0.184112
ILO_29	80-99	0.013708	-0.0641873	0.103897	0.185781
ILO_30	100+	0.121163	-0.0856833	0.00646855	-0.126351
ILO_31	100+	-0.0979618	-0.128023	0.133519	-0.107189
ILO_32	100+	-0.251261	-0.141717	0.371841	0.283503
ILO_33	70-79	0.203787	-0.170298	0.115295	-0.138474
ILO_34	70-79	0.115084	-0.269083	0.174636	-0.184465
ILO_35	100+	-0.352521	-0.0866149	0.376553	0.0929118
ILO_36	80-99	0.0277246	-0.252536	0.143589	-0.233395
ILO_37	70-79	0.238611	-0.142448	-0.0406341	-0.273843
ILO_38	80-99	0.00743862	0.0939741	-0.0417143	-0.0751372
ILO_39	80-99	0.169215	0.157352	-0.203498	-0.0632373
ILO_40	80-99	-0.0386022	-0.261734	0.119735	-0.259016
ILO_41	80-99	0.224011	0.0670247	-0.16945	-0.0575828
ILO_42	80-99	-0.0213055	-0.031615	0.0796245	-0.0789687
ILO_43	70-79	0.167444	0.0464037	-0.172579	-0.114431
ILO_44	100+	-0.251964	0.052098	0.00031848	0.067703
ILO_45	80-99	0.0757886	-0.0924906	-0.0205855	-0.172852
ILO_46	70-79	0.299772	-0.0636247	-0.153478	-0.236288
ILO_47	70-79	0.171509	-0.230898	0.0638644	-0.298466
ILO_48	<70	0.0633471	0.000572481	-0.0946589	-0.0487712
ILO_49	80-99	0.128363	-0.0438572	-0.0195714	-0.00142767
ILO_50	80-99	0.232082	-0.0960884	-0.0946521	-0.207619
ILO_51	<70	0.0099243	-0.200989	0.112558	-0.242801
ILO_52	100+	0.0881195	-0.169699	0.0572845	-0.0703114
ILO_53	70-79	-0.377015	-0.130866	0.449523	-0.00322718
ILO_54	<70	0.0964612	-0.0407263	-0.00171357	-0.130651
ILO_55	70-79	-0.0913895	-0.130293	0.202938	-0.0339192
ILO_56	100+	-0.00734847	0.0172009	0.0196795	0.108822
ILO_57	100+	-0.264794	-0.0910992	0.219008	0.0514055
ILO_58	70-79	-0.242394	0.0843513	0.0661236	0.124307
ILO_59	100+	0.0804713	0.219427	-0.173777	0.121289
ILO_60	<70	-0.0920362	-0.0084047	-0.0149662	0.147011
ILO_61	<70	0.105361	-0.200602	0.0781807	-0.0647492
ILO_62	70-79	0.0628549	0.0395103	-0.134096	0.0296283
ILO_63	70-79	0.111217	0.15549	-0.225159	0.00601396
ILO_64	80-99	-0.279423	0.0217757	0.131342	0.115233
ILO_65	70-79	0.0312817	-0.0373981	-0.00816853	-0.152032
ILO_66	70-79	-0.118002	0.0493034	0.0310298	0.198224
ILO_67	70-79	0.22858	-0.157407	0.0155524	-0.286779
ILO_68	80-99	0.180507	0.0262601	-0.133577	-0.0238176
ILO_69	70-79	0.0832422	-0.0220379	-0.117052	-0.154482
ILO_70	<70	0.0939851	-0.258163	0.0969894	-0.145575
ILO_71	100+	-0.224439	-0.210264	0.0930882	0.0240199
ILO_72	80-99	0.0524624	0.0604667	-0.115615	-0.0409738
ILO_73	100+	-0.0988714	-0.171913	0.190725	0.0402733
ILO_74	70-79	0.0844105	-0.00748068	-0.0847927	-0.0891154
ILO_75	<70	-0.332218	0.0474776	0.22401	0.0730462
ILO_76	70-79	0.143814	-0.138749	0.0763778	-0.260426
ILO_77	80-99	0.128608	-0.127887	0.0372713	-0.0601444
ILO_78	<70	0.239298	-0.0344099	-0.0767713	-0.153139
ILO_79	70-79	0.102281	-0.0317804	-0.0541803	-0.159371
ILO_80	70-79	0.0755336	-0.138232	0.0875775	-0.167974
ILO_81	70-79	0.100192	-0.102729	-0.0482436	-0.164822
ILO_82	70-79	-0.0758797	-0.228273	0.170753	-0.125936
ILO_83	100+	-0.0627564	0.065333	0.0362096	0.281293
ILO_84	<70	0.0460206	0.182697	-0.166091	0.000223713
ILO_85	70-79	-0.194266	0.14226	-0.0139156	0.0512574
ILO_86	80-99	0.125956	0.0897605	-0.151781	0.0617335
ILO_87	80-99	0.0580855	0.0810536	-0.0778515	0.0764855
ILO_88	80-99	-0.151093	-0.0745469	0.184059	0.181308
ILO_89	80-99	0.0142934	-0.00844852	-0.0375364	-0.108523
ILO_90	80-99	0.131274	0.0243599	-0.0616656	-0.0790846
ILO_91	80-99	-0.164641	0.0555517	0.0929383	0.199148
ILO_92	80-99	0.117633	0.155336	-0.170279	0.0120599
ILO_93	70-79	0.055215	0.0378478	-0.0313017	0.141168
ILO_94	100+	0.0266826	-0.21771	0.185949	-0.114516
ILO_95	70-79	0.187847	0.167799	-0.216154	-0.046851
ILO_96	70-79	-0.10231	0.316287	-0.115668	0.0619778
ILO_97	70-79	-0.102908	-0.101755	0.0182573	-0.090725
ILO_98	<70	0.140478	0.245802	-0.264261	0.0623897
ILO_99	70-79	-0.133031	0.197351	-0.0674583	0.159778
ILO_100	100+	-0.263339	-0.157707	0.225118	0.0419964
ILO_101	<70	0.0348567	-0.0935934	-0.00166278	-0.091797
ILO_102	100+	0.107297	-0.110689	0.0412972	-0.176653
ILO_103	70-79	0.120223	0.0759293	-0.159952	-0.0789867
ILO_104	70-79	0.117489	0.099904	-0.110209	0.118448
ILO_105	100+	-0.0219253	0.109495	-0.152377	0.0298082
ILO_106	80-99	0.094007	-0.0644128	0.060256	0.097206
ILO_107	100+	-0.206631	-0.179967	0.348816	-0.0996362
ILO_108	<70	0.19356	-0.033119	-0.0708923	-0.171347
ILO_109	70-79	0.237162	0.0185036	-0.19651	-0.0882696
ILO_110	80-99	-0.130916	0.33958	-0.169325	0.146675
ILO_111	100+	0.0610725	0.141502	-0.182014	0.0873365
ILO_112	100+	0.000455703	0.0503655	-0.131837	-0.0122732
ILO_113	100+	-0.112591	0.131329	0.0306682	0.179121
ILO_114	<70	-0.120039	-0.222739	0.228784	-0.0876311
ILO_115	<70	0.0508272	-0.0978143	0.0385992	-0.153191
ILO_116	100+	-0.113459	-0.0297189	0.0743594	0.220945
ILO_117	80-99	-0.308406	-0.16324	0.264673	0.118051
ILO_118	70-79	0.153637	-0.13893	0.0503295	-0.0998409
ILO_119	100+	-0.215894	0.132514	-0.0124533	0.127461
ILO_120	70-79	-0.110253	-0.0271479	-0.0128012	0.0252616
ILO_121	100+	-0.0845764	-0.0155191	-0.00655352	0.00320879
ILO_122	80-99	-0.0962249	-0.253975	0.340657	-0.174593
ILO_123	<70	-0.13094	-0.0183571	0.0811654	0.0435939
ILO_124	70-79	-0.00502141	0.146628	-0.0805545	0.252435
ILO_125	70-79	0.0552517	-0.210663	0.182261	-0.227874
ILO_126	<70	-0.0931956	0.361048	-0.260583	0.119085
ILO_127	100+	-0.151445	-0.0834621	0.142953	0.112783
ILO_128	100+	-0.0189085	-0.0472643	0.0403159	0.197125
ILO_129	<70	0.194743	-0.191807	0.10145	-0.116954
ILO_130	<70	0.0984009	-0.115205	0.00508992	-0.143843
ILO_131	80-99	-0.212155	0.141565	-0.0119197	0.276463
ILO_132	80-99	0.138059	-0.110309	0.00666737	-0.187096
ILO_133	70-79	-0.0407899	-0.175939	0.127287	-0.129052
ILO_134	100+	-0.0971511	-0.0661144	0.125702	-0.0183766
ILO_135	100+	-0.270372	0.122822	0.0694944	0.103848
ILO_136	70-79	0.0488111	0.0160859	0.0135157	0.00919508
ILO_137	70-79	-0.0805735	0.148001	-0.0576048	0.0171759
ILO_138	100+	-0.225062	-0.10634	0.20124	0.0393894
ILO_139	100+	-0.0619509	0.141608	-0.0907989	0.0218301
ILO_140	100+	0.111095	-0.14258	0.0677394	-0.210693
ILO_141	100+	-0.138456	0.327165	-0.203045	0.207228
ILO_142	70-79	0.107815	-0.166326	0.0519539	-0.0524599
ILO_143	100+	-0.304236	0.279791	-0.0266394	0.0901344
ILO_144	100+	0.229946	-0.0386432	-0.0781101	-0.0634793
ILO_145	100+	-0.302987	-0.120641	0.408884	0.0220576
ILO_146	100+	0.184254	0.0573751	-0.154813	-0.0973141
ILO_147	70-79	-0.12086	0.170119	-0.0559437	0.025446
ILO_148	100+	0.00357963	-0.193017	0.0665001	-0.0993836
ILO_149	80-99	0.0257127	-0.180586	0.137863	-0.0402867
ILO_150	100+	0.122496	0.156707	-0.208376	0.0126622
ILO_151	100+	-0.39353	-0.220118	0.456118	-0.00255702
ILO_152	100+	0.0280782	0.195801	-0.250247	0.119966
ILO_153	80-99	-0.0407122	-0.0550862	0.0150203	0.132303
ILO_154	100+	-0.359086	0.00802883	0.324869	0.167203
ILO_155	70-79	-0.146582	-0.0499024	0.082205	-0.0911947
ILO_156	70-79	0.221529	0.0353202	-0.122192	-0.104547
ILO_157	100+	-0.084759	0.0955204	-0.0812275	0.176115
ILO_158	70-79	-0.345192	-0.105244	0.362729	0.142431
ILO_159	<70	-0.130651	-0.03159	0.227231	-0.00396093
ILO_160	100+	0.0190086	-0.0871848	0.0750639	0.0401771
ILO_161	80-99	0.254312	-0.153371	-0.0388773	-0.263676
ILO_162	70-79	0.114061	0.153074	-0.171526	0.0850655
ILO_163	70-79	-0.307493	-0.220917	0.338502	-0.0929597
ILO_164	80-99	0.0190029	0.176273	-0.182225	0.0285485
ILO_165	70-79	-0.041725	0.235748	-0.132081	0.0615232
ILO_166	<70	0.237849	-0.0675248	-0.0890091	-0.217789
ILO_167	100+	-0.382902	-0.0503072	0.352251	0.278137
ILO_168	70-79	-0.160261	0.0905022	0.0136179	0.202882
ILO_169	100+	-0.0415368	-0.105716	0.194775	0.176431
ILO_170	100+	-0.195122	0.142129	0.00821995	0.259154
ILO_171	<70	0.145221	0.0245502	-0.0682361	0.100878
ILO_172	70-79	0.19947	-0.162324	0.0523642	-0.165526
ILO_173	<70	0.0768111	0.112544	-0.136293	-0.0257815
ILO_174	70-79	-0.116408	0.266396	-0.115788	0.182348
ILO_175	70-79	0.0877008	0.159875	-0.138645	0.108642
ILO_176	100+	-0.0216519	-0.0614509	0.106645	0.186655
ILO_177	70-79	0.21792	-0.0782418	-0.107745	-0.157048
ILO_178	70-79	0.0530035	0.0965902	-0.0712593	0.211933
ILO_179	<70	0.0972477	-0.197193	0.0734016	-0.221145
ILO_180	70-79	0.206061	-0.0792275	-0.0687548	-0.255344
ILO_181	70-79	-0.0970311	0.193734	-0.14189	0.151171
ILO_182	<70	0.185428	-0.0567912	-0.0825532	-0.0862666
ILO_183	100+	0.135743	-0.0533759	0.00914054	-0.210247
ILO_184	100+	-0.0181013	0.0693476	-0.0320008	0.196877
ILO_185	100+	-0.153006	0.0711629	-0.0528237	0.0712972
ILO_186	70-79	0.121492	-0.109212	-0.0162695	-0.0107301
ILO_187	100+	-0.0358429	0.0739454	0.00233216	0.184869
ILO_188	100+	0.104505	-0.0931544	0.0433637	-0.0687966
ILO_189	100+	0.0917283	0.0451993	-0.157426	-0.0639753
ILO_190	70-79	0.130965	0.183512	-0.167398	0.141468
ILO_191	100+	0.0567592	0.196345	-0.131688	0.016321
ILO_192	100+	-0.0133775	0.252076	-0.220228	0.0935917
ILO_193	100+	-0.0258862	-0.161208	0.131251	-0.0427654
ILO_194	100+	-0.0678293	0.0553867	0.0339545	0.240127
ILO_195	100+	-0.0844949	-0.10395	0.114312	-0.0727103
ILO_196	100+	-0.143788	0.332079	-0.205428	0.153902
ILO_197	<70	0.0347798	0.141961	-0.173763	-0.00941442
ILO_198	100+	-0.364306	-0.241136	0.393123	-0.0203898
ILO_199	100+	-0.196051	-0.0717673	0.198529	0.346291
ILO_200	100+	-0.0256981	0.201804	-0.170042	0.0186599
ILO_201	100+	-0.204668	0.079804	0.00868957	0.107985
ILO_202	70-79	0.168635	0.0682283	-0.125563	-0.0601639
ILO_203	70-79	0.175807	-0.184508	0.0821502	-0.108072
ILO_204	100+	0.119662	0.297208	-0.270837	0.0667258
ILO_205	70-79	0.0482762	0.142067	-0.0877372	0.273925
ILO_206	100+	-0.0704303	-0.0089327	0.105168	0.138141
ILO_207	100+	0.227137	0.0437728	-0.158544	-0.0888145
ILO_208	<70	0.198571	-0.0748715	-0.0265937	-0.212166
ILO_209	100+	0.152101	0.143895	-0.175009	-0.0159411
ILO_210	70-79	-0.0410579	0.0391123	-0.0572258	-0.00686213
ILO_211	<70	0.109792	0.172229	-0.106989	0.192055
ILO_212	<70	0.175639	-0.0212551	-0.0923438	-0.158366
ILO_213	<70	0.0860375	0.064162	-0.132857	0.0632477
ILO_214	<70	0.25965	0.106837	-0.230844	-0.0798974
ILO_215	100+	-0.196921	0.181394	-0.0617749	0.29788
ILO_216	100+	-0.209128	-0.000912054	0.14938	0.143187
ILO_217	100+	0.0871842	0.00242992	-0.0640912	-0.0822198
ILO_218	70-79	0.109501	-0.0668716	0.0184657	-0.0633356
ILO_219	100+	-0.0562636	0.136366	-0.12369	0.0634501
