# Supplementary material for: Integrative analysis across metagenomic taxonomic classifiers: A case study of the gut microbiome in aging and longevity in the Integrative Longevity Omics Study
Source: PLoS Comput Biol. 2026 Jan 12;22(1):e1013883. doi: 10.1371/journal.pcbi.1013883 (PMC12810900; doi:10.1371/journal.pcbi.1013883)
Supplement: S4 Table — (XLSX) [file pcbi.1013883.s005.xlsx]

## Sheet: pcoa.phylum
sample.ID	age	Xu_Metaphlan_PCOA_1	Xu_Metaphlan_PCOA_2	Xu_Bracken_PCOA_1	Xu_Bracken_PCOA_2
SRR11412666	<70	-0.11282	-0.0453481	-0.0891044	0.0683558
SRR11412667	<70	-0.0445635	-0.0487261	0.0102903	0.0929901
SRR11412668	70-79	-0.0134849	-0.0393805	-0.0833077	0.0508484
SRR11412669	<70	-0.15709	0.0446724	0.170441	-0.0394755
SRR11412670	70-79	-0.0267336	0.217576	0.147568	-0.290626
SRR11412671	70-79	-0.0597887	0.265558	0.0666361	-0.285505
SRR11412672	80-99	-0.220388	0.141249	-0.102789	-0.180444
SRR11412673	70-79	-0.335718	-0.0609056	-0.291003	-0.0129562
SRR11412674	70-79	0.16466	-0.0785708	0.14286	0.15679
SRR11412675	<70	-0.218796	0.000326429	-0.113876	-0.0695316
SRR11412676	<70	0.00417498	-0.021074	0.254838	0.119105
SRR11412677	<70	0.307113	-0.0453386	0.313177	0.0218353
SRR11412678	70-79	-0.028086	0.0119089	0.0806276	-0.00912094
SRR11412679	80-99	0.16044	-0.0639309	0.209425	0.142624
SRR11412680	70-79	-0.113294	0.0482379	-0.17423	-0.0540415
SRR11412681	<70	-0.128025	-0.0412725	-0.0994309	0.0481952
SRR11412682	<70	-0.197475	-0.0278574	-0.234969	-0.0177013
SRR11412683	80-99	-0.212032	-0.00879852	-0.215227	-0.0131226
SRR11412684	<70	-0.238801	-0.0374829	-0.172451	-0.00148507
SRR11412685	<70	0.0922303	-0.0715265	-0.0819486	0.0888774
SRR11412686	80-99	0.164436	0.0529576	0.117553	-0.0402441
SRR11412687	80-99	0.0160738	0.0314058	0.00959665	-0.0264201
SRR11412688	<70	-0.070853	-0.048571	-0.0422236	0.0603244
SRR11412689	80-99	-0.201296	0.0341105	-0.194108	-0.0765812
SRR11412690	<70	0.0959069	-0.0383361	0.124807	0.146525
SRR11412691	70-79	0.0295896	0.0281321	-0.0578261	-0.0447207
SRR11412692	80-99	0.412544	0.0457655	0.456765	-0.0781771
SRR11412693	<70	-0.134453	-0.0468199	-0.105994	0.0931277
SRR11412694	70-79	0.0126468	-0.0431346	0.0928146	0.112094
SRR11412695	70-79	-0.117201	-0.045159	-0.241307	-0.00874418
SRR11412696	70-79	-0.0243748	0.005872	0.0459035	0.00203305
SRR11412698	<70	-0.0457982	-0.0621453	-0.174047	0.0183661
SRR11412699	80-99	-0.155914	0.172847	-0.0648344	-0.194914
SRR11412700	<70	0.227752	-0.103076	0.200137	0.245764
SRR11412701	80-99	0.250297	0.228097	0.350309	-0.306644
SRR11412702	80-99	-0.18822	0.0553249	-0.161449	-0.126688
SRR11412703	80-99	0.14138	0.490897	0.320175	-0.529818
SRR11412704	80-99	0.257518	-0.0244903	0.230172	0.0105028
SRR11412705	<70	0.0654337	-0.0602173	-0.0734196	0.0518787
SRR11412706	<70	0.00173713	-0.0464633	0.0397867	0.0945665
SRR11412707	<70	-0.292429	-0.0594391	-0.330019	-0.0108448
SRR11412708	<70	0.253692	-0.0916319	0.123148	0.10426
SRR11412709	<70	0.0261234	-0.0619462	-0.258177	-0.000682692
SRR11412710	70-79	-0.307311	-0.061045	-0.317935	-0.0121725
SRR11412711	70-79	0.118462	0.0110556	0.142987	-0.0138633
SRR11412712	70-79	0.044901	-0.0363744	0.0536519	0.0707246
SRR11412713	<70	0.129878	-0.0861499	0.0135003	0.151556
SRR11412714	80-99	-0.0121591	-0.017034	-0.0204706	0.0978925
SRR11412715	70-79	-0.336131	-0.0553841	-0.288265	-0.0180422
SRR11412716	<70	0.272044	-0.114861	0.101586	0.18983
SRR11412717	80-99	-0.0406037	-0.0269118	-0.122155	-0.0310097
SRR11412718	70-79	0.277697	-0.0892183	0.155934	0.169128
SRR11412719	80-99	-0.274061	0.000409042	-0.150211	-0.0200087
SRR11412720	80-99	-0.317169	-0.069926	-0.310128	-0.0024714
SRR11412721	<70	0.219748	-0.0554389	0.220603	0.12901
SRR11412722	<70	0.0950226	0.0255187	0.107048	-0.0909218
SRR11412723	<70	0.327847	0.198813	0.359637	-0.244692
SRR11412724	<70	-0.334153	-0.0616835	-0.344141	-0.011419
SRR11412725	<70	0.189647	-0.0287186	0.319145	0.118589
SRR11412726	<70	0.190305	-0.0691571	0.0429434	0.0645608
SRR11412727	70-79	-0.157548	-0.0372265	-0.174112	-0.00364616
SRR11412728	<70	0.234832	-0.1212	-0.00728373	0.149177
SRR11412729	80-99	0.0538413	-0.0423324	-0.0923086	0.0969446
SRR11412730	80-99	0.261327	-0.120238	0.0200204	0.173226
SRR11412731	70-79	0.139263	0.0693321	0.18101	-0.0442098
SRR11412732	<70	0.31007	-0.0947223	0.152899	0.106541
SRR11412733	<70	0.0838732	-0.0241	0.0142425	0.107212
SRR11412734	<70	0.214654	-0.108915	0.0308632	0.162419
SRR11412735	80-99	0.162318	-0.0951149	0.118039	0.199173
SRR11412736	<70	0.0842109	0.0726007	0.108792	-0.103366
SRR11412737	80-99	0.0957493	0.0586172	0.0462984	-0.050295
SRR11412738	80-99	-0.137481	-0.0225573	-0.129752	0.0013666
SRR11412739	80-99	0.00236097	0.111983	0.16976	-0.299243
SRR11412740	<70	-0.200006	-0.0216	-0.193411	-0.0256688
SRR11412741	<70	0.0180677	-0.0782868	-0.0457522	0.121647
SRR11412742	80-99	-0.251838	-0.0180943	-0.197116	-0.117007
SRR11412743	80-99	0.113996	0.0310024	0.0084995	-0.0436194
SRR11412744	<70	0.00741673	0.00239397	-0.00158965	0.0220035
SRR11412745	100+	0.0513643	0.200239	0.13932	-0.165071
SRR11412746	80-99	-0.274701	-0.0172309	-0.1607	-0.0666321
SRR11412747	80-99	-0.0999581	-0.0363653	-0.239614	-0.0337536
SRR11412748	<70	0.292128	-0.112995	0.135384	0.184459
SRR11412749	70-79	0.19648	-0.0171216	0.0966952	-0.0407332
SRR11412750	70-79	0.182082	-0.103391	0.147175	0.215462
SRR11412751	80-99	-0.0440399	-0.051273	-0.153553	0.0407883
SRR11412752	70-79	-0.0128449	0.0032788	0.0519513	-0.0284936
SRR11412753	70-79	0.0987844	-0.0755725	0.199889	0.213293
SRR11412754	70-79	-0.182687	0.242428	-0.0100631	-0.251545
SRR11412755	<70	-0.00061008	-0.07789	-0.0176473	0.141404
SRR11412756	<70	-0.0959206	-0.0476224	-0.0346121	0.132414
SRR11412757	<70	-0.201125	0.0217085	-0.198455	-0.0392629
SRR11412758	70-79	0.0114332	-0.0299751	-0.00251428	0.0807418
SRR11412759	70-79	0.126607	-0.0617045	-0.0509926	0.0443464
SRR11412760	<70	-0.219933	-0.0154668	-0.136218	0.0702339
SRR11412761	<70	0.0513909	-0.0635528	0.0516597	0.162215
SRR11412762	80-99	0.151147	0.116785	0.00784586	-0.0615672
SRR11412763	<70	-0.112034	0.0373259	-0.000299133	-0.127282
SRR11412764	70-79	0.107745	-0.0781754	0.120527	0.169668
SRR11412765	80-99	0.00444485	0.264752	0.15858	-0.268697
SRR11412766	<70	0.0501068	-0.0368078	-0.000206929	0.0801227
SRR11412767	100+	-0.32375	-0.00190719	-0.252006	-0.0766916
SRR11412768	70-79	0.248503	-0.00119677	0.214166	0.0393336
SRR11412769	80-99	0.0765165	0.0736445	0.143132	-0.0932311
SRR11412770	<70	-0.0111633	0.0314933	0.0348997	-0.0658364
SRR11412771	<70	0.185332	0.408203	0.334942	-0.46862
SRR11412772	80-99	-0.144726	-0.0356938	-0.123254	0.0536702
SRR11412773	<70	0.179785	0.0472824	0.0270631	0.019092
SRR11412774	70-79	0.0682773	0.157442	0.197617	-0.182872
SRR11412775	80-99	0.0943653	0.0307635	0.252628	0.0364472
SRR11412776	<70	0.0946359	-0.0737464	0.0577205	0.135188
SRR11412777	70-79	0.025746	-0.0553271	-0.104603	0.0669445
SRR11412778	80-99	-0.0129661	0.0320447	-0.130403	-0.0186172
SRR11412779	<70	-0.292084	-0.0542319	-0.235276	-0.0157815
SRR11412780	70-79	-0.0959992	-0.0401889	-0.075688	0.0474338
SRR11412781	70-79	0.0463355	-0.0151362	0.123478	0.0523943
SRR11412782	<70	0.385583	-0.146404	0.332169	0.307343
SRR11412783	<70	-0.369052	-0.0848348	-0.3363	-0.0121885
SRR11412784	<70	0.23972	-0.107672	0.31184	0.291451
SRR11412785	80-99	-0.113372	-0.0390091	-0.210382	-0.00607728
SRR11412786	80-99	-0.249262	0.162767	-0.0829234	-0.240522
SRR11412787	<70	0.242803	-0.0521644	0.182071	0.100573
SRR11412788	<70	0.183158	-0.113774	-0.188545	0.0379486
SRR11412789	<70	-0.0283798	0.0576412	-0.00331185	-0.100537
SRR11412790	<70	-0.0198697	0.0288247	-0.133412	-0.0167332
SRR11412791	<70	-0.229715	-0.0397417	-0.294465	-0.00885642
SRR11412792	<70	-0.110987	-0.0498886	-0.0423277	0.0860669
SRR11412793	70-79	0.092331	0.226457	0.294583	-0.280984
SRR11412794	<70	-0.27451	-0.0356646	-0.166497	-0.0276567
SRR11412795	<70	0.12047	-0.0453777	-0.0704506	-0.0238226
SRR11412796	100+	-0.172519	-0.0510326	-0.284361	-0.00907891
SRR11412797	70-79	0.1833	-0.0250294	0.242207	0.0531799
SRR11412798	100+	-0.178291	0.0715374	-0.143116	-0.124737
SRR11412799	80-99	0.14319	-0.083287	-0.0133501	0.126895
SRR11412800	<70	-0.188676	-0.0316633	-0.139577	0.0355241
SRR11412801	80-99	0.224179	-0.0360447	0.186925	0.0638803
SRR11412802	<70	0.000432553	-0.0493931	-0.154906	0.0456168
SRR11412803	<70	0.189268	-0.0832606	0.175112	0.142184
SRR11412804	80-99	0.0842125	0.00761216	0.144036	0.0186092
SRR11412805	100+	0.0812078	0.478898	0.326647	-0.501003
SRR11412806	70-79	0.163636	-0.0393578	0.195687	0.0586726
SRR11412807	<70	-0.0450227	-0.0683469	-0.146144	0.0549168
SRR11412808	<70	-0.0130386	-0.0511485	-0.0105504	0.0996889
SRR11412809	80-99	0.0216805	-0.0626884	-0.0493862	0.0739889
SRR11412810	70-79	0.29571	-0.109654	0.375979	0.314093
SRR11412811	<70	0.0574453	-0.0668834	-0.0332192	0.100042
SRR11412812	70-79	0.386681	-0.143294	0.232785	0.236645
SRR11412813	80-99	0.24156	0.0216644	0.237157	0.0132767
SRR11412814	<70	-0.0383272	-0.0626573	-0.163252	0.0468447
SRR11412815	70-79	-0.233657	0.0399096	-0.17396	-0.115814
SRR11412816	70-79	-0.116411	0.214327	0.132042	-0.285857
SRR11412817	80-99	-0.104114	0.134572	0.0136589	-0.086692
SRR11412818	80-99	-0.270459	-0.0356912	-0.107924	0.0166894
SRR11412819	<70	-0.330923	-0.0666851	-0.340584	-0.0160683
SRR11412820	<70	0.173259	-0.0589091	0.215659	0.166411
SRR11412821	80-99	-0.338636	-0.039188	-0.348085	-0.0106086
SRR11412822	80-99	-0.22804	-0.0292239	-0.24983	-0.0160693
SRR11412823	<70	0.132657	-0.0725204	0.0498485	0.117014
SRR11412824	<70	0.448954	0.288237	0.46085	-0.380319
SRR11412825	80-99	0.130391	-0.0536742	0.045787	0.0901182
SRR11412826	<70	-0.0593926	-0.0328766	0.0324829	0.0537709
SRR11412827	<70	0.364062	-0.112192	0.17646	0.201202
SRR11412828	<70	-0.257445	-0.0485332	-0.323859	-0.0116598
SRR11412829	80-99	-0.120136	0.165649	-0.0354998	-0.197998
SRR11412830	80-99	-0.105017	0.0365607	-0.152893	-0.0825175
SRR11412831	<70	0.0105333	-0.0181643	0.0966807	0.119458
SRR11412832	<70	0.475117	0.0680628	0.429502	0.373495
SRR11412833	80-99	0.125456	-0.0178569	0.161069	0.0258981
SRR11412834	70-79	-0.0507965	0.188735	0.0842854	-0.258134
SRR11412835	80-99	-0.0767571	0.252647	0.175618	-0.345595
SRR11412836	<70	-0.0145066	0.084917	0.169215	-0.276254
SRR11412837	80-99	-0.212219	-0.0114868	-0.14577	-0.0507513
SRR11412838	80-99	0.0923166	0.1873	0.188424	-0.333513
SRR11412840	<70	0.056326	0.204862	0.252122	-0.351846
SRR11412841	80-99	0.176405	-0.0533354	0.147821	0.113738
SRR11412842	80-99	0.100414	-0.0455052	-0.0284493	0.036897
SRR11412843	70-79	0.000701152	-0.0324094	-0.107612	0.0838565
SRR11412844	80-99	-0.0535393	-0.0392832	-0.143964	0.0421587
SRR11412845	<70	0.077678	0.114039	0.317532	-0.150961
SRR11412846	<70	-0.29645	-0.0593036	-0.231719	-0.0051557
SRR11412847	<70	-0.0921431	-0.0532587	-0.211456	-0.00149737
SRR11412848	70-79	0.265481	-0.0311993	0.341843	0.132117
SRR11412849	70-79	0.282458	-0.065074	0.145666	0.108799
SRR11412850	<70	0.0464154	-0.0730843	-0.13519	0.0763757
SRR11412851	<70	-0.153244	-0.00103639	-0.155894	0.0481325
SRR11412852	70-79	-0.257331	-0.0380648	-0.244554	0.00526431
SRR11412853	<70	0.0860161	-0.0453399	0.0123955	0.083622
SRR11412854	70-79	-0.142195	-0.043236	0.0880881	0.147775
SRR11412855	<70	-0.321211	-0.0681273	-0.332715	-0.0112976
SRR11412856	80-99	0.0490644	-0.0644965	0.0663907	0.174052
SRR11412857	80-99	0.484702	-0.174688	0.485088	0.238533
SRR11412858	<70	0.0942437	0.101796	0.154753	-0.114605
SRR11412859	<70	-0.145477	-0.0285079	-0.270261	-0.026883
SRR11412860	70-79	-0.333257	-0.0295759	-0.359975	-0.0100033
SRR11412861	<70	0.0727032	-0.0470671	-0.0529073	0.0774316
SRR11412862	<70	0.178227	-0.105809	0.0694504	0.166594
SRR11412863	80-99	0.215911	0.0186121	0.091184	-0.0616885
SRR11412864	80-99	0.0843019	0.0831242	0.222495	-0.154654
SRR11412865	<70	0.0224415	-0.0811385	0.0882003	0.20778
SRR11412866	<70	-0.351441	-0.0752903	-0.368736	-0.00966147
SRR11412867	70-79	-0.288882	-0.00653677	-0.163387	-0.111939
SRR11412868	70-79	0.136349	-0.0711762	0.122013	0.16193
SRR11412869	100+	0.334546	0.223866	0.416006	-0.225869
SRR11412870	<70	0.48377	-0.199071	0.389236	0.341477
SRR11412871	70-79	0.252971	0.244162	0.352264	-0.404486
SRR11412872	80-99	-0.360362	-0.0805383	-0.357647	-0.0112378
SRR11412873	<70	-0.200338	-0.00476326	-0.312645	-0.0455641
SRR11412874	70-79	-0.117603	-0.0278781	-0.217045	0.0135007
SRR11412875	<70	-0.0042241	-0.0498271	0.0500409	0.148666
SRR11412876	<70	-0.0564673	-0.0510461	-0.119216	0.0676162
SRR11412877	<70	-0.161826	0.0076355	-0.0631118	-0.0142159
SRR11412878	<70	-0.0654428	-0.0593336	-0.141875	0.0654279
SRR11412879	80-99	-0.207954	0.0497586	-0.121132	-0.086372
SRR11412880	<70	0.128131	-0.0689379	-0.0975324	0.0484096
SRR11412881	<70	-0.0128943	0.043259	-0.0962546	-0.100604
SRR11412882	<70	0.300214	-0.126655	0.250759	0.225073
SRR11412883	70-79	-0.0974107	-0.0370482	-0.149315	0.0501137
SRR11412884	<70	-0.109622	0.00131011	-0.126583	-0.0138594
SRR11412885	70-79	-0.353278	-0.075509	-0.355786	-0.0105301
SRR11412886	<70	0.536888	0.135959	0.614315	0.0422349
SRR11412887	80-99	-0.113964	-0.0478323	-0.15405	0.0571091
SRR11412888	70-79	0.201416	-0.106001	-0.026041	0.106731
SRR11412889	70-79	0.0261703	-0.0611015	0.146631	0.115973
SRR11412890	80-99	-0.0711487	-0.0269666	-0.11174	-0.000141025
SRR11412891	80-99	0.383371	-0.146789	0.293249	0.279965
SRR11412892	70-79	-0.110601	0.0288068	-0.167187	-0.0759651
SRR11412893	<70	-0.204546	-0.0403954	-0.22985	-0.00290413
SRR11412894	80-99	0.0592516	-0.0700955	-0.0102054	0.123396
SRR11412895	<70	-0.0450682	0.0897364	-0.089372	-0.119491
SRR11412896	80-99	-0.0248001	-0.057538	-0.16923	0.0319466
SRR11412897	<70	0.0618341	-0.0715831	0.160417	0.219432
SRR11412898	70-79	0.431146	-0.0459902	0.423413	0.0772754
SRR11412899	80-99	-0.178444	-0.0513845	-0.251121	0.00291556
SRR11412900	80-99	0.0128251	-0.0645357	-0.143238	0.0699769
SRR11412901	80-99	-0.266686	0.150117	-0.202583	-0.146947
SRR11412902	70-79	-0.171632	-0.050827	-0.162338	0.0550039
SRR11412903	<70	0.249861	-0.120962	0.197529	0.227477
SRR11412904	<70	0.242876	0.00834504	0.0936322	-0.030933
SRR11412905	80-99	0.00254417	0.0108144	0.135147	-0.141474
SRR11412906	70-79	0.468844	-0.0714965	0.475086	0.134913
SRR11412907	70-79	-0.157585	0.148369	0.0771495	-0.248922
SRR11412908	80-99	0.0626637	0.0710954	0.176072	-0.0366992
SRR11412909	100+	-0.358905	-0.0442758	-0.29532	-0.0329193
SRR11412910	80-99	0.0199674	0.0178585	-0.00785724	0.00702827
SRR11412911	<70	0.214969	0.317224	0.322749	-0.383814
SRR11412912	80-99	-0.196796	0.143752	-0.0649757	-0.200042
SRR11412913	70-79	0.242964	-0.0534076	0.260367	0.201463
SRR11412914	<70	0.503172	0.192254	0.545131	-0.195701
SRR11412915	100+	-0.31125	-0.0529457	-0.280434	-0.0518695
SRR11412916	80-99	0.252153	0.0305087	0.251193	0.00231746
SRR11412917	<70	0.340444	0.0963217	0.314218	-0.133558
SRR11412918	80-99	-0.167491	-0.0281899	-0.173409	-0.00710658
SRR11412919	<70	0.00875409	-0.0598907	-0.00563352	0.112454
SRR11412920	<70	0.26644	-0.0767441	0.293742	0.162982
SRR11412921	100+	-0.247359	-0.0218458	-0.241316	-0.0253141
SRR11412922	<70	0.195198	-0.0660246	0.156875	0.101208
SRR11412923	<70	-0.118566	-0.0564698	-0.121768	0.0773412
SRR11412924	<70	-0.0172048	-0.056663	0.00228257	0.0985389
SRR11412925	70-79	-0.0216969	-0.0178505	-0.116769	0.00352033
SRR11412926	70-79	0.187651	-0.0730601	0.0353496	0.0725861
SRR11412927	70-79	-0.0359747	0.259698	0.136742	-0.315868
SRR11412928	100+	0.318603	0.0854494	0.322936	-0.067234
SRR11412929	70-79	-0.0740941	-0.0459428	-0.0169069	0.0673325
SRR11412930	100+	0.0662684	0.409126	0.275376	-0.48701
SRR11412931	<70	-0.159211	-0.0334502	-0.184626	0.0228627
SRR11412932	<70	-0.223868	-0.0505983	-0.242011	0.0019654
SRR11412933	<70	-0.278415	-0.0468917	-0.265631	0.00101059
SRR11412934	<70	-0.0863772	0.0572868	0.0445164	-0.156713
SRR11412935	<70	0.507991	-0.195288	0.445497	0.399208
SRR11412936	<70	-0.0261756	0.0220122	0.0998156	0.0378868
SRR11412937	<70	-0.220559	0.00664521	-0.194065	-0.0229285
SRR11412938	70-79	0.0994433	-0.0561838	-0.0768394	0.0270572
SRR11412939	80-99	-0.0198239	-0.0612237	-0.2501	-0.0188288
SRR11412940	80-99	-0.00572441	0.128396	0.197976	-0.290879
SRR11412941	80-99	-0.0523069	-0.0102502	-0.0257331	-0.109075
SRR11412942	80-99	0.00475607	-0.0405972	0.0488308	-0.051629
SRR11412943	<70	-0.0184181	-0.0282402	0.0129299	0.0737326
SRR11412944	<70	-0.299069	-0.0613029	-0.251081	-0.000228261
SRR11412945	<70	-0.0878312	-0.0602102	-0.10603	0.0951811
SRR11412946	80-99	-0.233415	0.0939943	-0.0755927	-0.160783
SRR11412947	70-79	-0.0894108	0.0299279	-0.122679	-0.0599415
SRR11412948	80-99	-0.0287315	-0.0229084	-0.114625	0.0476228
SRR11412949	80-99	-0.187992	-0.0277944	-0.192853	0.0128962
SRR11412950	<70	-0.0804173	0.0695808	0.165247	-0.0999782
SRR11412951	70-79	0.18269	-0.0784358	0.116678	0.122654
SRR11412952	70-79	-0.0704251	-0.0368536	0.0144204	0.115101
SRR11412953	80-99	0.21838	0.0509325	0.116796	-0.121719
SRR11412954	70-79	-0.349252	-0.0148664	-0.272684	-0.0523376
SRR11412955	80-99	0.0410616	-0.00266635	0.12329	0.0176036
SRR11412956	80-99	-0.135519	0.233015	-0.0575375	-0.244308
SRR11412957	<70	0.16308	-0.103333	0.125653	0.203081
SRR11412958	80-99	-0.00888113	-0.0353775	-0.0755625	0.0438854
SRR11412959	<70	-0.0153027	-0.0374007	-0.0108947	0.108177
SRR11412960	<70	0.0151245	-0.0717279	-0.120273	0.0650436
SRR11412961	80-99	-0.322758	-0.0653184	-0.310803	-0.0139189
SRR11412962	80-99	-0.0649223	0.167164	-0.0197147	-0.186189
SRR11412963	80-99	0.227388	-0.0684155	0.150518	0.113729
SRR11412964	70-79	0.0337391	-0.0694099	-0.108989	0.034141
SRR11412965	70-79	-0.19199	-0.016079	-0.159389	-0.0165008
SRR11412966	80-99	-0.136005	0.162021	-0.0745692	-0.223217
SRR11412967	80-99	-0.216403	-0.0255146	-0.199495	-0.00888907
SRR11412968	<70	0.227342	-0.0981195	0.0858206	0.181643
SRR11412969	80-99	0.220378	0.0378777	0.162366	-0.0360941
SRR11412970	<70	0.0528026	-7.24052e-05	-0.0471852	-0.0330607
SRR11412971	<70	-0.277184	0.0297144	-0.291224	-0.0429241
SRR11412972	80-99	0.0616319	-0.0726462	-0.175721	0.0246369
SRR11412973	<70	-0.0881243	-0.0322678	-0.0651764	0.121957
SRR11412974	<70	-0.199143	0.0174877	0.0255098	-0.0859232
SRR11412975	<70	0.151164	0.364189	0.30399	-0.448481
SRR11412976	80-99	-0.302806	-0.0239757	-0.29744	-0.0454029
SRR11412977	70-79	-0.012473	0.0378644	0.128024	-0.0921442
SRR11412978	<70	0.419642	0.208201	0.37492	-0.167301
SRR11412979	70-79	-0.273786	0.0233262	-0.117362	-0.159996
SRR11412980	100+	-0.00343951	0.097729	0.0281509	-0.0385669
SRR11412981	<70	-0.39208	-0.0571465	-0.374242	-0.00933937
SRR11412982	<70	0.0695809	-0.0323246	0.0271224	0.128458
SRR11412983	70-79	-0.116393	-0.00225461	0.16857	-0.00402653
SRR11412984	<70	-0.160297	0.036703	-0.0477269	-0.012582
SRR11412985	<70	-0.167393	-0.0473927	-0.0905255	0.0771505
SRR11412986	<70	0.248864	-0.0150397	0.197488	-0.00351574
SRR11412988	<70	-0.151429	-0.0464981	-0.212387	-0.00896563
SRR11412989	<70	-0.00295727	-0.0749389	-0.195822	0.0325328
SRR11412990	<70	0.0597338	-0.0838751	-0.152928	0.0236695
SRR11412991	80-99	-0.0386975	-0.0702179	-0.0930504	0.0882329
SRR11412992	80-99	-0.0131579	0.158088	0.0629434	-0.129013
SRR11412993	100+	-0.107394	0.113548	-0.075759	-0.162105
SRR11412994	80-99	-0.211385	-0.012849	-0.0886226	0.0218956
SRR11412995	80-99	0.0517179	0.0294521	0.145735	-0.0389885
SRR11412996	80-99	-0.126328	-0.0161683	-0.17211	0.0116017
SRR11412997	<70	-0.348813	-0.0680106	-0.367787	-0.00970134
SRR11412998	80-99	-0.0822136	0.0363553	-0.0507824	0.00479877
SRR11412999	70-79	-0.0857103	-0.0429256	-0.115256	0.0627784
SRR11413000	80-99	0.192353	0.126518	0.240391	-0.0651153
SRR11413001	80-99	-0.29035	-0.00229077	-0.255511	-0.0627324
SRR11413002	70-79	0.116496	-0.0761763	0.124203	0.181121
SRR11413003	<70	0.131302	-0.0884286	0.00147846	0.119588
SRR11413004	80-99	-0.216541	0.00851119	-0.227539	-0.0512692
SRR11413006	70-79	-0.0256215	-0.00706123	-0.11118	0.0463283
SRR11413007	<70	-0.0996168	0.00463799	-0.129125	-0.026648
SRR11413008	80-99	-0.18531	0.0325316	-0.188524	-0.0475761
SRR11413009	<70	0.071342	-0.0709624	0.0690897	0.156304
SRR11413010	80-99	-0.0825801	0.0272947	-0.127875	-0.0127176
SRR11413011	<70	0.281171	-0.131057	0.185647	0.229039
SRR11413012	<70	-0.0735542	-0.0246595	-0.0395009	0.0045385
SRR11413013	<70	0.10184	0.0341982	0.0512956	-0.0588019

## Sheet: pcoa.class
sample.ID	age	Xu_Metaphlan_PCOA_1	Xu_Metaphlan_PCOA_2	Xu_Bracken_PCOA_1	Xu_Bracken_PCOA_2
SRR11412666	<70	-0.111386	0.041503	-0.0953998	0.0609814
SRR11412667	<70	-0.0281668	0.0570652	0.00785222	0.10835
SRR11412668	70-79	-0.000378923	0.0511352	-0.0817188	0.0533577
SRR11412669	<70	-0.158057	-0.0370596	0.17425	-0.0324101
SRR11412670	70-79	-0.020919	-0.232508	0.172232	-0.279509
SRR11412671	70-79	-0.0445266	-0.26078	0.0904311	-0.272637
SRR11412672	80-99	-0.211335	-0.145734	-0.0850284	-0.179975
SRR11412673	70-79	-0.335729	0.066308	-0.28706	-0.0267949
SRR11412674	70-79	0.169383	0.0850803	0.133172	0.168026
SRR11412675	<70	-0.216929	-0.00662502	-0.107951	-0.0768885
SRR11412676	<70	0.0172238	0.0373471	0.250612	0.140569
SRR11412677	<70	0.327753	0.0528285	0.321555	0.0501356
SRR11412678	70-79	-0.0677039	-0.0417158	0.0589332	-0.0444704
SRR11412679	80-99	0.185665	0.0812126	0.206382	0.169318
SRR11412680	70-79	-0.0955062	-0.0290952	-0.162267	-0.0560701
SRR11412681	<70	-0.13344	0.0270838	-0.104913	0.035953
SRR11412682	<70	-0.191646	0.0213256	-0.226243	-0.0261342
SRR11412683	80-99	-0.195367	0.000721609	-0.205947	-0.0191827
SRR11412684	<70	-0.234723	0.03547	-0.177892	-0.0155257
SRR11412685	<70	0.107117	0.0949006	-0.0845982	0.0977783
SRR11412686	80-99	0.176238	-0.0513833	0.129428	-0.0211516
SRR11412687	80-99	0.0233419	-0.0599297	0.0174401	-0.0211692
SRR11412688	<70	-0.0657714	0.041857	-0.0464428	0.0561841
SRR11412689	80-99	-0.19824	-0.0392593	-0.185563	-0.083858
SRR11412690	<70	0.113776	0.0718281	0.11916	0.167571
SRR11412691	70-79	-1.87327e-05	-0.0807545	-0.0573295	-0.0546926
SRR11412692	80-99	0.432801	-0.0408763	0.467203	-0.053175
SRR11412693	<70	-0.135656	0.0467621	-0.114234	0.0843896
SRR11412694	70-79	0.0187625	0.0362728	0.0866716	0.122028
SRR11412695	70-79	-0.144292	0.0207903	-0.242425	-0.0218049
SRR11412696	70-79	-0.0170908	-0.0178981	0.0484481	0.00766987
SRR11412698	<70	-0.0343548	0.0582724	-0.167929	0.0161661
SRR11412699	80-99	-0.140311	-0.175144	-0.0461081	-0.190582
SRR11412700	<70	0.235303	0.122666	0.183473	0.262532
SRR11412701	80-99	0.272754	-0.224614	0.378777	-0.281415
SRR11412702	80-99	-0.184051	-0.0631577	-0.147756	-0.132468
SRR11412703	80-99	0.174276	-0.475498	0.357386	-0.497666
SRR11412704	80-99	0.275212	0.0301524	0.23779	0.0343341
SRR11412705	<70	0.0841863	0.0798652	-0.0716527	0.0675843
SRR11412706	<70	0.00940972	0.037628	0.0356225	0.101566
SRR11412707	<70	-0.287074	0.0506195	-0.324277	-0.0278587
SRR11412708	<70	0.266668	0.0993732	0.120907	0.119996
SRR11412709	<70	0.0292435	0.0732993	-0.253947	-0.0139348
SRR11412710	70-79	-0.297658	0.0525862	-0.310212	-0.02974
SRR11412711	70-79	0.0451475	-0.087219	0.109056	-0.0768297
SRR11412712	70-79	-0.0597645	-0.0274048	0.0117311	0.0196817
SRR11412713	<70	-0.00273399	-0.00684524	-0.0825465	0.0487868
SRR11412714	80-99	-0.0174632	0.0380437	-0.0248973	0.102852
SRR11412715	70-79	-0.335868	0.0659973	-0.279763	-0.0335082
SRR11412716	<70	0.278998	0.144042	0.089504	0.208581
SRR11412717	80-99	-0.0266275	0.0196084	-0.115045	-0.0348063
SRR11412718	70-79	0.286412	0.115767	0.146317	0.184724
SRR11412719	80-99	-0.282029	0.0374063	-0.144816	-0.0237254
SRR11412720	80-99	-0.304864	0.0552704	-0.303318	-0.0202894
SRR11412721	<70	0.229866	0.0666594	0.214952	0.148243
SRR11412722	<70	0.0814326	-0.0535605	0.0972922	-0.118365
SRR11412723	<70	0.335276	-0.211693	0.379611	-0.225285
SRR11412724	<70	-0.332509	0.0646142	-0.336782	-0.030733
SRR11412725	<70	0.200494	0.0431632	0.31481	0.14276
SRR11412726	<70	0.207303	0.09044	0.0439825	0.0791913
SRR11412727	70-79	-0.142831	0.035245	-0.167933	-0.00781252
SRR11412728	<70	0.236796	0.135388	-0.0178961	0.171953
SRR11412729	80-99	0.0640835	0.081802	-0.0963953	0.0988329
SRR11412730	80-99	0.266594	0.144427	0.00888128	0.185606
SRR11412731	70-79	0.159832	-0.0529277	0.193205	-0.023405
SRR11412732	<70	0.324869	0.115774	0.152012	0.131218
SRR11412733	<70	0.0898358	0.0784489	0.00941019	0.119648
SRR11412734	<70	0.172133	0.0649234	-0.0274152	0.104227
SRR11412735	80-99	0.160653	0.0919582	0.105402	0.20955
SRR11412736	<70	0.081017	-0.0774446	0.117217	-0.106954
SRR11412737	80-99	0.114134	-0.0640929	0.0597149	-0.0382898
SRR11412738	80-99	-0.164399	0.0157279	-0.147228	-0.019444
SRR11412739	80-99	0.0255347	-0.107644	0.198687	-0.277346
SRR11412740	<70	-0.194825	0.0157316	-0.18966	-0.034537
SRR11412741	<70	0.0186739	0.0689218	-0.0558105	0.116805
SRR11412742	80-99	-0.237686	0.0118638	-0.182312	-0.124974
SRR11412743	80-99	0.106008	-0.063014	0.00857094	-0.0515993
SRR11412744	<70	-0.0138057	-0.0318993	-0.00869359	0.0142978
SRR11412745	100+	0.0317585	-0.237019	0.151353	-0.165223
SRR11412746	80-99	-0.262961	0.0010933	-0.148551	-0.0692873
SRR11412747	80-99	-0.0801813	0.052395	-0.229636	-0.043306
SRR11412748	<70	0.294314	0.116421	0.122961	0.196504
SRR11412749	70-79	0.195837	0.0045097	0.105244	-0.0299059
SRR11412750	70-79	0.184436	0.108265	0.13318	0.229547
SRR11412751	80-99	-0.0307956	0.0480309	-0.151381	0.0350754
SRR11412752	70-79	-0.00695794	-0.0208348	0.0583987	-0.0212404
SRR11412753	70-79	0.102327	0.0868882	0.1876	0.231912
SRR11412754	70-79	-0.169847	-0.243253	0.0130321	-0.243528
SRR11412755	<70	0.00816013	0.0817289	-0.0257048	0.144714
SRR11412756	<70	-0.0875999	0.0659084	-0.0423739	0.143363
SRR11412757	<70	-0.270785	0.0298525	-0.213258	-0.0537154
SRR11412758	70-79	0.0213705	0.0702653	-0.00456573	0.0921029
SRR11412759	70-79	0.108156	0.0259259	-0.0484343	0.0506944
SRR11412760	<70	-0.226168	0.0527825	-0.137559	0.0818733
SRR11412761	<70	0.0363112	0.04103	0.0332931	0.153677
SRR11412762	80-99	0.170705	-0.00743169	0.0212929	-0.0447312
SRR11412763	<70	-0.0989033	-0.0344701	0.0142916	-0.122638
SRR11412764	70-79	0.126434	0.106279	0.111271	0.194551
SRR11412765	80-99	0.012865	-0.272497	0.181877	-0.257241
SRR11412766	<70	0.063838	0.037202	-0.00162901	0.0902909
SRR11412767	100+	-0.315202	0.00140123	-0.239754	-0.0892017
SRR11412768	70-79	0.268627	0.010805	0.219552	0.0638287
SRR11412769	80-99	0.0762581	-0.0888602	0.15354	-0.0868909
SRR11412770	<70	0.00312246	-0.0364872	0.0461019	-0.0587219
SRR11412771	<70	0.225716	-0.393705	0.377085	-0.43101
SRR11412772	80-99	-0.210703	0.0262631	-0.147301	0.0253178
SRR11412773	<70	0.178294	0.051453	0.0330865	0.043094
SRR11412774	70-79	0.0669796	-0.175688	0.213607	-0.176358
SRR11412775	80-99	0.0811138	-0.0520795	0.248086	0.0460621
SRR11412776	<70	0.105412	0.0825209	0.0513288	0.144854
SRR11412777	70-79	0.0217056	0.064195	-0.109739	0.0576038
SRR11412778	80-99	0.00797426	0.0011068	-0.120829	-0.0135933
SRR11412779	<70	-0.286425	0.043486	-0.235786	-0.026843
SRR11412780	70-79	-0.0836748	0.0478396	-0.0754849	0.0477807
SRR11412781	70-79	0.0235514	-0.018517	0.106205	0.0348913
SRR11412782	<70	0.388731	0.156126	0.312996	0.329165
SRR11412783	<70	-0.354716	0.0723254	-0.3277	-0.0317375
SRR11412784	<70	0.239076	0.120452	0.293751	0.31447
SRR11412785	80-99	-0.0989738	0.0399625	-0.203161	-0.0141613
SRR11412786	80-99	-0.238666	-0.164997	-0.0617145	-0.239285
SRR11412787	<70	0.25285	0.0590615	0.177424	0.112723
SRR11412788	<70	0.189085	0.136145	-0.184247	0.0312333
SRR11412789	<70	-0.0197545	-0.0677172	0.00836908	-0.0980584
SRR11412790	<70	0.000952492	0.00276414	-0.124017	-0.0119722
SRR11412791	<70	-0.21796	0.0352437	-0.285702	-0.0233883
SRR11412792	<70	-0.112914	0.0372293	-0.0444889	0.0958758
SRR11412793	70-79	0.114085	-0.224976	0.3247	-0.250364
SRR11412794	<70	-0.321819	0.0440408	-0.219667	-0.0500507
SRR11412795	<70	0.141303	0.0577942	-0.0598658	-0.0148123
SRR11412796	100+	-0.161575	0.0448915	-0.278082	-0.0240784
SRR11412797	70-79	0.195164	0.0327149	0.243463	0.0723525
SRR11412798	100+	-0.205895	-0.0708634	-0.127665	-0.127179
SRR11412799	80-99	0.158739	0.098985	-0.0165932	0.140174
SRR11412800	<70	-0.225006	0.028438	-0.163731	0.00940665
SRR11412801	80-99	0.22704	0.0210389	0.182464	0.0730989
SRR11412802	<70	0.000731919	0.0618335	-0.154521	0.0370811
SRR11412803	<70	0.199167	0.0854366	0.167726	0.156941
SRR11412804	80-99	0.0658137	-0.0407432	0.13703	0.0148372
SRR11412805	100+	0.0947451	-0.491338	0.36431	-0.472691
SRR11412806	70-79	0.174702	0.03414	0.192846	0.0691985
SRR11412807	<70	-0.0255555	0.0934497	-0.143927	0.0637679
SRR11412808	<70	-0.0119482	0.0468559	-0.018863	0.100932
SRR11412809	80-99	0.0276886	0.0559779	-0.0538125	0.0794733
SRR11412810	70-79	0.289276	0.106458	0.35563	0.340071
SRR11412811	<70	0.0676593	0.0730765	-0.0373206	0.105775
SRR11412812	70-79	0.330066	0.0728808	0.164155	0.158928
SRR11412813	80-99	0.247928	-0.0287791	0.234986	0.032178
SRR11412814	<70	-0.0324065	0.0615254	-0.163186	0.0377494
SRR11412815	70-79	-0.227111	-0.0244914	-0.159685	-0.121315
SRR11412816	70-79	-0.101478	-0.215832	0.157821	-0.268335
SRR11412817	80-99	-0.0891337	-0.142085	0.0304074	-0.0748531
SRR11412818	80-99	-0.28822	0.0395096	-0.125044	-0.00648188
SRR11412819	<70	-0.319064	0.0595956	-0.332668	-0.0355978
SRR11412820	<70	0.181848	0.0981982	0.206565	0.187713
SRR11412821	80-99	-0.354558	0.076726	-0.339344	-0.0312252
SRR11412822	80-99	-0.239995	0.0193933	-0.240719	-0.0276122
SRR11412823	<70	0.135408	0.074188	0.0380553	0.114369
SRR11412824	<70	0.478902	-0.263861	0.497458	-0.336765
SRR11412825	80-99	0.14851	0.0505672	0.0476091	0.10468
SRR11412826	<70	-0.0735618	0.00614108	0.0214572	0.0549689
SRR11412827	<70	0.375524	0.140874	0.166082	0.217057
SRR11412828	<70	-0.247442	0.0488604	-0.315554	-0.0299074
SRR11412829	80-99	-0.12495	-0.179539	-0.0181994	-0.193077
SRR11412830	80-99	-0.0989395	-0.0454152	-0.142365	-0.0869565
SRR11412831	<70	0.0228775	0.0441608	0.091602	0.137264
SRR11412832	<70	0.487549	0.215401	0.402235	0.392587
SRR11412833	80-99	0.138382	0.0230538	0.163476	0.0416761
SRR11412834	70-79	-0.0382761	-0.192316	0.11055	-0.245119
SRR11412835	80-99	-0.0637227	-0.248621	0.203111	-0.326652
SRR11412836	<70	0.00085558	-0.0724739	0.196864	-0.261829
SRR11412837	80-99	-0.219714	-0.00478168	-0.150017	-0.0618217
SRR11412838	80-99	0.0738593	-0.233235	0.212596	-0.319059
SRR11412840	<70	0.0702358	-0.2164	0.283834	-0.326248
SRR11412841	80-99	0.187579	0.0776875	0.143305	0.128539
SRR11412842	80-99	0.114497	0.0491784	-0.0265772	0.0416654
SRR11412843	70-79	0.0126692	0.0815491	-0.11093	0.0911424
SRR11412844	80-99	-0.0467758	0.0215991	-0.141126	0.0357878
SRR11412845	<70	0.0830908	-0.118139	0.333605	-0.125624
SRR11412846	<70	-0.28215	0.0493473	-0.225941	-0.0169577
SRR11412847	<70	-0.0785434	0.0529654	-0.204412	-0.0102206
SRR11412848	70-79	0.191983	-0.0288309	0.303	0.0952928
SRR11412849	70-79	0.289926	0.100826	0.142727	0.129381
SRR11412850	<70	0.0410127	0.0768707	-0.141843	0.0643646
SRR11412851	<70	-0.204205	0.0298063	-0.192558	0.0152932
SRR11412852	70-79	-0.276852	0.0479369	-0.256182	-0.0108274
SRR11412853	<70	0.0993359	0.0594387	0.0109352	0.0959807
SRR11412854	70-79	-0.131177	0.0493752	0.0812849	0.165008
SRR11412855	<70	-0.307025	0.0579724	-0.324652	-0.0301809
SRR11412856	80-99	0.0372988	0.0461384	0.0500245	0.176072
SRR11412857	80-99	0.487073	0.156769	0.469174	0.267307
SRR11412858	<70	0.102542	-0.104677	0.168252	-0.102863
SRR11412859	<70	-0.153834	0.00642323	-0.2609	-0.0404992
SRR11412860	70-79	-0.357568	0.0769532	-0.353525	-0.0295862
SRR11412861	<70	0.0930144	0.0831219	-0.0530815	0.0913811
SRR11412862	<70	0.141865	0.06382	0.0374309	0.138323
SRR11412863	80-99	0.200854	-0.0425111	0.0872864	-0.0791371
SRR11412864	80-99	0.0876276	-0.0982906	0.237328	-0.143795
SRR11412865	<70	0.0351611	0.103845	0.0743185	0.222058
SRR11412866	<70	-0.342837	0.0691452	-0.36015	-0.0319935
SRR11412867	70-79	-0.294003	-0.000808943	-0.161609	-0.120129
SRR11412868	70-79	0.143595	0.073707	0.113417	0.180942
SRR11412869	100+	0.304301	-0.270625	0.416633	-0.243176
SRR11412870	<70	0.461636	0.164385	0.36383	0.367366
SRR11412871	70-79	0.27586	-0.234009	0.387297	-0.369928
SRR11412872	80-99	-0.348331	0.0686493	-0.349378	-0.0324439
SRR11412873	<70	-0.293858	0.0104366	-0.301913	-0.0633513
SRR11412874	70-79	-0.133915	0.00634992	-0.22863	0.00675491
SRR11412875	<70	0.00307718	0.0784336	0.0412611	0.158962
SRR11412876	<70	-0.0475031	0.0685064	-0.119118	0.0692494
SRR11412877	<70	-0.156516	0.00495462	-0.0567065	-0.0135105
SRR11412878	<70	-0.0551383	0.0612756	-0.141174	0.0617562
SRR11412879	80-99	-0.207237	-0.0439534	-0.116171	-0.0926258
SRR11412880	<70	0.137726	0.077722	-0.0959687	0.0459209
SRR11412881	<70	0.00115165	-0.0497711	-0.0812073	-0.0961925
SRR11412882	<70	0.0772266	-0.0634348	0.101017	0.0203535
SRR11412883	70-79	-0.102092	0.0350391	-0.150803	0.0402235
SRR11412884	<70	-0.114937	-0.00831192	-0.12642	-0.0228506
SRR11412885	70-79	-0.345062	0.0703507	-0.347126	-0.0318142
SRR11412886	<70	0.55655	-0.126336	0.612041	0.0702051
SRR11412887	80-99	-0.128024	0.0365192	-0.169479	0.0366154
SRR11412888	70-79	0.21412	0.131363	-0.0301775	0.126222
SRR11412889	70-79	0.0444643	0.0832398	0.145076	0.141059
SRR11412890	80-99	-0.0645501	0.0148458	-0.108559	-0.00725583
SRR11412891	80-99	0.382071	0.142562	0.275464	0.299234
SRR11412892	70-79	-0.105488	-0.0395311	-0.156949	-0.0813656
SRR11412893	<70	-0.203351	0.0340298	-0.231413	-0.0188381
SRR11412894	80-99	0.0774039	0.0897044	-0.0147478	0.139798
SRR11412895	<70	-0.0691023	-0.119694	-0.0856494	-0.126429
SRR11412896	80-99	-0.0129964	0.0682461	-0.164737	0.0269137
SRR11412897	<70	0.0785228	0.112722	0.146201	0.243015
SRR11412898	70-79	0.400436	0.00344423	0.382238	0.0323006
SRR11412899	80-99	-0.161795	0.0545003	-0.243595	-0.00695738
SRR11412900	80-99	0.000673192	0.0603388	-0.143086	0.0797593
SRR11412901	80-99	-0.265755	-0.118428	-0.186536	-0.15609
SRR11412902	70-79	-0.163049	0.0437801	-0.161583	0.045766
SRR11412903	<70	-0.0222861	-0.0328888	-0.00649371	-0.00286046
SRR11412904	<70	0.251818	-0.0127936	0.0956959	-0.0291805
SRR11412905	80-99	0.0169875	-0.0132701	0.154032	-0.124974
SRR11412906	70-79	0.478975	0.076949	0.4681	0.162733
SRR11412907	70-79	-0.143108	-0.148461	0.103049	-0.233308
SRR11412908	80-99	0.07378	-0.0752877	0.18512	-0.0184838
SRR11412909	100+	-0.349229	0.0409272	-0.287915	-0.0459658
SRR11412910	80-99	0.0334368	-0.0313566	-0.00309078	0.0154433
SRR11412911	<70	0.207031	-0.350593	0.350438	-0.370927
SRR11412912	80-99	-0.185669	-0.139408	-0.0451212	-0.196333
SRR11412913	70-79	0.24515	0.114051	0.244022	0.213808
SRR11412914	<70	0.392442	-0.327062	0.493602	-0.306883
SRR11412915	100+	-0.300516	0.0388895	-0.270114	-0.0666232
SRR11412916	80-99	0.221329	-0.0858269	0.231372	-0.0250568
SRR11412917	<70	0.34091	-0.112462	0.329928	-0.110489
SRR11412918	80-99	-0.156245	0.0226818	-0.166471	-0.0127994
SRR11412919	<70	0.0158881	0.0655534	-0.0118694	0.118909
SRR11412920	<70	0.274799	0.0827035	0.28485	0.186469
SRR11412921	100+	-0.240197	0.0131554	-0.235596	-0.0350355
SRR11412922	<70	0.203062	0.0663347	0.151765	0.116009
SRR11412923	<70	-0.113812	0.0501038	-0.125086	0.0712908
SRR11412924	<70	-0.00325308	0.0635863	-0.000859105	0.106983
SRR11412925	70-79	-0.010472	0.0508271	-0.110374	0.00315213
SRR11412926	70-79	0.192482	0.0653249	0.0296812	0.0732997
SRR11412927	70-79	-0.0407678	-0.279694	0.164794	-0.299083
SRR11412928	100+	0.334387	-0.0876669	0.330605	-0.0465323
SRR11412929	70-79	-0.0602425	0.0484564	-0.0184084	0.0762243
SRR11412930	100+	0.0916257	-0.400308	0.309473	-0.459268
SRR11412931	<70	-0.145398	0.0499212	-0.179514	0.0218452
SRR11412932	<70	-0.216223	0.0407547	-0.238192	-0.0117337
SRR11412933	<70	-0.311042	0.0599827	-0.293885	-0.0207202
SRR11412934	<70	-0.125278	-0.0896107	0.0623797	-0.147251
SRR11412935	<70	0.490045	0.175414	0.411852	0.410703
SRR11412936	<70	-0.0454357	-0.0370755	0.0954086	0.0399751
SRR11412937	<70	-0.286606	0.0370803	-0.225583	-0.0373103
SRR11412938	70-79	0.112883	0.0572761	-0.0787027	0.0212172
SRR11412939	80-99	-0.0360816	0.0332559	-0.263576	-0.0293676
SRR11412940	80-99	0.0202315	-0.119778	0.22891	-0.266499
SRR11412941	80-99	-0.0417204	-0.00125813	-0.0186346	-0.114591
SRR11412942	80-99	0.00534515	0.0384398	0.0523351	-0.0522874
SRR11412943	<70	-0.00581459	0.0511842	0.0125188	0.0857528
SRR11412944	<70	-0.283229	0.0542392	-0.242976	-0.0099161
SRR11412945	<70	-0.10173	0.0447288	-0.125111	0.0737745
SRR11412946	80-99	-0.225216	-0.0973814	-0.0597926	-0.160276
SRR11412947	70-79	-0.102281	-0.0397736	-0.116699	-0.0652252
SRR11412948	80-99	-0.00552261	0.0238888	-0.107158	0.0492474
SRR11412949	80-99	-0.18606	0.0380732	-0.188296	0.00518942
SRR11412950	<70	-0.076293	-0.0725158	0.177052	-0.0884457
SRR11412951	70-79	0.187098	0.0718128	0.107176	0.127377
SRR11412952	70-79	-0.0735408	0.0305104	0.0108392	0.136505
SRR11412953	80-99	0.23551	-0.0486957	0.134955	-0.10615
SRR11412954	70-79	-0.361826	0.0647489	-0.264882	-0.0640496
SRR11412955	80-99	0.0572153	0.0190241	0.128474	0.0348838
SRR11412956	80-99	-0.121588	-0.227613	-0.0361384	-0.240958
SRR11412957	<70	0.137858	0.0760229	0.100417	0.192659
SRR11412958	80-99	0.00483297	0.0488966	-0.073308	0.0475108
SRR11412959	<70	-0.00340266	0.0604121	-0.015642	0.120114
SRR11412960	<70	0.0244856	0.0768265	-0.122047	0.0600199
SRR11412961	80-99	-0.309515	0.0571043	-0.302256	-0.0306832
SRR11412962	80-99	-0.0585009	-0.177282	-0.00303809	-0.185328
SRR11412963	80-99	0.237361	0.0837875	0.147476	0.133616
SRR11412964	70-79	0.0469762	0.0799137	-0.105406	0.0316804
SRR11412965	70-79	-0.198397	0.00624683	-0.162384	-0.0301254
SRR11412966	80-99	-0.136027	-0.171817	-0.0560187	-0.221797
SRR11412967	80-99	-0.202034	0.0130748	-0.191288	-0.0157328
SRR11412968	<70	0.233609	0.11341	0.0751528	0.196274
SRR11412969	80-99	0.229184	-0.0522701	0.165488	-0.035764
SRR11412970	<70	0.0633691	-0.00975944	-0.0408347	-0.0356947
SRR11412971	<70	-0.286891	0.0183353	-0.281854	-0.0577439
SRR11412972	80-99	0.0708887	0.0987776	-0.178598	0.0227222
SRR11412973	<70	-0.140407	0.027594	-0.102982	0.0806318
SRR11412974	<70	-0.184751	-0.0236129	0.0413882	-0.0728749
SRR11412975	<70	0.180023	-0.357469	0.339301	-0.417485
SRR11412976	80-99	-0.299963	0.0101284	-0.288103	-0.0610021
SRR11412977	70-79	-0.0246832	-0.0629737	0.129779	-0.101591
SRR11412978	<70	0.419625	-0.0749918	0.396349	-0.120413
SRR11412979	70-79	-0.267908	-0.0313388	-0.1067	-0.16282
SRR11412980	100+	-0.0132255	-0.124549	0.0383175	-0.0269278
SRR11412981	<70	-0.404141	0.0933772	-0.365666	-0.0321593
SRR11412982	<70	0.0734171	0.0499193	0.0234034	0.142284
SRR11412983	70-79	-0.111823	-0.0162184	0.17342	0.00989575
SRR11412984	<70	-0.158752	0.00263344	-0.0405591	-0.00347679
SRR11412985	<70	-0.155138	0.0451882	-0.0924379	0.0788736
SRR11412986	<70	0.264354	0.0191605	0.20431	0.0159735
SRR11412988	<70	-0.134	0.0521108	-0.204322	-0.0156285
SRR11412989	<70	-0.00531536	0.0646042	-0.201201	0.0162439
SRR11412990	<70	0.0531224	0.070077	-0.159258	0.00771624
SRR11412991	80-99	-0.0433531	0.0537792	-0.0956823	0.0903977
SRR11412992	80-99	0.00491535	-0.148309	0.0808321	-0.113862
SRR11412993	100+	-0.0898623	-0.112952	-0.0575823	-0.157995
SRR11412994	80-99	-0.208809	0.00633245	-0.0849131	0.0220967
SRR11412995	80-99	0.0618514	-0.017866	0.153812	-0.0261719
SRR11412996	80-99	-0.115106	0.00641345	-0.167385	0.00534756
SRR11412997	<70	-0.345852	0.0709076	-0.359195	-0.0319938
SRR11412998	80-99	-0.0714516	-0.0208335	-0.0431843	0.0128084
SRR11412999	70-79	-0.0752487	0.0401471	-0.112122	0.0633933
SRR11413000	80-99	0.204548	-0.170562	0.249509	-0.0550855
SRR11413001	80-99	-0.277764	-0.0168888	-0.243593	-0.0754141
SRR11413002	70-79	0.133559	0.104345	0.114864	0.19796
SRR11413003	<70	0.135319	0.0846881	-0.00527731	0.124361
SRR11413004	80-99	-0.205819	-0.0193555	-0.217342	-0.0608812
SRR11413006	70-79	-0.0638422	0.0193128	-0.122121	0.0311084
SRR11413007	<70	-0.0868918	-0.00480016	-0.119909	-0.0285159
SRR11413008	80-99	-0.176997	-0.0362662	-0.179511	-0.0542466
SRR11413009	<70	0.0796609	0.0829267	0.0611056	0.165737
SRR11413010	80-99	-0.0759403	-0.000626257	-0.129902	0.00504526
SRR11413011	<70	0.28253	0.146047	0.170315	0.247248
SRR11413012	<70	-0.0683849	0.0239804	-0.0350896	0.00771336
SRR11413013	<70	0.0133524	-0.13662	0.0362647	-0.0894489

## Sheet: pcoa.order
sample.ID	age	Xu_Metaphlan_PCOA_1	Xu_Metaphlan_PCOA_2	Xu_Bracken_PCOA_1	Xu_Bracken_PCOA_2
SRR11412666	<70	-0.11896	0.04801	-0.101681	-0.0578437
SRR11412667	<70	-0.0256515	0.054708	0.0103093	-0.109262
SRR11412668	70-79	0.00167055	0.0497243	-0.0799786	-0.054375
SRR11412669	<70	-0.183159	0.0281565	0.0990843	-0.111352
SRR11412670	70-79	-0.0207111	-0.234768	0.173559	0.282149
SRR11412671	70-79	-0.0428796	-0.263226	0.0919761	0.272728
SRR11412672	80-99	-0.211533	-0.145365	-0.0843742	0.180459
SRR11412673	70-79	-0.343507	0.0714283	-0.294869	0.0283932
SRR11412674	70-79	0.171526	0.0869917	0.1328	-0.172504
SRR11412675	<70	-0.221213	-0.00455888	-0.111205	0.0793139
SRR11412676	<70	0.0190533	0.0365493	0.251453	-0.145444
SRR11412677	<70	0.329796	0.0477537	0.324542	-0.0488787
SRR11412678	70-79	-0.0762146	-0.0486879	0.0549926	0.0562598
SRR11412679	80-99	0.188006	0.0766831	0.209844	-0.168495
SRR11412680	70-79	-0.092295	-0.031314	-0.159309	0.0565729
SRR11412681	<70	-0.135003	0.0300388	-0.105256	-0.0361963
SRR11412682	<70	-0.197696	0.0203031	-0.223578	0.0258946
SRR11412683	80-99	-0.192594	-0.00121087	-0.203135	0.0198819
SRR11412684	<70	-0.234896	0.0365587	-0.17916	0.0151092
SRR11412685	<70	0.109715	0.0950672	-0.0839333	-0.0982813
SRR11412686	80-99	0.178614	-0.055751	0.13161	0.0231832
SRR11412687	80-99	0.0227028	-0.0636568	0.0182367	0.0240563
SRR11412688	<70	-0.0646498	0.0400223	-0.0451745	-0.0561853
SRR11412689	80-99	-0.199879	-0.0375272	-0.185359	0.0834459
SRR11412690	<70	0.116497	0.0692574	0.121729	-0.168944
SRR11412691	70-79	-0.0045775	-0.0848067	-0.0604222	0.0587044
SRR11412692	80-99	0.43423	-0.0464973	0.469138	0.054679
SRR11412693	<70	-0.136503	0.0499368	-0.114935	-0.0860821
SRR11412694	70-79	0.0188311	0.0384301	0.087925	-0.124203
SRR11412695	70-79	-0.159676	0.0176705	-0.251517	0.0299721
SRR11412696	70-79	-0.0166292	-0.016145	0.0496414	-0.00753232
SRR11412698	<70	-0.035522	0.0586244	-0.165588	-0.0157548
SRR11412699	80-99	-0.138149	-0.176748	-0.0451844	0.191474
SRR11412700	<70	0.238535	0.130256	0.183577	-0.263168
SRR11412701	80-99	0.27513	-0.228177	0.380239	0.282616
SRR11412702	80-99	-0.184663	-0.0634073	-0.147037	0.133085
SRR11412703	80-99	0.176096	-0.474571	0.358236	0.496689
SRR11412704	80-99	0.278639	0.0267093	0.239522	-0.0356745
SRR11412705	<70	0.0872267	0.0774952	-0.0686358	-0.0671535
SRR11412706	<70	0.00919454	0.0395733	0.0295671	-0.113411
SRR11412707	<70	-0.28813	0.0541595	-0.322733	0.0260286
SRR11412708	<70	0.269281	0.0949478	0.123734	-0.120132
SRR11412709	<70	0.030766	0.0764069	-0.252598	0.0126935
SRR11412710	70-79	-0.296365	0.052203	-0.307655	0.0288264
SRR11412711	70-79	0.0373077	-0.0859567	0.10442	0.0867245
SRR11412712	70-79	-0.0576024	-0.029445	0.0138043	-0.0198385
SRR11412713	<70	-0.0194175	-0.0029471	-0.0962355	-0.0371653
SRR11412714	80-99	-0.0155028	0.0356749	-0.0232868	-0.102886
SRR11412715	70-79	-0.331343	0.0645517	-0.277014	0.0332078
SRR11412716	<70	0.281441	0.139317	0.0923298	-0.208549
SRR11412717	80-99	-0.0253827	0.0187329	-0.114011	0.0352949
SRR11412718	70-79	0.29246	0.120916	0.149146	-0.186397
SRR11412719	80-99	-0.280232	0.0376681	-0.146459	0.0190154
SRR11412720	80-99	-0.30193	0.0544136	-0.300909	0.0200544
SRR11412721	<70	0.235042	0.068668	0.218538	-0.149236
SRR11412722	<70	0.0811232	-0.0484881	0.0949692	0.121502
SRR11412723	<70	0.339221	-0.223883	0.382345	0.238948
SRR11412724	<70	-0.331635	0.0647671	-0.334329	0.0295363
SRR11412725	<70	0.204959	0.0432371	0.318386	-0.14382
SRR11412726	<70	0.209711	0.0858784	0.0462119	-0.0780383
SRR11412727	70-79	-0.140796	0.033533	-0.166205	0.00694476
SRR11412728	<70	0.243028	0.136143	-0.0149234	-0.170795
SRR11412729	80-99	0.066086	0.0818931	-0.0958802	-0.100926
SRR11412730	80-99	0.269719	0.140982	0.0110774	-0.187007
SRR11412731	70-79	0.162459	-0.0564454	0.195312	0.0242258
SRR11412732	<70	0.326476	0.110423	0.153827	-0.132196
SRR11412733	<70	0.091756	0.0797871	0.00849696	-0.124589
SRR11412734	<70	0.16987	0.0776097	-0.0310929	-0.104723
SRR11412735	80-99	0.165016	0.0988314	0.107099	-0.211478
SRR11412736	<70	0.0832521	-0.0799957	0.118933	0.107193
SRR11412737	80-99	0.115653	-0.0646129	0.0600073	0.0377282
SRR11412738	80-99	-0.170974	0.0231712	-0.151735	0.0189503
SRR11412739	80-99	0.0282458	-0.110246	0.200406	0.277685
SRR11412740	<70	-0.197221	0.0162826	-0.195671	0.0336033
SRR11412741	<70	0.0195085	0.0742162	-0.056139	-0.117408
SRR11412742	80-99	-0.233377	0.00975827	-0.180369	0.126222
SRR11412743	80-99	0.108066	-0.0625551	0.00869035	0.0521623
SRR11412744	<70	-0.0166634	-0.0283971	-0.0095794	-0.0128039
SRR11412745	100+	0.0262983	-0.245793	0.150117	0.178398
SRR11412746	80-99	-0.259154	-0.000810744	-0.146761	0.0700898
SRR11412747	80-99	-0.0766676	0.0494733	-0.226324	0.0433572
SRR11412748	<70	0.299607	0.132327	0.121427	-0.19403
SRR11412749	70-79	0.19852	0.0014146	0.106358	0.0327526
SRR11412750	70-79	0.18935	0.113068	0.135142	-0.231128
SRR11412751	80-99	-0.0321405	0.0510731	-0.154313	-0.0334223
SRR11412752	70-79	-0.0129511	-0.015274	0.0552399	0.0249692
SRR11412753	70-79	0.103047	0.0878165	0.188007	-0.2369
SRR11412754	70-79	-0.166247	-0.243816	0.0145728	0.244008
SRR11412755	<70	0.00955364	0.0827298	-0.0256448	-0.147399
SRR11412756	<70	-0.0858555	0.0647119	-0.0412108	-0.146012
SRR11412757	<70	-0.292175	0.0289686	-0.233115	0.0422232
SRR11412758	70-79	0.0235354	0.068141	-0.00309335	-0.0939092
SRR11412759	70-79	0.106467	0.0244836	-0.0479534	-0.0504912
SRR11412760	<70	-0.221953	0.0509666	-0.134842	-0.0812829
SRR11412761	<70	0.0359135	0.0463707	0.032847	-0.152749
SRR11412762	80-99	0.172285	-0.00554782	0.0218135	0.0430889
SRR11412763	<70	-0.0980104	-0.0368015	0.0151353	0.123117
SRR11412764	70-79	0.12891	0.10187	0.114368	-0.193217
SRR11412765	80-99	0.0128819	-0.276041	0.183203	0.261189
SRR11412766	<70	0.0662937	0.0384761	-5.13864e-05	-0.0915624
SRR11412767	100+	-0.311099	-0.000371405	-0.237213	0.0894916
SRR11412768	70-79	0.272685	0.0070765	0.223139	-0.0618354
SRR11412769	80-99	0.0772464	-0.0904163	0.155377	0.0879568
SRR11412770	<70	0.00369315	-0.0345206	0.0455726	0.0574461
SRR11412771	<70	0.227117	-0.393566	0.378074	0.430417
SRR11412772	80-99	-0.213531	0.022461	-0.147897	-0.0219623
SRR11412773	<70	0.182547	0.0545302	0.0355467	-0.041738
SRR11412774	70-79	0.0683536	-0.177155	0.215424	0.176956
SRR11412775	80-99	0.0823741	-0.049315	0.249373	-0.0463878
SRR11412776	<70	0.108427	0.0822735	0.0527782	-0.147639
SRR11412777	70-79	0.0214407	0.0626282	-0.10962	-0.0556649
SRR11412778	80-99	0.0108659	-0.00202975	-0.117659	0.0140479
SRR11412779	<70	-0.287844	0.0468195	-0.23653	0.0250484
SRR11412780	70-79	-0.081887	0.0460875	-0.0745568	-0.0491752
SRR11412781	70-79	0.0227195	-0.0217767	0.106638	-0.0310393
SRR11412782	<70	0.391759	0.152386	0.316238	-0.328862
SRR11412783	<70	-0.35364	0.0713943	-0.32462	0.0312689
SRR11412784	<70	0.241973	0.119851	0.296989	-0.31035
SRR11412785	80-99	-0.0969931	0.0380572	-0.201024	0.0140567
SRR11412786	80-99	-0.235097	-0.166198	-0.060422	0.239981
SRR11412787	<70	0.257518	0.0651714	0.177927	-0.117868
SRR11412788	<70	0.192308	0.135459	-0.188722	-0.0324185
SRR11412789	<70	-0.0192162	-0.0680047	0.00898877	0.0986775
SRR11412790	<70	0.00387981	-0.000349211	-0.120832	0.0124439
SRR11412791	<70	-0.217464	0.033912	-0.28232	0.0233783
SRR11412792	<70	-0.122669	0.0446194	-0.0441573	-0.0983187
SRR11412793	70-79	0.116341	-0.227842	0.326937	0.251074
SRR11412794	<70	-0.345991	0.0537755	-0.236732	0.064535
SRR11412795	<70	0.14513	0.0551914	-0.0576664	0.0157842
SRR11412796	100+	-0.162739	0.0437412	-0.280683	0.0238608
SRR11412797	70-79	0.199303	0.0323226	0.24588	-0.0740391
SRR11412798	100+	-0.222361	-0.0793626	-0.12667	0.128623
SRR11412799	80-99	0.161383	0.0956155	-0.0142937	-0.140058
SRR11412800	<70	-0.23051	0.0333503	-0.16664	-0.00604182
SRR11412801	80-99	0.230167	0.0205318	0.184723	-0.0706716
SRR11412802	<70	0.000108297	0.0658949	-0.155785	-0.037264
SRR11412803	<70	0.202488	0.0837386	0.170243	-0.159134
SRR11412804	80-99	0.0666519	-0.0401112	0.138688	-0.0120285
SRR11412805	100+	0.0947424	-0.492305	0.365426	0.476724
SRR11412806	70-79	0.176965	0.0319063	0.19347	-0.0684753
SRR11412807	<70	-0.022899	0.091272	-0.142587	-0.0648566
SRR11412808	<70	-0.0115371	0.0509593	-0.0181255	-0.102192
SRR11412809	80-99	0.0286322	0.0562003	-0.0523186	-0.0804214
SRR11412810	70-79	0.293629	0.1157	0.357943	-0.339821
SRR11412811	<70	0.0705393	0.0744134	-0.0359638	-0.107298
SRR11412812	70-79	0.324751	0.0894911	0.160559	-0.160562
SRR11412813	80-99	0.251077	-0.0078039	0.232046	-0.0416142
SRR11412814	<70	-0.031791	0.0647235	-0.163146	-0.0389646
SRR11412815	70-79	-0.223885	-0.0262488	-0.15831	0.122211
SRR11412816	70-79	-0.0993908	-0.217681	0.159701	0.268435
SRR11412817	80-99	-0.0868971	-0.143791	0.0320306	0.0765564
SRR11412818	80-99	-0.289001	0.0404995	-0.127177	0.00372764
SRR11412819	<70	-0.315992	0.0591652	-0.329734	0.0350967
SRR11412820	<70	0.185717	0.096733	0.210178	-0.1895
SRR11412821	80-99	-0.348961	0.0750678	-0.335479	0.0310422
SRR11412822	80-99	-0.252677	0.0134589	-0.23977	0.0287065
SRR11412823	<70	0.137184	0.0753143	0.0389306	-0.114857
SRR11412824	<70	0.481653	-0.267538	0.497894	0.337853
SRR11412825	80-99	0.150576	0.048089	0.0502295	-0.104315
SRR11412826	<70	-0.0772231	0.0110206	0.0203644	-0.0549552
SRR11412827	<70	0.377416	0.136872	0.167384	-0.215232
SRR11412828	<70	-0.244939	0.0480437	-0.317726	0.0282581
SRR11412829	80-99	-0.123644	-0.181391	-0.0181391	0.195655
SRR11412830	80-99	-0.103215	-0.0484342	-0.141224	0.0882506
SRR11412831	<70	0.0251184	0.0438442	0.0945055	-0.139088
SRR11412832	<70	0.489484	0.212237	0.403802	-0.3918
SRR11412833	80-99	0.142395	0.0240965	0.165471	-0.0436092
SRR11412834	70-79	-0.0375121	-0.195906	0.112103	0.245564
SRR11412835	80-99	-0.0617618	-0.250739	0.204931	0.326728
SRR11412836	<70	0.00303301	-0.0748598	0.198442	0.262675
SRR11412837	80-99	-0.233982	0.00245896	-0.158458	0.0681433
SRR11412838	80-99	0.0681986	-0.247772	0.214336	0.327274
SRR11412840	<70	0.070125	-0.226847	0.286812	0.331573
SRR11412841	80-99	0.191951	0.0788571	0.145991	-0.130056
SRR11412842	80-99	0.117153	0.0473569	-0.0263888	-0.0399046
SRR11412843	70-79	0.0154681	0.0785308	-0.110366	-0.0920101
SRR11412844	80-99	-0.0471368	0.019835	-0.139064	-0.035774
SRR11412845	<70	0.0838314	-0.121838	0.336218	0.128767
SRR11412846	<70	-0.279287	0.0485144	-0.225138	0.0150011
SRR11412847	<70	-0.0769595	0.0514546	-0.202356	0.00973072
SRR11412848	70-79	0.19471	-0.0244788	0.305902	-0.095556
SRR11412849	70-79	0.29337	0.0999322	0.144847	-0.1319
SRR11412850	<70	0.0374167	0.0866623	-0.149002	-0.061299
SRR11412851	<70	-0.211439	0.0388458	-0.198972	-0.0136599
SRR11412852	70-79	-0.280569	0.0490363	-0.257106	0.0136149
SRR11412853	<70	0.102313	0.057921	0.0135273	-0.097203
SRR11412854	70-79	-0.128168	0.0473364	0.0834757	-0.16615
SRR11412855	<70	-0.304468	0.0574826	-0.321786	0.0294102
SRR11412856	80-99	0.0339427	0.0532435	0.0478199	-0.174612
SRR11412857	80-99	0.488272	0.162582	0.447462	-0.307142
SRR11412858	<70	0.105065	-0.105055	0.170242	0.103666
SRR11412859	<70	-0.166426	0.00327409	-0.259425	0.0407018
SRR11412860	70-79	-0.358317	0.0801303	-0.3516	0.0279054
SRR11412861	<70	0.0956842	0.0795896	-0.0505039	-0.0910455
SRR11412862	<70	0.139884	0.0636092	0.0375075	-0.136212
SRR11412863	80-99	0.201346	-0.0476872	0.0875777	0.0856414
SRR11412864	80-99	0.0869599	-0.105893	0.239569	0.153618
SRR11412865	<70	0.0380577	0.100985	0.0769777	-0.223287
SRR11412866	<70	-0.341805	0.06785	-0.356297	0.0317639
SRR11412867	70-79	-0.301855	-0.00308864	-0.173066	0.122338
SRR11412868	70-79	0.146773	0.0727152	0.116121	-0.180099
SRR11412869	100+	0.307164	-0.27161	0.418483	0.246725
SRR11412870	<70	0.456452	0.168822	0.366885	-0.364182
SRR11412871	70-79	0.279302	-0.236749	0.388895	0.370652
SRR11412872	80-99	-0.346899	0.0686673	-0.346305	0.0319684
SRR11412873	<70	-0.317036	0.00544268	-0.298504	0.0632396
SRR11412874	70-79	-0.141974	0.0151347	-0.233827	-0.0034121
SRR11412875	<70	0.00515197	0.0772928	0.0426274	-0.160483
SRR11412876	<70	-0.0459234	0.0677293	-0.118642	-0.071771
SRR11412877	<70	-0.156073	0.00389467	-0.0579756	0.0107617
SRR11412878	<70	-0.0539786	0.0621131	-0.139948	-0.0632232
SRR11412879	80-99	-0.206988	-0.0456834	-0.116372	0.0953323
SRR11412880	<70	0.140524	0.0752925	-0.0953513	-0.0442297
SRR11412881	<70	-5.77388e-05	-0.0509653	-0.0809137	0.0958524
SRR11412882	<70	0.0627776	-0.0618314	0.0968387	-0.0124409
SRR11412883	70-79	-0.103191	0.0369706	-0.150941	-0.041207
SRR11412884	<70	-0.11851	-0.00584161	-0.127464	0.0227619
SRR11412885	70-79	-0.340825	0.0691423	-0.3437	0.0315035
SRR11412886	<70	0.556762	-0.132422	0.613888	-0.0678536
SRR11412887	80-99	-0.133954	0.0434894	-0.173584	-0.0352352
SRR11412888	70-79	0.216215	0.126957	-0.0275527	-0.12549
SRR11412889	70-79	0.047224	0.0807879	0.148507	-0.140615
SRR11412890	80-99	-0.0637559	0.0136714	-0.107407	0.00680582
SRR11412891	80-99	0.389245	0.153502	0.276224	-0.297717
SRR11412892	70-79	-0.111007	-0.0423995	-0.155738	0.082325
SRR11412893	<70	-0.203339	0.0331712	-0.231581	0.0203895
SRR11412894	80-99	0.0801649	0.0863599	-0.0129082	-0.14061
SRR11412895	<70	-0.0829561	-0.117562	-0.0968634	0.137103
SRR11412896	80-99	-0.0115743	0.0666754	-0.162817	-0.0274484
SRR11412897	<70	0.0809813	0.109658	0.148643	-0.244525
SRR11412898	70-79	0.398354	0.014142	0.380917	-0.0294891
SRR11412899	80-99	-0.159002	0.0526206	-0.240965	0.0067429
SRR11412900	80-99	-0.00469197	0.0608076	-0.140394	-0.0794954
SRR11412901	80-99	-0.264676	-0.114894	-0.188006	0.152959
SRR11412902	70-79	-0.165216	0.0427327	-0.162622	-0.0423194
SRR11412903	<70	-0.0516372	-0.0101602	-0.0232525	0.0186195
SRR11412904	<70	0.255883	-0.0127694	0.0971603	0.0316903
SRR11412905	80-99	0.0181859	-0.0140277	0.156036	0.125572
SRR11412906	70-79	0.48293	0.0744281	0.470466	-0.161067
SRR11412907	70-79	-0.140454	-0.149983	0.10464	0.233748
SRR11412908	80-99	0.0752554	-0.0762548	0.18789	0.0182292
SRR11412909	100+	-0.34555	0.0393442	-0.285132	0.0461792
SRR11412910	80-99	0.0343368	-0.0296886	-0.00207668	-0.0161551
SRR11412911	<70	0.203583	-0.365256	0.350843	0.388136
SRR11412912	80-99	-0.183166	-0.140882	-0.0438519	0.197119
SRR11412913	70-79	0.250124	0.115356	0.245517	-0.207663
SRR11412914	<70	0.385784	-0.331075	0.493177	0.315407
SRR11412915	100+	-0.299127	0.0382821	-0.280694	0.05508
SRR11412916	80-99	0.224445	-0.0838632	0.232563	0.026714
SRR11412917	<70	0.34614	-0.121467	0.334152	0.116956
SRR11412918	80-99	-0.156397	0.02209	-0.165149	0.0114572
SRR11412919	<70	0.0170944	0.0650145	-0.0101584	-0.11987
SRR11412920	<70	0.27954	0.0865005	0.287865	-0.187379
SRR11412921	100+	-0.240774	0.0132927	-0.233936	0.0341054
SRR11412922	<70	0.20711	0.0691704	0.154426	-0.116413
SRR11412923	<70	-0.114091	0.0524777	-0.124649	-0.0727005
SRR11412924	<70	-0.00116964	0.0624266	0.000773087	-0.109038
SRR11412925	70-79	-0.00820964	0.0495599	-0.110081	-0.00609339
SRR11412926	70-79	0.195932	0.0661472	0.0314279	-0.0729614
SRR11412927	70-79	-0.0451326	-0.287782	0.166253	0.299756
SRR11412928	100+	0.339913	-0.0875088	0.33329	0.0476703
SRR11412929	70-79	-0.0582833	0.0465662	-0.0164793	-0.0777259
SRR11412930	100+	0.0936294	-0.400219	0.310586	0.458477
SRR11412931	<70	-0.141994	0.0477161	-0.176594	-0.0213264
SRR11412932	<70	-0.217005	0.0426674	-0.239968	0.00879643
SRR11412933	<70	-0.305824	0.0581239	-0.290303	0.0207251
SRR11412934	<70	-0.13622	-0.0983749	0.0634008	0.149597
SRR11412935	<70	0.490232	0.168365	0.414337	-0.40665
SRR11412936	<70	-0.0537838	-0.0328116	0.0915213	-0.0366815
SRR11412937	<70	-0.305222	0.033036	-0.237505	0.0507681
SRR11412938	70-79	0.113704	0.0554428	-0.0795489	-0.0187236
SRR11412939	80-99	-0.0365912	0.0355107	-0.264161	0.0292924
SRR11412940	80-99	0.022898	-0.122148	0.230567	0.266885
SRR11412941	80-99	-0.0410135	-0.000529712	-0.0190225	0.115807
SRR11412942	80-99	0.00540636	0.0432772	0.0525936	0.0535701
SRR11412943	<70	-0.00331251	0.0485279	0.0149171	-0.0861086
SRR11412944	<70	-0.279342	0.0528925	-0.240461	0.00941752
SRR11412945	<70	-0.109852	0.0527912	-0.13072	-0.0708667
SRR11412946	80-99	-0.22474	-0.0988053	-0.0592762	0.160595
SRR11412947	70-79	-0.103577	-0.0396106	-0.116949	0.0658944
SRR11412948	80-99	-0.003139	0.0219003	-0.105083	-0.0494714
SRR11412949	80-99	-0.185719	0.0378911	-0.187043	-0.00636739
SRR11412950	<70	-0.0763097	-0.0733974	0.179391	0.0887087
SRR11412951	70-79	0.18985	0.0693778	0.10686	-0.131173
SRR11412952	70-79	-0.0803028	0.0295826	0.0129375	-0.135305
SRR11412953	80-99	0.239224	-0.052286	0.136721	0.10773
SRR11412954	70-79	-0.362358	0.0641439	-0.270001	0.0613229
SRR11412955	80-99	0.0595972	0.0170651	0.13073	-0.0351594
SRR11412956	80-99	-0.119038	-0.228954	-0.034885	0.241577
SRR11412957	<70	0.135954	0.0866859	0.0943422	-0.193105
SRR11412958	80-99	0.0069231	0.0474739	-0.071511	-0.0484952
SRR11412959	<70	-0.00138186	0.058163	-0.0134695	-0.120305
SRR11412960	<70	0.0269264	0.0742485	-0.120004	-0.0605928
SRR11412961	80-99	-0.304876	0.0554519	-0.298909	0.0307312
SRR11412962	80-99	-0.0581915	-0.177345	-0.00453346	0.182518
SRR11412963	80-99	0.241262	0.0815022	0.150359	-0.135238
SRR11412964	70-79	0.0484419	0.079558	-0.105925	-0.0314043
SRR11412965	70-79	-0.19932	0.00407987	-0.162534	0.0302719
SRR11412966	80-99	-0.139859	-0.176809	-0.0570125	0.226863
SRR11412967	80-99	-0.202434	0.0145263	-0.192189	0.01315
SRR11412968	<70	0.238233	0.115113	0.0776218	-0.197883
SRR11412969	80-99	0.230567	-0.0558632	0.167229	0.0367581
SRR11412970	<70	0.0641663	-0.00745291	-0.0420874	0.0354029
SRR11412971	<70	-0.286911	0.0193421	-0.280016	0.057219
SRR11412972	80-99	0.0737714	0.0969796	-0.177267	-0.023938
SRR11412973	<70	-0.148285	0.0354762	-0.10631	-0.0783815
SRR11412974	<70	-0.181857	-0.0255408	0.0430696	0.0734764
SRR11412975	<70	0.182456	-0.359282	0.340878	0.417251
SRR11412976	80-99	-0.303318	0.0103241	-0.286886	0.0606054
SRR11412977	70-79	-0.0283312	-0.0593269	0.128116	0.105754
SRR11412978	<70	0.425277	-0.0822963	0.397246	0.123933
SRR11412979	70-79	-0.267737	-0.0317719	-0.107304	0.164186
SRR11412980	100+	-0.0129663	-0.125968	0.0384438	0.0275128
SRR11412981	<70	-0.398445	0.0919613	-0.36171	0.0319892
SRR11412982	<70	0.074473	0.0490807	0.0241863	-0.142295
SRR11412983	70-79	-0.114013	-0.014541	0.172419	-0.0153617
SRR11412984	<70	-0.159803	0.00267109	-0.0411156	0.00419566
SRR11412985	<70	-0.154287	0.0446449	-0.0920482	-0.0816529
SRR11412986	<70	0.268515	0.0174193	0.207227	-0.0161312
SRR11412988	<70	-0.131442	0.0503056	-0.202223	0.0152834
SRR11412989	<70	-0.011194	0.0740619	-0.210848	-0.0113961
SRR11412990	<70	0.0491997	0.0841909	-0.189495	-0.0168074
SRR11412991	80-99	-0.0447375	0.0516562	-0.093989	-0.0914815
SRR11412992	80-99	0.00687386	-0.148985	0.0812136	0.112951
SRR11412993	100+	-0.0892028	-0.115351	-0.0563101	0.159056
SRR11412994	80-99	-0.210251	0.00929002	-0.0927277	-0.0318632
SRR11412995	80-99	0.0640633	-0.0196866	0.156069	0.0264639
SRR11412996	80-99	-0.11312	0.00525065	-0.165514	-0.00542023
SRR11412997	<70	-0.342049	0.0699658	-0.355505	0.0317706
SRR11412998	80-99	-0.0694126	-0.0229223	-0.0409762	-0.0125715
SRR11412999	70-79	-0.0748492	0.0403717	-0.11105	-0.0637006
SRR11413000	80-99	0.204651	-0.167369	0.249775	0.0585392
SRR11413001	80-99	-0.275093	-0.018678	-0.24022	0.0756458
SRR11413002	70-79	0.136348	0.100392	0.117741	-0.198146
SRR11413003	<70	0.137699	0.0881804	-0.0102638	-0.135249
SRR11413004	80-99	-0.20424	-0.020943	-0.21478	0.0606568
SRR11413006	70-79	-0.0717495	0.0162196	-0.1273	-0.0265246
SRR11413007	<70	-0.0849483	-0.00617141	-0.11846	0.0274391
SRR11413008	80-99	-0.177109	-0.0379019	-0.177397	0.0539758
SRR11413009	<70	0.0818575	0.0809528	0.063275	-0.16398
SRR11413010	80-99	-0.0758846	-0.00090968	-0.128242	-0.0041855
SRR11413011	<70	0.286126	0.143116	0.173276	-0.24907
SRR11413012	<70	-0.0717979	0.0254606	-0.0365525	-0.00498297
SRR11413013	<70	-0.00226484	-0.131596	0.0260696	0.103203

## Sheet: pcoa.family
sample.ID	age	Xu_Metaphlan_PCOA_1	Xu_Metaphlan_PCOA_2	Xu_Bracken_PCOA_1	Xu_Bracken_PCOA_2
SRR11412666	<70	-0.344137	-0.18238	0.275929	0.225845
SRR11412667	<70	-0.400061	-0.0913028	0.340227	0.240563
SRR11412668	70-79	0.139592	0.0670025	-0.140778	0.0569238
SRR11412669	<70	-0.442887	-0.300779	0.235716	0.159164
SRR11412670	70-79	-0.246914	-0.0753363	0.239581	-0.272816
SRR11412671	70-79	0.131744	-0.00251023	-0.0163862	-0.323255
SRR11412672	80-99	0.274709	-0.107129	-0.109106	-0.236825
SRR11412673	70-79	0.398145	-0.289762	-0.374186	-0.00366127
SRR11412674	70-79	-0.268108	0.0695907	0.269855	0.213214
SRR11412675	<70	-0.193003	-0.265858	0.190643	0.0511059
SRR11412676	<70	-0.183074	-0.0472358	0.151853	0.0692316
SRR11412677	<70	-0.000637567	0.233954	0.160776	-0.059514
SRR11412678	70-79	-0.321257	-0.169782	0.0928203	-0.0435101
SRR11412679	80-99	-0.106307	0.086855	0.0985929	0.0775805
SRR11412680	70-79	0.158214	0.0657636	-0.229584	-0.0397178
SRR11412681	<70	-0.272255	-0.155684	0.209289	0.175379
SRR11412682	<70	0.218879	-0.0566024	-0.252946	0.00840293
SRR11412683	80-99	0.263771	-0.058601	-0.264105	-0.00972997
SRR11412684	<70	0.345582	-0.221712	-0.255454	0.00670502
SRR11412685	<70	0.165602	0.0755274	-0.220419	0.0848078
SRR11412686	80-99	-0.0168479	0.191822	0.0684056	-0.0777357
SRR11412687	80-99	0.0597016	0.117593	-0.0439795	-0.036929
SRR11412688	<70	-0.421416	-0.13629	0.269018	0.192106
SRR11412689	80-99	0.234998	-0.0376166	-0.238405	-0.0747156
SRR11412690	<70	-0.107573	0.160671	0.091124	0.128608
SRR11412691	70-79	0.110575	0.0222217	-0.131529	-0.0728212
SRR11412692	80-99	-0.154411	0.328667	0.333538	-0.189911
SRR11412693	<70	-0.2343	-0.166724	0.100064	0.202604
SRR11412694	70-79	-0.394524	-0.0396063	0.358161	0.184874
SRR11412695	70-79	0.259607	-0.060993	-0.34473	-0.0135579
SRR11412696	70-79	-0.20809	-0.0610181	0.202233	0.0575432
SRR11412698	<70	0.181967	0.00665326	-0.230497	0.0316853
SRR11412699	80-99	0.112081	-0.000912751	-0.0451151	-0.215486
SRR11412700	<70	-0.0460538	0.231232	0.119937	0.196091
SRR11412701	80-99	-0.10369	0.254252	0.283163	-0.335457
SRR11412702	80-99	0.181555	0.0141335	-0.140336	-0.133756
SRR11412703	80-99	-0.0568523	0.0929753	0.241902	-0.504456
SRR11412704	80-99	-0.0396742	0.246863	0.149829	-0.0380551
SRR11412705	<70	0.050507	0.167169	-0.0869351	0.0718253
SRR11412706	<70	0.0530522	0.00967171	-0.0815495	0.0784761
SRR11412707	<70	0.308715	-0.167248	-0.388645	-0.00110846
SRR11412708	<70	-0.0826381	0.248722	0.0854403	0.086228
SRR11412709	<70	0.228022	-0.0128087	-0.345556	0.011618
SRR11412710	70-79	0.32366	-0.138712	-0.359641	-0.00157569
SRR11412711	70-79	0.0413875	0.00875486	0.0578976	-0.078327
SRR11412712	70-79	0.175452	-0.00642275	-0.0749942	-0.00527993
SRR11412713	<70	0.00768795	-0.072043	-0.0935403	0.0714387
SRR11412714	80-99	-0.161828	0.103072	0.125758	0.111269
SRR11412715	70-79	-0.188443	-0.272699	0.0404145	0.14906
SRR11412716	<70	0.0382008	0.141801	-0.1227	0.107343
SRR11412717	80-99	0.132383	0.0808228	-0.129289	-0.0263326
SRR11412718	70-79	-0.06511	0.265153	0.0935656	0.134504
SRR11412719	80-99	0.0504866	-0.339952	-0.165493	0.0153958
SRR11412720	80-99	0.121785	0.0208172	-0.205177	0.0197506
SRR11412721	<70	-0.160446	0.236178	0.223112	0.0872716
SRR11412722	<70	-0.0915559	0.0634734	0.140113	-0.113682
SRR11412723	<70	-0.0959227	0.241066	0.270302	-0.28844
SRR11412724	<70	0.369296	-0.196017	-0.406799	-0.0121105
SRR11412725	<70	0.0537095	0.146718	0.208457	0.0360029
SRR11412726	<70	0.00784544	0.225456	-0.0301059	0.0408402
SRR11412727	70-79	0.276063	-0.13812	-0.255316	0.0164157
SRR11412728	<70	0.0380216	0.204794	-0.166608	0.118748
SRR11412729	80-99	0.116728	0.107663	-0.155023	0.0931996
SRR11412730	80-99	0.0129621	0.152177	-0.0776271	0.157304
SRR11412731	70-79	-0.0849304	0.196044	0.154199	-0.0757373
SRR11412732	<70	-0.0666262	0.249539	0.0387839	0.0682921
SRR11412733	<70	0.140442	0.0352683	-0.130369	0.0869522
SRR11412734	<70	-0.103049	0.0749963	-0.0403708	0.12667
SRR11412735	80-99	-0.11135	0.148413	0.101031	0.186734
SRR11412736	<70	0.0896886	0.0683521	0.0313928	-0.159231
SRR11412737	80-99	0.0706403	0.0913914	-0.0256533	-0.105622
SRR11412738	80-99	-0.0451499	-0.134095	-0.0722164	0.0332331
SRR11412739	80-99	0.128596	0.0642951	0.128263	-0.307536
SRR11412740	<70	-0.0934344	-0.149745	-0.0513949	0.0788387
SRR11412741	<70	0.210756	-0.0821455	-0.20126	0.0628368
SRR11412742	80-99	0.313445	-0.169183	-0.296811	-0.158827
SRR11412743	80-99	0.0341261	0.148255	-0.0633256	-0.0763677
SRR11412744	<70	0.0174928	0.0984765	0.0277128	0.00832407
SRR11412745	100+	-0.0012855	0.044146	0.132334	-0.192168
SRR11412746	80-99	-0.0603065	-0.107826	-0.128617	-0.0478401
SRR11412747	80-99	0.169964	0.00573657	-0.190277	-0.00669483
SRR11412748	<70	-0.0315372	0.206108	-0.0348689	0.120676
SRR11412749	70-79	0.0171761	0.158361	0.00753948	-0.0807072
SRR11412750	70-79	0.0906821	0.098538	0.0746523	0.17374
SRR11412751	80-99	0.042228	0.120667	-0.0515619	0.0749844
SRR11412752	70-79	0.135748	0.0646101	0.00198412	-0.0463598
SRR11412753	70-79	-0.335875	-0.00528597	0.130565	0.186077
SRR11412754	70-79	0.285018	-0.0959074	-0.113983	-0.305945
SRR11412755	<70	-0.283565	-0.0458369	0.216777	0.254724
SRR11412756	<70	-0.335687	-0.127099	0.291167	0.272399
SRR11412757	<70	-0.501784	-0.480152	0.330396	0.151501
SRR11412758	70-79	0.179688	0.0065201	-0.103565	0.0727205
SRR11412759	70-79	0.140824	0.0530122	-0.168198	0.0274084
SRR11412760	<70	0.0515389	-0.186505	-0.176964	0.0944384
SRR11412761	<70	-0.0556894	0.159397	0.0861836	0.155528
SRR11412762	80-99	0.11745	0.0963979	-0.137666	-0.0966632
SRR11412763	<70	-0.443928	-0.192684	0.417767	-0.0646803
SRR11412764	70-79	0.10556	0.14615	-0.00201242	0.128325
SRR11412765	80-99	-0.208173	-0.042801	0.259945	-0.265338
SRR11412766	<70	0.0873602	0.124114	-0.0615349	0.0611933
SRR11412767	100+	0.294037	-0.285112	-0.315825	-0.08859
SRR11412768	70-79	-0.0272992	0.232474	0.11981	-0.00921768
SRR11412769	80-99	-0.0639888	0.135627	0.138522	-0.136664
SRR11412770	<70	0.164728	0.0359851	-0.0281757	-0.0976562
SRR11412771	<70	-0.0985935	0.181775	0.279489	-0.448055
SRR11412772	80-99	-0.461436	-0.355616	0.302923	0.227397
SRR11412773	<70	-0.0237486	0.119208	-0.0412347	0.0117426
SRR11412774	70-79	-0.258947	-0.00235967	0.284935	-0.191179
SRR11412775	80-99	-0.418688	-0.0944438	0.367993	0.0502599
SRR11412776	<70	0.145161	0.0627703	-0.0755933	0.106503
SRR11412777	70-79	0.184729	-0.00747422	-0.181449	0.0644197
SRR11412778	80-99	0.244409	-0.0168472	-0.243454	-0.0187421
SRR11412779	<70	-0.433387	-0.39412	0.216202	0.166492
SRR11412780	70-79	-0.352459	-0.100791	0.266192	0.198851
SRR11412781	70-79	-0.394309	-0.0876703	0.314548	0.090576
SRR11412782	<70	-0.130216	0.318054	0.227334	0.21726
SRR11412783	<70	-0.104909	-0.375224	-0.0999731	0.140177
SRR11412784	<70	0.0536727	0.16161	0.168661	0.211534
SRR11412785	80-99	0.212533	0.0168904	-0.261968	0.0216674
SRR11412786	80-99	0.334732	-0.16911	-0.186	-0.298529
SRR11412787	<70	-0.150438	0.169456	0.108085	0.0702384
SRR11412788	<70	0.137952	0.0580712	-0.297787	0.0392861
SRR11412789	<70	0.143484	0.071507	-0.0571871	-0.131729
SRR11412790	<70	0.247548	-0.0210797	-0.246135	-0.0158113
SRR11412791	<70	0.327437	-0.171223	-0.392399	-0.0159292
SRR11412792	<70	-0.198619	-0.168883	0.247938	0.198758
SRR11412793	70-79	-0.266693	0.00395373	0.316575	-0.276825
SRR11412794	<70	-0.507047	-0.504719	0.344287	0.118467
SRR11412795	<70	0.163197	0.0690941	-0.193598	-0.0481465
SRR11412796	100+	0.258718	-0.0530315	-0.35146	-0.00285363
SRR11412797	70-79	-0.313814	0.105778	0.294605	0.0478941
SRR11412798	100+	0.293684	-0.215119	-0.22576	-0.148118
SRR11412799	80-99	-0.0773644	0.234527	0.0740643	0.149032
SRR11412800	<70	-0.429412	-0.354319	0.267616	0.191422
SRR11412801	80-99	-0.0708192	0.221486	0.11977	-0.00880292
SRR11412802	<70	0.162736	0.0234862	-0.229588	0.0459911
SRR11412803	<70	-0.292502	0.0547059	0.192955	0.101625
SRR11412804	80-99	-0.174367	0.0992904	0.184142	-0.0269376
SRR11412805	100+	-0.043919	0.0691346	0.271249	-0.489312
SRR11412806	70-79	-0.288431	0.0954072	0.263409	0.0598729
SRR11412807	<70	0.173267	0.0689623	-0.210355	0.0618943
SRR11412808	<70	-0.21268	0.00803574	0.16978	0.180438
SRR11412809	80-99	0.109836	0.085623	-0.10887	0.0733772
SRR11412810	70-79	-0.159694	0.164671	0.27245	0.220384
SRR11412811	<70	-0.00164299	0.136978	-0.0365819	0.118093
SRR11412812	70-79	-0.0516907	0.129351	0.0458758	0.107218
SRR11412813	80-99	-0.095163	0.177825	0.206941	-0.0177106
SRR11412814	<70	0.137458	0.0730417	-0.201996	0.0732793
SRR11412815	70-79	0.232155	-0.0916667	-0.17373	-0.102955
SRR11412816	70-79	0.0868523	0.0748717	0.11836	-0.29384
SRR11412817	80-99	0.16916	0.00916079	-0.0416227	-0.10878
SRR11412818	80-99	-0.42771	-0.402864	0.288087	0.15829
SRR11412819	<70	0.376291	-0.245855	-0.418297	-0.026779
SRR11412820	<70	-0.239358	0.142889	0.29465	0.194471
SRR11412821	80-99	0.409352	-0.291165	-0.428431	-0.0194116
SRR11412822	80-99	-0.109855	-0.316462	-0.152474	0.0649633
SRR11412823	<70	-0.178724	0.101879	0.152481	0.152859
SRR11412824	<70	-0.17777	0.315683	0.354362	-0.419508
SRR11412825	80-99	0.0670594	0.139464	-0.0488799	0.0518591
SRR11412826	<70	-0.14086	-0.0809987	0.192576	0.106977
SRR11412827	<70	-0.0770727	0.270893	0.0105425	0.134352
SRR11412828	<70	0.336762	-0.150869	-0.383033	-0.00765962
SRR11412829	80-99	0.191674	0.00660434	-0.0849371	-0.232213
SRR11412830	80-99	0.129765	0.0674064	-0.170417	-0.0842761
SRR11412831	<70	-0.143819	0.0663925	0.0978505	0.125848
SRR11412832	<70	-0.161247	0.287713	0.284818	0.22079
SRR11412833	80-99	-0.263191	0.10402	0.320716	0.0434531
SRR11412834	70-79	0.137367	0.0103203	0.035778	-0.274229
SRR11412835	80-99	-0.0271745	-0.0559586	0.149627	-0.331379
SRR11412836	<70	-0.113759	0.110038	0.222228	-0.299494
SRR11412837	80-99	-0.226082	-0.235562	0.131479	0.0665741
SRR11412838	80-99	0.0171107	0.101241	0.127344	-0.341829
SRR11412840	<70	0.124239	0.0019843	0.159168	-0.359228
SRR11412841	80-99	-0.196132	0.205645	0.253843	0.128781
SRR11412842	80-99	0.0568241	0.160706	-0.106181	0.0234454
SRR11412843	70-79	0.130515	0.101913	-0.205882	0.0874763
SRR11412844	80-99	0.0376012	0.133726	-0.0583513	0.0562369
SRR11412845	<70	-0.395256	-0.0517516	0.371956	-0.181695
SRR11412846	<70	-0.188859	-0.249975	0.13789	0.164454
SRR11412847	<70	0.240424	-0.0656563	-0.314736	-0.00158955
SRR11412848	70-79	-0.25667	0.0339178	0.317132	0.0485676
SRR11412849	70-79	-0.0482553	0.243752	0.0157017	0.0636808
SRR11412850	<70	0.0960784	0.0121116	-0.177755	0.104478
SRR11412851	<70	-0.357464	-0.308904	0.140387	0.185705
SRR11412852	70-79	-0.0615365	-0.192673	-0.0452871	0.134348
SRR11412853	<70	-0.0204962	0.202286	-0.0397318	0.0732993
SRR11412854	70-79	-0.455441	-0.199375	0.32007	0.24567
SRR11412855	<70	0.294664	-0.229245	-0.363193	0.0114242
SRR11412856	80-99	-0.243585	0.00406382	0.22947	0.22652
SRR11412857	80-99	-0.197251	0.293396	0.319324	0.137789
SRR11412858	<70	-0.0235174	0.169185	0.120147	-0.151647
SRR11412859	<70	0.288346	-0.144157	-0.364085	-0.0362416
SRR11412860	70-79	0.186734	-0.368849	-0.367677	0.030089
SRR11412861	<70	0.105988	0.10666	-0.127603	0.0827793
SRR11412862	<70	-0.074315	0.0440079	0.00519083	0.151294
SRR11412863	80-99	-0.0577078	0.164711	0.0280366	-0.119569
SRR11412864	80-99	-0.292034	0.0169095	0.334415	-0.163274
SRR11412865	<70	-0.165138	0.00704268	0.0312415	0.182843
SRR11412866	<70	0.386041	-0.235345	-0.450756	-0.0245062
SRR11412867	70-79	-0.451336	-0.426212	0.264445	0.00466504
SRR11412868	70-79	-0.0357991	0.227166	0.109157	0.100867
SRR11412869	100+	-0.128305	0.252555	0.342503	-0.346894
SRR11412870	<70	-0.155442	0.275343	0.255837	0.188999
SRR11412871	70-79	-0.170288	0.173569	0.319399	-0.393647
SRR11412872	80-99	0.393411	-0.242759	-0.422015	-0.0197308
SRR11412873	<70	0.214472	-0.371715	-0.326206	-0.00797856
SRR11412874	70-79	0.280845	-0.0865792	-0.321794	0.010452
SRR11412875	<70	-0.0651797	-0.0819897	-0.0283901	0.138975
SRR11412876	<70	0.202082	-0.0253087	-0.211154	0.0747265
SRR11412877	<70	-0.316456	-0.18552	0.226609	0.100922
SRR11412878	<70	0.209231	-0.00936283	-0.234211	0.083344
SRR11412879	80-99	0.241816	-0.0983235	-0.194246	-0.110428
SRR11412880	<70	0.0858038	0.128282	-0.194934	0.0370519
SRR11412881	<70	0.153196	0.046786	-0.167761	-0.12039
SRR11412882	<70	0.135534	-0.0719888	-0.0172139	0.0253712
SRR11412883	70-79	0.00417525	0.0503864	-0.0636345	0.102599
SRR11412884	<70	0.208461	-0.0177841	-0.189092	-0.0192551
SRR11412885	70-79	0.405304	-0.269498	-0.418712	-0.0137453
SRR11412886	<70	-0.183112	0.392442	0.380035	-0.286689
SRR11412887	80-99	0.200784	-0.00192995	-0.196761	0.067928
SRR11412888	70-79	0.116923	0.136355	-0.180633	0.0886439
SRR11412889	70-79	0.116687	0.128095	0.106436	0.08296
SRR11412890	80-99	-0.0343211	-0.0660476	-0.182879	0.00480671
SRR11412891	80-99	-0.17022	0.334905	0.251712	0.214274
SRR11412892	70-79	0.144102	0.0545945	-0.189785	-0.0749614
SRR11412893	<70	0.115572	-0.20385	-0.304533	-0.00197296
SRR11412894	80-99	0.0589669	0.1473	-0.0546825	0.121669
SRR11412895	<70	0.237799	-0.0857528	-0.216656	-0.173756
SRR11412896	80-99	0.159735	0.00619838	-0.225461	0.051985
SRR11412897	<70	-0.235089	-0.0236655	0.0563054	0.180106
SRR11412898	70-79	-0.131541	0.17294	0.268372	-0.0901741
SRR11412899	80-99	0.237306	-0.0259369	-0.280506	0.0300569
SRR11412900	80-99	0.150083	0.0458611	-0.201956	0.0775784
SRR11412901	80-99	0.325645	-0.141207	-0.257875	-0.173123
SRR11412902	70-79	-0.36162	-0.200491	0.244559	0.219224
SRR11412903	<70	0.207503	-0.130832	-0.128059	0.004658
SRR11412904	<70	0.0328149	0.170839	-0.0364702	-0.0846542
SRR11412905	80-99	-0.360834	-0.0398819	0.250194	-0.129419
SRR11412906	70-79	-0.149544	0.260837	0.299864	-0.0409781
SRR11412907	70-79	-0.410234	-0.22593	0.42141	-0.223392
SRR11412908	80-99	-0.0295706	0.158117	0.166819	-0.080416
SRR11412909	100+	0.121237	0.0216491	-0.051391	-0.0100312
SRR11412910	80-99	0.0233652	0.113961	0.031724	0.014505
SRR11412911	<70	0.0131859	0.144927	0.240242	-0.410318
SRR11412912	80-99	0.132455	-6.82115e-05	-0.0739479	-0.220717
SRR11412913	70-79	0.151444	-0.010372	0.0592433	0.0954494
SRR11412914	<70	-0.126151	0.123816	0.373972	-0.407967
SRR11412915	100+	0.369062	-0.244963	-0.378714	-0.0509568
SRR11412916	80-99	-0.0727274	0.202696	0.199861	-0.0907658
SRR11412917	<70	-0.0752964	0.225248	0.1948	-0.204162
SRR11412918	80-99	0.183171	0.00236956	-0.19742	0.01389
SRR11412919	<70	-0.126388	0.0806761	0.0246353	0.124749
SRR11412920	<70	-0.333685	0.139117	0.338764	0.167026
SRR11412921	100+	0.296522	-0.101628	-0.284758	-0.0123891
SRR11412922	<70	-0.21301	0.127981	0.164156	0.0905578
SRR11412923	<70	-0.276453	-0.125157	0.159799	0.205353
SRR11412924	<70	-0.346462	-0.0459191	0.284773	0.214921
SRR11412925	70-79	0.14691	0.047682	-0.171408	0.0185151
SRR11412926	70-79	0.0255449	0.168565	-0.0638792	0.0326817
SRR11412927	70-79	0.171603	0.0155024	0.0544478	-0.358877
SRR11412928	100+	-0.217566	0.180759	0.329301	-0.117102
SRR11412929	70-79	-0.394655	-0.135009	0.269354	0.191345
SRR11412930	100+	0.0371525	0.0542898	0.213147	-0.45921
SRR11412931	<70	0.23362	-0.0172436	-0.260952	0.0224449
SRR11412932	<70	0.348336	-0.193162	-0.337412	0.0197802
SRR11412933	<70	0.392274	-0.242694	-0.381799	-0.00778649
SRR11412934	<70	-0.245784	-0.096191	0.286876	-0.128101
SRR11412935	<70	-0.155467	0.280061	0.269305	0.185275
SRR11412936	<70	-0.110952	-0.150845	0.286765	0.0931593
SRR11412937	<70	0.357245	-0.296213	-0.335346	-0.04861
SRR11412938	70-79	0.136053	0.0431102	-0.177429	0.0138498
SRR11412939	80-99	0.131774	-0.235991	-0.225928	0.053045
SRR11412940	80-99	0.00404995	0.180333	0.222185	-0.324794
SRR11412941	80-99	0.287626	-0.129642	-0.139397	-0.161431
SRR11412942	80-99	0.00918457	0.13552	0.0475256	-0.0702896
SRR11412943	<70	-0.0272936	0.150625	0.105431	0.0923706
SRR11412944	<70	-0.274547	-0.301945	0.0841392	0.179596
SRR11412945	<70	-0.367138	-0.156631	0.228844	0.224509
SRR11412946	80-99	0.232068	-0.212525	-0.161698	-0.19604
SRR11412947	70-79	0.128602	0.0524162	-0.13157	-0.059268
SRR11412948	80-99	0.165995	0.000903382	-0.156437	0.0643529
SRR11412949	80-99	-0.116959	-0.185538	-0.117014	0.0942768
SRR11412950	<70	-0.458663	-0.202112	0.42708	-0.0859473
SRR11412951	70-79	0.0199536	0.161099	0.00244469	0.0773244
SRR11412952	70-79	0.00559412	0.13777	-0.0745467	0.0873575
SRR11412953	80-99	-0.0258261	0.10104	0.00829753	-0.179152
SRR11412954	70-79	-0.402957	-0.466759	0.182585	0.121226
SRR11412955	80-99	-0.182428	0.0581785	0.110648	0.00597357
SRR11412956	80-99	0.269458	-0.110081	-0.171785	-0.306578
SRR11412957	<70	0.174987	0.031954	-0.0599075	0.126087
SRR11412958	80-99	0.130643	0.0782439	-0.130327	0.0516229
SRR11412959	<70	-0.00852882	0.0869611	0.0164456	0.123778
SRR11412960	<70	0.144928	0.0594029	-0.191806	0.0730334
SRR11412961	80-99	0.152177	0.00368696	-0.170968	0.0173958
SRR11412962	80-99	0.00815231	-0.0503289	-0.0856455	-0.217392
SRR11412963	80-99	0.0574037	0.138168	-0.00163646	0.0641619
SRR11412964	70-79	0.162574	0.0466889	-0.188083	0.0440913
SRR11412965	70-79	0.127305	0.0313448	-0.108196	0.002672
SRR11412966	80-99	0.176228	0.0188595	-0.126116	-0.267658
SRR11412967	80-99	0.26614	-0.0681821	-0.259436	0.000732236
SRR11412968	<70	0.0252328	0.19547	-0.0606847	0.137993
SRR11412969	80-99	-0.072849	0.196534	0.131348	-0.0699049
SRR11412970	<70	0.16287	0.0354605	-0.166497	-0.0519059
SRR11412971	<70	0.329815	-0.263196	-0.350279	-0.0407117
SRR11412972	80-99	0.145421	0.0605424	-0.24533	0.0408542
SRR11412973	<70	0.0717264	0.0539957	-0.0802808	0.124238
SRR11412974	<70	-0.377166	-0.265884	0.249153	-0.0129295
SRR11412975	<70	-0.0512453	0.154186	0.238902	-0.422313
SRR11412976	80-99	0.127	-0.37561	-0.313012	-0.0110906
SRR11412977	70-79	-0.29616	-0.0928761	0.261791	-0.0945771
SRR11412978	<70	-0.105136	0.208844	0.247014	-0.278441
SRR11412979	70-79	-0.392077	-0.30786	0.300754	-0.0724184
SRR11412980	100+	0.135282	0.0346234	-0.0436152	-0.0796171
SRR11412981	<70	0.431062	-0.263597	-0.443815	-0.0182796
SRR11412982	<70	-0.00599727	0.153562	0.0124851	0.121913
SRR11412983	70-79	-0.385598	-0.20043	0.164819	-0.00915017
SRR11412984	<70	-0.0283686	-0.198289	0.0487749	0.075911
SRR11412985	<70	-0.470624	-0.245904	0.337076	0.249256
SRR11412986	<70	0.00387529	0.196597	0.0785204	-0.0589784
SRR11412988	<70	0.231173	-0.0281147	-0.247818	0.0068395
SRR11412989	<70	0.188424	-0.0506379	-0.279823	0.0493591
SRR11412990	<70	0.224286	-0.0285245	-0.304356	0.0199818
SRR11412991	80-99	-0.141175	0.0215831	0.0573914	0.177175
SRR11412992	80-99	0.0393254	0.12541	0.0484806	-0.145014
SRR11412993	100+	0.115251	0.0694152	-0.0652056	-0.177474
SRR11412994	80-99	0.134517	-0.058087	-0.111019	0.0589277
SRR11412995	80-99	-0.263087	0.0492713	0.235352	-0.0864479
SRR11412996	80-99	0.186802	0.0165228	-0.21426	0.0175952
SRR11412997	<70	0.398465	-0.280786	-0.448355	-0.0239348
SRR11412998	80-99	0.0895841	0.0913078	0.00662308	0.0119391
SRR11412999	70-79	0.210614	-0.0412052	-0.211963	0.0756026
SRR11413000	80-99	-0.0763767	0.143925	0.152309	-0.0868409
SRR11413001	80-99	0.312522	-0.10262	-0.30302	-0.0688484
SRR11413002	70-79	-0.0465384	0.126875	0.12699	0.172293
SRR11413003	<70	0.112835	0.0949172	-0.130853	0.109417
SRR11413004	80-99	0.273428	-0.0992966	-0.277106	-0.0447962
SRR11413006	70-79	0.0137641	-0.0571875	-0.0532366	0.0811161
SRR11413007	<70	0.225557	-0.0609618	-0.234281	-0.0327246
SRR11413008	80-99	0.269388	-0.0955289	-0.289138	-0.0626597
SRR11413009	<70	-0.377306	-0.0262197	0.298937	0.247037
SRR11413010	80-99	0.106346	0.0338582	-0.160721	0.0174027
SRR11413011	<70	-0.0900018	0.207748	0.0360288	0.179177
SRR11413012	<70	-0.404399	-0.154101	0.293835	0.122605
SRR11413013	<70	0.166597	-0.0279908	-0.0597687	-0.148196

## Sheet: pcoa.genus
sample.ID	age	Xu_Metaphlan_PCOA_1	Xu_Metaphlan_PCOA_2	Xu_Bracken_PCOA_1	Xu_Bracken_PCOA_2
SRR11412666	<70	-0.410773	-0.139099	-0.3574	-0.238959
SRR11412667	<70	-0.462121	-0.0609187	-0.403956	-0.223213
SRR11412668	70-79	0.131379	0.0402482	0.13292	-0.0311743
SRR11412669	<70	-0.415272	-0.0853045	-0.254268	-0.0947771
SRR11412670	70-79	-0.28403	0.0785502	-0.246085	0.237062
SRR11412671	70-79	0.197114	0.052284	0.0245149	0.258191
SRR11412672	80-99	0.254611	-0.0214789	0.158098	-0.00821778
SRR11412673	70-79	0.30727	-0.315054	0.36676	-0.0886358
SRR11412674	70-79	-0.288858	-0.0515139	-0.314537	-0.139442
SRR11412675	<70	-0.290876	-0.213632	-0.253158	-0.190118
SRR11412676	<70	-0.0830573	-0.26076	-0.129118	-0.118551
SRR11412677	<70	-0.00662225	-0.216033	-0.122987	0.0798254
SRR11412678	70-79	-0.222675	0.0516709	-0.0713874	0.080046
SRR11412679	80-99	-0.0510615	0.00711537	-0.0538515	0.0394044
SRR11412680	70-79	0.198152	0.240946	0.197871	0.117573
SRR11412681	<70	-0.342453	-0.0858936	-0.281302	-0.175423
SRR11412682	<70	0.205686	0.044462	0.232516	-0.020082
SRR11412683	80-99	0.271255	0.14303	0.242042	0.0520406
SRR11412684	<70	0.130457	-0.348869	0.244479	-0.042963
SRR11412685	<70	0.188737	-0.245193	0.197937	-0.119008
SRR11412686	80-99	0.0264256	0.180501	-0.0399805	0.0260062
SRR11412687	80-99	0.117973	0.265436	0.0707897	0.150864
SRR11412688	<70	-0.474286	-0.0682099	-0.334586	-0.191681
SRR11412689	80-99	0.215279	0.283829	0.214561	0.162809
SRR11412690	<70	-0.0660903	0.197793	-0.0739445	0.0295705
SRR11412691	70-79	0.149675	0.161751	0.177065	0.154975
SRR11412692	80-99	-0.0390935	0.185499	-0.21858	0.422562
SRR11412693	<70	-0.310759	-0.14016	-0.163597	-0.191612
SRR11412694	70-79	-0.457782	0.0269901	-0.403498	-0.161764
SRR11412695	70-79	0.284137	-0.0787814	0.343459	-0.0387315
SRR11412696	70-79	-0.251218	-0.0377733	-0.192812	-0.0981749
SRR11412698	<70	0.203752	-0.110473	0.221997	-0.0588323
SRR11412699	80-99	0.1345	0.207514	0.0903704	0.261823
SRR11412700	<70	-0.0227231	0.0473148	-0.0840348	-0.0654932
SRR11412701	80-99	0.0203378	0.304111	-0.201407	0.452226
SRR11412702	80-99	0.205212	0.27668	0.161771	0.200169
SRR11412703	80-99	0.0272735	0.212935	-0.161375	0.495654
SRR11412704	80-99	-0.0374996	0.0397986	-0.106725	-0.0239649
SRR11412705	<70	0.0591838	0.00189034	0.0504891	-0.0593554
SRR11412706	<70	0.0495792	-0.116152	0.0667204	-0.123356
SRR11412707	<70	0.287137	-0.102361	0.331903	-0.110701
SRR11412708	<70	-0.0616853	0.00726506	-0.0490149	-0.06831
SRR11412709	<70	0.234942	-0.22857	0.286917	-0.0979702
SRR11412710	70-79	0.259215	0.0964721	0.302442	-0.029544
SRR11412711	70-79	0.0624016	-0.0858104	-0.00953873	0.0567157
SRR11412712	70-79	0.150115	-0.0457972	0.103455	0.00637284
SRR11412713	<70	-0.022794	-0.129945	0.0528502	-0.100039
SRR11412714	80-99	-0.00779656	0.289381	-0.0873455	0.108432
SRR11412715	70-79	-0.248814	0.0299227	-0.137589	-0.179883
SRR11412716	<70	0.0495249	-0.0684877	0.0946547	-0.129974
SRR11412717	80-99	0.161022	0.208728	0.14596	0.0646404
SRR11412718	70-79	-0.0220596	0.163267	-0.0554719	0.018432
SRR11412719	80-99	0.115022	-0.223901	0.180347	-0.041439
SRR11412720	80-99	0.163344	0.309072	0.206987	0.0765689
SRR11412721	<70	-0.112209	0.257027	-0.159058	0.149736
SRR11412722	<70	-0.103704	0.0354357	-0.131454	0.0752655
SRR11412723	<70	-0.0225264	0.0126274	-0.214923	0.284017
SRR11412724	<70	0.296592	-0.129903	0.356352	-0.0929905
SRR11412725	<70	-0.000521795	-0.2578	-0.173395	-0.0672769
SRR11412726	<70	0.0371452	0.0663368	0.0554574	-0.0231518
SRR11412727	70-79	0.201291	-0.300146	0.240215	-0.123927
SRR11412728	<70	0.0756976	-0.0717996	0.15962	-0.135634
SRR11412729	80-99	0.200229	0.0773264	0.191928	-0.00822482
SRR11412730	80-99	0.0349084	-0.15264	0.0952518	-0.143584
SRR11412731	70-79	-0.072393	0.155326	-0.128854	0.0748599
SRR11412732	<70	-0.0219287	0.0102406	-0.0234005	-0.025043
SRR11412733	<70	0.0822552	-0.242135	0.0266178	-0.177113
SRR11412734	<70	-0.141886	-0.0708574	-0.0356282	-0.157806
SRR11412735	80-99	-0.100296	0.0639762	-0.0936545	-0.075686
SRR11412736	<70	0.0477344	-0.138284	0.0283023	-0.0237632
SRR11412737	80-99	0.13176	0.251398	0.0778192	0.196629
SRR11412738	80-99	0.0403301	0.00899586	0.102814	-0.00971299
SRR11412739	80-99	0.128195	0.0304461	-0.0688543	0.335579
SRR11412740	<70	-0.126742	0.0844419	0.00593485	-0.0672933
SRR11412741	<70	0.0850872	-0.258973	0.0870757	-0.136207
SRR11412742	80-99	0.303144	-0.128834	0.314469	0.120877
SRR11412743	80-99	0.14934	0.206638	0.145286	0.104908
SRR11412744	<70	0.0517438	0.272357	0.0127328	0.098146
SRR11412745	100+	-0.00279843	0.170503	-0.105682	0.243644
SRR11412746	80-99	0.0774315	0.224998	0.160169	0.089041
SRR11412747	80-99	0.175618	0.175501	0.155591	-0.00214333
SRR11412748	<70	-0.000451279	-0.0692996	0.0177743	-0.105995
SRR11412749	70-79	0.0725452	0.0704338	0.0239038	0.0699605
SRR11412750	70-79	-0.00864578	-0.187623	-0.0857929	-0.0738873
SRR11412751	80-99	0.0450331	0.154193	0.0462673	-0.0287803
SRR11412752	70-79	0.168241	-0.0384574	0.04806	-0.0265993
SRR11412753	70-79	-0.1704	-0.0761329	-0.137552	-0.115677
SRR11412754	70-79	0.273826	-0.167787	0.200337	-0.0342472
SRR11412755	<70	-0.335903	-0.161324	-0.273071	-0.270402
SRR11412756	<70	-0.398368	-0.165167	-0.339189	-0.263481
SRR11412757	<70	-0.530145	-0.146393	-0.433657	-0.219902
SRR11412758	70-79	0.0603616	-0.321601	0.102729	-0.117367
SRR11412759	70-79	0.156221	-0.0443568	0.184342	-0.0281024
SRR11412760	<70	0.0820029	-0.125366	0.139921	-0.111485
SRR11412761	<70	-0.0201886	0.221828	-0.062885	0.0288733
SRR11412762	80-99	0.169758	-0.164175	0.172907	-0.0904871
SRR11412763	<70	-0.508071	-0.0221114	-0.4714	-0.0448156
SRR11412764	70-79	0.0461506	-0.146289	-0.00381107	-0.0923095
SRR11412765	80-99	-0.207521	0.12264	-0.211286	0.0529598
SRR11412766	<70	0.0902847	0.144016	0.0710776	0.0094038
SRR11412767	100+	0.281905	-0.257906	0.310824	-0.0496939
SRR11412768	70-79	0.0229199	0.0604947	-0.0646775	0.103528
SRR11412769	80-99	0.0275649	0.200659	-0.079711	0.0931829
SRR11412770	<70	0.107899	-0.113027	0.0628552	-0.0189788
SRR11412771	<70	-0.0441902	0.244698	-0.220533	0.466546
SRR11412772	80-99	-0.53586	-0.112556	-0.399132	-0.222152
SRR11412773	<70	0.0329373	0.0629479	0.0897185	0.00974038
SRR11412774	70-79	-0.270966	0.128293	-0.271799	0.144858
SRR11412775	80-99	-0.474564	0.0601299	-0.384367	0.0845636
SRR11412776	<70	0.0774595	-0.211901	0.0775815	-0.135381
SRR11412777	70-79	0.144069	-0.179722	0.169207	-0.0844558
SRR11412778	80-99	0.195587	-0.312151	0.195344	-0.0588074
SRR11412779	<70	-0.494127	-0.0728271	-0.306184	-0.170136
SRR11412780	70-79	-0.406815	0.0266162	-0.342495	-0.126083
SRR11412781	70-79	-0.459547	-0.0196226	-0.357896	-0.117117
SRR11412782	<70	-0.105211	0.0786073	-0.187862	-0.0471998
SRR11412783	<70	-0.174839	-0.09609	0.0116425	-0.189597
SRR11412784	<70	-0.00139918	-0.341381	-0.146419	-0.145811
SRR11412785	80-99	0.192338	0.0632966	0.228008	-0.0278454
SRR11412786	80-99	0.272326	-0.0138683	0.198508	0.249297
SRR11412787	<70	-0.0627525	-0.0192126	-0.0699962	-0.0766331
SRR11412788	<70	0.123095	-0.0132441	0.267545	-0.116326
SRR11412789	<70	0.144553	0.081181	0.094951	0.0172282
SRR11412790	<70	0.195491	-0.313004	0.197714	-0.0598942
SRR11412791	<70	0.328617	-0.225977	0.374158	-0.0782573
SRR11412792	<70	-0.29983	-0.209704	-0.298814	-0.178267
SRR11412793	70-79	-0.274597	0.0677353	-0.305172	0.278597
SRR11412794	<70	-0.551596	-0.163555	-0.442719	-0.234991
SRR11412795	<70	0.19598	-0.0816812	0.238915	0.0344806
SRR11412796	100+	0.180615	-0.0594807	0.163712	-0.104873
SRR11412797	70-79	-0.311869	-0.0231629	-0.282472	-0.12737
SRR11412798	100+	0.278536	-0.262513	0.257137	-0.0380557
SRR11412799	80-99	-0.0619082	0.189594	-0.0688316	0.00673952
SRR11412800	<70	-0.491452	-0.0959909	-0.350881	-0.179983
SRR11412801	80-99	0.0025322	0.202777	-0.0412828	0.174771
SRR11412802	<70	0.174174	-0.0969749	0.219928	-0.0714744
SRR11412803	<70	-0.240879	0.0693267	-0.175101	-0.0226889
SRR11412804	80-99	-0.138311	0.174767	-0.156483	0.0276895
SRR11412805	100+	0.0127401	0.287354	-0.220083	0.49325
SRR11412806	70-79	-0.310629	0.0936903	-0.258215	-0.0712313
SRR11412807	<70	0.166852	-0.0201556	0.188552	-0.0260713
SRR11412808	<70	-0.241735	0.0914483	-0.19798	-0.0901544
SRR11412809	80-99	0.150739	0.0206463	0.128868	-0.044503
SRR11412810	70-79	-0.164997	-0.150285	-0.230489	-0.125072
SRR11412811	<70	0.0391236	0.181813	0.0390254	-0.0322304
SRR11412812	70-79	-0.000594398	-0.02662	0.00297718	0.00874654
SRR11412813	80-99	-0.0982651	0.128426	-0.189164	0.0817109
SRR11412814	<70	0.171666	0.205491	0.189962	0.0136887
SRR11412815	70-79	0.209899	-0.0285438	0.188625	-0.0324353
SRR11412816	70-79	0.126847	0.267561	-0.054897	0.293033
SRR11412817	80-99	0.18811	0.182505	0.082501	0.147047
SRR11412818	80-99	-0.482663	-0.143177	-0.373712	-0.217917
SRR11412819	<70	0.294464	-0.294409	0.296484	-0.110055
SRR11412820	<70	-0.268062	0.0369649	-0.324037	-0.132631
SRR11412821	80-99	0.269154	0.0144156	0.332949	0.0430966
SRR11412822	80-99	-0.126772	-0.0168741	0.124373	-0.0527412
SRR11412823	<70	-0.199173	0.0842977	-0.187328	-0.0774351
SRR11412824	<70	-0.111803	0.200296	-0.287077	0.498262
SRR11412825	80-99	0.146162	0.0680027	0.114751	0.0547658
SRR11412826	<70	-0.21696	-0.0826845	-0.218565	-0.118306
SRR11412827	<70	0.0215831	0.0424669	0.01553	-0.0154003
SRR11412828	<70	0.28146	-0.0149135	0.338061	-0.0638767
SRR11412829	80-99	0.234447	0.245486	0.159097	0.326971
SRR11412830	80-99	0.176516	0.143713	0.192336	0.114336
SRR11412831	<70	-0.113772	0.171743	-0.0871061	0.010497
SRR11412832	<70	-0.0451087	0.0429346	-0.151717	0.0890127
SRR11412833	80-99	-0.28882	0.106355	-0.324271	0.0160566
SRR11412834	70-79	0.161556	-0.0147804	0.0891969	-0.00283881
SRR11412835	80-99	-0.0706285	0.0119994	-0.135444	0.266951
SRR11412836	<70	-0.0664196	0.241659	-0.169636	0.362695
SRR11412837	80-99	-0.271655	-0.0234388	-0.181716	-0.10855
SRR11412838	80-99	0.0705522	0.254598	-0.0355523	0.38082
SRR11412840	<70	0.080175	-0.179455	-0.100851	0.356813
SRR11412841	80-99	-0.199786	0.15678	-0.262041	-0.0285175
SRR11412842	80-99	0.0887789	0.100538	0.129948	-0.0169162
SRR11412843	70-79	0.150055	-0.0733866	0.199857	-0.0813149
SRR11412844	80-99	0.123476	0.299897	0.0649996	0.0617777
SRR11412845	<70	-0.433793	0.0830328	-0.344108	0.283875
SRR11412846	<70	-0.279425	-0.0543061	-0.224109	-0.173603
SRR11412847	<70	0.218	-0.27507	0.225705	-0.0898378
SRR11412848	70-79	-0.273508	0.0118549	-0.327579	0.0211453
SRR11412849	70-79	-0.022781	-0.0233792	-0.00612217	0.00386355
SRR11412850	<70	0.119835	-0.133511	0.199981	-0.128654
SRR11412851	<70	-0.426648	-0.091141	-0.22058	-0.187022
SRR11412852	70-79	-0.133332	0.0200972	-0.0266776	-0.159607
SRR11412853	<70	-0.00666277	0.130375	0.053745	-0.0527099
SRR11412854	70-79	-0.510367	-0.0879983	-0.358569	-0.209211
SRR11412855	<70	0.235665	0.0530511	0.291221	-0.0221398
SRR11412856	80-99	-0.28398	0.0287842	-0.257008	-0.128998
SRR11412857	80-99	-0.13644	-0.0201654	-0.267368	0.0682732
SRR11412858	<70	-0.00573087	0.227153	-0.0775616	0.213476
SRR11412859	<70	0.241447	-0.192255	0.338682	-0.0890889
SRR11412860	70-79	0.108063	-0.2033	0.313841	-0.130342
SRR11412861	<70	0.127245	0.0484608	0.119655	-0.0554962
SRR11412862	<70	-0.0937388	-0.137305	-0.0562261	-0.183187
SRR11412863	80-99	0.00101715	0.176227	0.0266841	0.184766
SRR11412864	80-99	-0.33468	0.0733047	-0.322785	-0.0334102
SRR11412865	<70	-0.0576145	-0.154262	-0.0173588	-0.127739
SRR11412866	<70	0.314904	-0.208126	0.384502	-0.102802
SRR11412867	70-79	-0.510515	-0.149572	-0.321581	-0.22667
SRR11412868	70-79	0.00363766	0.250973	-0.0743196	0.0134873
SRR11412869	100+	-0.0990735	0.17999	-0.235921	0.0989602
SRR11412870	<70	-0.125186	0.108609	-0.224602	0.0280978
SRR11412871	70-79	-0.144479	0.201175	-0.26542	0.436083
SRR11412872	80-99	0.338219	-0.212959	0.386662	-0.0802553
SRR11412873	<70	0.306512	-0.282327	0.372563	-0.0807805
SRR11412874	70-79	0.239526	-0.0491577	0.276257	-0.042899
SRR11412875	<70	-0.0302572	-0.313669	0.0311821	-0.109147
SRR11412876	<70	0.213102	-0.160191	0.199259	-0.0701309
SRR11412877	<70	-0.388315	-0.0720741	-0.290159	-0.199172
SRR11412878	<70	0.200491	-0.0335041	0.182191	-0.0250757
SRR11412879	80-99	0.242618	0.16548	0.219651	0.167975
SRR11412880	<70	0.098253	-0.0126733	0.200526	-0.0626789
SRR11412881	<70	0.157748	0.00677426	0.188099	0.0748186
SRR11412882	<70	0.0787315	-0.264948	0.0369187	-0.00530393
SRR11412883	70-79	0.0378948	0.203305	0.0709584	-0.0057433
SRR11412884	<70	0.197822	0.181946	0.184035	0.0427153
SRR11412885	70-79	0.327115	-0.269104	0.373502	-0.0927199
SRR11412886	<70	-0.077889	0.0283372	-0.245458	0.161588
SRR11412887	80-99	0.172572	-0.0209491	0.178802	-0.038134
SRR11412888	70-79	0.164321	-0.159945	0.181731	-0.0601193
SRR11412889	70-79	0.0568699	-0.0795372	-0.0814985	0.0509188
SRR11412890	80-99	0.077981	0.0391325	0.176456	-0.0102556
SRR11412891	80-99	-0.112492	0.196399	-0.207725	0.0486909
SRR11412892	70-79	0.177841	0.120186	0.201405	0.0952488
SRR11412893	<70	0.159639	-0.144588	0.260788	-0.0820375
SRR11412894	80-99	0.107378	0.0965249	0.0743756	-0.0519078
SRR11412895	<70	0.220058	-0.199587	0.231867	-0.0963879
SRR11412896	80-99	0.153865	-0.075744	0.206351	-0.0860683
SRR11412897	<70	-0.0909946	-0.13289	-0.0474464	-0.115808
SRR11412898	70-79	-0.0895498	-0.0373257	-0.198521	0.20811
SRR11412899	80-99	0.241983	0.0146513	0.240648	-0.0437216
SRR11412900	80-99	0.129487	-0.0685788	0.145859	-0.0985784
SRR11412901	80-99	0.280289	-0.140201	0.227641	-0.0610454
SRR11412902	70-79	-0.407175	0.0243172	-0.319244	-0.201575
SRR11412903	<70	0.108888	-0.245552	0.101396	-0.0135512
SRR11412904	<70	0.0601512	-0.111634	0.0487826	-0.0190904
SRR11412905	80-99	-0.369583	0.0797676	-0.257116	0.148776
SRR11412906	70-79	-0.117968	0.168957	-0.266191	0.231633
SRR11412907	70-79	-0.456145	-0.0305075	-0.454782	0.1791
SRR11412908	80-99	0.0125583	0.202454	-0.136676	0.171643
SRR11412909	100+	0.153988	0.313289	0.0712441	0.111848
SRR11412910	80-99	0.112228	0.284753	0.0286317	0.181165
SRR11412911	<70	0.164176	0.102267	-0.0788783	0.298739
SRR11412912	80-99	0.153459	0.208189	0.106495	0.231071
SRR11412913	70-79	0.101175	-0.307497	-0.0144734	-0.0399992
SRR11412914	<70	-0.0732288	-0.0106758	-0.175729	0.106169
SRR11412915	100+	0.319983	-0.151823	0.360228	-0.0138053
SRR11412916	80-99	0.0421667	0.260802	-0.128267	0.208843
SRR11412917	<70	-0.00251787	0.0434122	-0.151668	0.235666
SRR11412918	80-99	0.163624	0.0806819	0.163991	-0.0206084
SRR11412919	<70	-0.0885401	0.198009	-0.005248	-0.00946309
SRR11412920	<70	-0.321904	0.00194896	-0.337638	-0.0776021
SRR11412921	100+	0.275287	0.0443684	0.252565	0.000997694
SRR11412922	<70	-0.216051	0.0736419	-0.130396	-0.0249477
SRR11412923	<70	-0.324536	0.030921	-0.20476	-0.138752
SRR11412924	<70	-0.40292	-0.0610978	-0.341885	-0.206231
SRR11412925	70-79	0.149861	-0.0578186	0.16713	-0.0855548
SRR11412926	70-79	0.0372606	0.0882453	0.0887924	-0.0362322
SRR11412927	70-79	0.223954	0.163818	0.00509353	0.336438
SRR11412928	100+	-0.223525	0.0588202	-0.287644	-0.0250301
SRR11412929	70-79	-0.448885	-0.0566471	-0.337733	-0.151855
SRR11412930	100+	0.101553	0.246971	-0.12641	0.457657
SRR11412931	<70	0.197859	0.185764	0.212049	0.0477601
SRR11412932	<70	0.288314	-0.279823	0.279305	-0.0892496
SRR11412933	<70	0.261539	0.0175141	0.304597	0.0357961
SRR11412934	<70	-0.273886	0.203529	-0.292723	0.0192702
SRR11412935	<70	-0.0978893	0.0904101	-0.223484	0.0609625
SRR11412936	<70	-0.223304	-0.33301	-0.322556	-0.187622
SRR11412937	<70	0.126417	-0.392575	0.159447	-0.0994968
SRR11412938	70-79	0.188028	0.155665	0.198612	0.123901
SRR11412939	80-99	0.203609	-0.179547	0.260497	-0.0717089
SRR11412940	80-99	0.0694212	0.27625	-0.154112	0.399824
SRR11412941	80-99	0.112329	-0.348036	0.141472	0.0831197
SRR11412942	80-99	0.0363611	0.263366	-0.00415913	0.19162
SRR11412943	<70	-0.0181236	0.164746	-0.0824068	0.0587318
SRR11412944	<70	-0.35304	-0.212216	-0.196496	-0.289237
SRR11412945	<70	-0.418256	-0.0344693	-0.294181	-0.222745
SRR11412946	80-99	0.260525	-0.230238	0.226697	0.00279981
SRR11412947	70-79	0.194621	0.264938	0.160487	0.0632185
SRR11412948	80-99	0.159282	0.0707513	0.15273	0.0133612
SRR11412949	80-99	-0.101824	-0.125429	0.0190884	-0.163834
SRR11412950	<70	-0.483034	-0.0734003	-0.443448	-0.104378
SRR11412951	70-79	0.0457814	0.0584879	0.0173656	-0.020413
SRR11412952	70-79	0.0752638	0.153181	0.102307	-0.0326129
SRR11412953	80-99	-0.0239674	-0.128715	-0.0247703	-0.0527016
SRR11412954	70-79	-0.466637	-0.190534	-0.273797	-0.245339
SRR11412955	80-99	-0.101723	0.0522212	-0.0969332	-0.00576138
SRR11412956	80-99	0.269132	-0.0835961	0.191199	0.22174
SRR11412957	<70	0.0619364	-0.350856	0.019301	-0.135385
SRR11412958	80-99	0.126773	0.0890662	0.122571	-0.0181096
SRR11412959	<70	-0.0222892	0.122252	-0.0132617	-0.0373467
SRR11412960	<70	0.170241	0.0304302	0.185176	-0.0560194
SRR11412961	80-99	0.188836	0.253936	0.16039	0.040524
SRR11412962	80-99	0.0495144	0.0627351	0.142286	-0.00807036
SRR11412963	80-99	0.0600748	-0.05039	0.0263859	-0.0365938
SRR11412964	70-79	0.182779	-0.156744	0.187628	-0.0777752
SRR11412965	70-79	0.130133	0.238038	0.099104	0.0397465
SRR11412966	80-99	0.165289	0.232896	0.155377	0.253472
SRR11412967	80-99	0.251668	0.0488261	0.235594	-0.0216646
SRR11412968	<70	0.0404252	0.0237169	0.0647022	-0.0971586
SRR11412969	80-99	0.0130941	0.183821	-0.0541322	0.0634255
SRR11412970	<70	0.146273	-0.0572035	0.171776	-0.0877076
SRR11412971	<70	0.306237	-0.23007	0.338871	-0.0506919
SRR11412972	80-99	0.152941	-0.0847553	0.194914	-0.0778606
SRR11412973	<70	0.0312135	0.0820228	0.0470462	-0.0745705
SRR11412974	<70	-0.422058	-0.17223	-0.29494	-0.0994333
SRR11412975	<70	-0.0204372	0.21566	-0.196602	0.426503
SRR11412976	80-99	0.0752746	-0.226648	0.274834	-0.0561459
SRR11412977	70-79	-0.276844	-0.0192295	-0.252551	-0.0397125
SRR11412978	<70	-0.00604438	0.0124781	-0.091772	0.177406
SRR11412979	70-79	-0.42456	0.0916913	-0.339109	0.0652263
SRR11412980	100+	0.163145	0.0652746	0.109002	0.00841357
SRR11412981	<70	0.343324	-0.11492	0.402055	-0.0804657
SRR11412982	<70	0.0677355	0.254934	0.0300105	0.0702612
SRR11412983	70-79	-0.428355	-0.0994585	-0.126806	-0.0689299
SRR11412984	<70	-0.156108	-0.274454	-0.120471	-0.133692
SRR11412985	<70	-0.527085	-0.115036	-0.411652	-0.23059
SRR11412986	<70	0.0285035	0.0251737	-0.0369023	0.0976562
SRR11412988	<70	0.196115	-0.103475	0.216512	-0.0460047
SRR11412989	<70	0.188271	-0.212771	0.260166	-0.123605
SRR11412990	<70	0.190829	-0.303838	0.194957	-0.129166
SRR11412991	80-99	-0.140575	0.155327	-0.0837381	-0.129033
SRR11412992	80-99	0.0809822	0.151859	0.01054	0.0690687
SRR11412993	100+	0.199348	0.313699	0.125661	0.279575
SRR11412994	80-99	0.144242	0.134887	0.114018	0.0340521
SRR11412995	80-99	-0.130914	0.191557	-0.154729	0.139742
SRR11412996	80-99	0.209821	0.117894	0.210516	0.00111299
SRR11412997	<70	0.331296	-0.277186	0.414554	-0.0981308
SRR11412998	80-99	0.132673	0.183126	0.0281268	0.116914
SRR11412999	70-79	0.177919	-0.147335	0.191403	-0.0942358
SRR11413000	80-99	-0.0152751	0.0648327	-0.0856495	0.0629553
SRR11413001	80-99	0.261595	0.219894	0.257772	0.0930267
SRR11413002	70-79	-0.0350117	-0.0453333	-0.12127	-0.0824802
SRR11413003	<70	0.118598	-0.147774	0.10502	-0.136575
SRR11413004	80-99	0.2712	0.0829601	0.273232	0.053233
SRR11413006	70-79	-0.0389562	-0.107278	0.00813857	-0.0858292
SRR11413007	<70	0.225893	-0.196101	0.224352	-0.0656875
SRR11413008	80-99	0.244966	0.144101	0.257226	0.0850537
SRR11413009	<70	-0.419027	-0.0682535	-0.340185	-0.172
SRR11413010	80-99	0.146734	0.129364	0.18342	0.0157328
SRR11413011	<70	-0.0726932	-0.1853	-0.0465428	-0.157076
SRR11413012	<70	-0.470559	-0.0817467	-0.347753	-0.171713
SRR11413013	<70	0.15115	-0.198607	0.0611233	0.118435

## Sheet: pcoa.species
sample.ID	age	Xu_Metaphlan_PCOA_1	Xu_Metaphlan_PCOA_2	Xu_Bracken_PCOA_1	Xu_Bracken_PCOA_2
SRR11412666	<70	-0.460429	-0.0948828	-0.367766	-0.248274
SRR11412667	<70	-0.474705	-0.0277151	-0.431538	-0.191275
SRR11412668	70-79	0.114299	0.137994	0.0871931	-0.0172105
SRR11412669	<70	-0.394338	-0.0898285	-0.233582	-0.10709
SRR11412670	70-79	-0.240666	0.0172124	-0.180107	0.215178
SRR11412671	70-79	0.265604	-0.125582	0.187181	0.196862
SRR11412672	80-99	0.267883	-0.217126	0.236667	-0.0652026
SRR11412673	70-79	0.234663	-0.34999	0.350455	-0.155028
SRR11412674	70-79	-0.297927	0.0556344	-0.293254	-0.141555
SRR11412675	<70	-0.37619	-0.150589	-0.265079	-0.22092
SRR11412676	<70	-0.0999932	-0.0273549	-0.039212	-0.101993
SRR11412677	<70	0.0694418	-0.0762636	0.035642	0.0732741
SRR11412678	70-79	-0.193967	0.045279	-0.136186	0.111354
SRR11412679	80-99	-0.0274758	0.0968246	-0.0461278	0.0651686
SRR11412680	70-79	0.148349	0.215731	0.0292029	0.155593
SRR11412681	<70	-0.403803	-0.0310252	-0.356369	-0.142146
SRR11412682	<70	0.207456	0.0382429	0.215576	-0.028112
SRR11412683	80-99	0.180486	0.0891548	0.125943	0.121935
SRR11412684	<70	0.0933291	-0.148209	0.261099	-0.0700242
SRR11412685	<70	0.0895503	0.000831288	0.0530446	-0.0095845
SRR11412686	80-99	0.0428139	0.179438	-0.0376075	0.0543319
SRR11412687	80-99	0.124359	0.273735	0.0162327	0.216169
SRR11412688	<70	-0.481829	-0.0710424	-0.417201	-0.190237
SRR11412689	80-99	0.190695	0.129775	0.129089	0.179704
SRR11412690	<70	-0.0409362	0.220326	-0.0760212	0.0712147
SRR11412691	70-79	0.115427	0.114636	0.0724707	0.173392
SRR11412692	80-99	0.0744506	0.124699	-0.0956504	0.425841
SRR11412693	<70	-0.367208	-0.0504895	-0.205856	-0.164716
SRR11412694	70-79	-0.439699	-0.0275702	-0.386314	-0.166818
SRR11412695	70-79	0.284219	-0.18948	0.30957	-0.0705816
SRR11412696	70-79	-0.339249	0.012015	-0.296119	-0.0854109
SRR11412698	<70	0.189013	-0.0855673	0.209974	-0.0927696
SRR11412699	80-99	0.0946493	0.17023	0.0409197	0.274991
SRR11412700	<70	-0.00294889	0.19172	-0.078014	-0.036398
SRR11412701	80-99	0.0895133	0.15601	-0.0604539	0.47838
SRR11412702	80-99	0.217467	0.152696	0.1219	0.232425
SRR11412703	80-99	0.0986462	0.106732	-0.0695049	0.466014
SRR11412704	80-99	-0.0112749	0.171048	-0.102811	0.0305204
SRR11412705	<70	0.0823872	0.0760138	0.0541499	0.0106014
SRR11412706	<70	0.090077	0.0054966	0.114216	-0.11678
SRR11412707	<70	0.272022	-0.171679	0.347429	-0.145106
SRR11412708	<70	0.0166575	0.114754	-0.0254532	-0.0695133
SRR11412709	<70	0.24999	-0.329618	0.316753	-0.180866
SRR11412710	70-79	0.198127	0.0702237	0.172763	-0.0225301
SRR11412711	70-79	0.0537165	-0.00638454	0.0210574	0.0683569
SRR11412712	70-79	0.0754265	0.0696888	0.0703818	0.035631
SRR11412713	<70	-0.00688312	-0.0877214	0.111708	-0.123011
SRR11412714	80-99	0.0447911	0.145772	-0.0504138	0.136337
SRR11412715	70-79	-0.310838	-0.0541931	-0.160879	-0.22953
SRR11412716	<70	0.088778	0.0329615	0.124241	-0.127452
SRR11412717	80-99	0.109319	0.118637	0.0412131	0.0542876
SRR11412718	70-79	0.0563298	0.180999	-0.0513587	0.0608854
SRR11412719	80-99	-0.0625958	-0.0174587	0.0208948	0.000330811
SRR11412720	80-99	0.179112	0.207355	0.043956	0.109223
SRR11412721	<70	-0.072237	0.244987	-0.158396	0.158472
SRR11412722	<70	-0.0951637	0.0728763	-0.0920843	0.0677018
SRR11412723	<70	0.0645592	0.0198809	-0.0618741	0.275305
SRR11412724	<70	0.251495	-0.225554	0.349882	-0.175186
SRR11412725	<70	-0.0474718	0.0197747	-0.0966677	-0.0423873
SRR11412726	<70	0.0537026	0.166207	0.0290856	0.00547932
SRR11412727	70-79	0.173154	-0.247503	0.267529	-0.169745
SRR11412728	<70	0.0729737	0.0886428	0.0520867	-0.0391505
SRR11412729	80-99	0.171042	-0.00448432	0.142365	-0.018892
SRR11412730	80-99	0.106338	-0.0581581	0.139994	-0.151509
SRR11412731	70-79	-0.0218269	0.184851	-0.0931349	0.0724414
SRR11412732	<70	0.0704745	0.0981108	0.00858462	-0.0192662
SRR11412733	<70	0.130424	-0.115846	0.154526	-0.20034
SRR11412734	<70	-0.0611431	-0.0302846	0.0444209	-0.163444
SRR11412735	80-99	-0.137411	0.156271	-0.144165	-0.063872
SRR11412736	<70	-0.00312689	0.0937927	-0.0289974	0.0429638
SRR11412737	80-99	0.0534154	0.175845	-0.0538496	0.292208
SRR11412738	80-99	0.0191866	0.0677323	0.0667076	-0.00440489
SRR11412739	80-99	0.0708635	0.160254	-0.0157976	0.373251
SRR11412740	<70	-0.205274	0.0372757	-0.143962	-0.0487497
SRR11412741	<70	0.0865231	-0.0794666	0.138006	-0.0940655
SRR11412742	80-99	0.261619	-0.265326	0.21076	0.0620791
SRR11412743	80-99	0.175829	0.10202	0.0786497	0.105324
SRR11412744	<70	0.0129722	0.231946	-0.090272	0.143177
SRR11412745	100+	0.0671926	0.132805	-0.00857348	0.262175
SRR11412746	80-99	0.0115751	0.0755006	0.0166689	0.102903
SRR11412747	80-99	0.239284	-0.00428785	0.228855	-0.00920506
SRR11412748	<70	0.0839758	0.0128884	0.0778036	-0.122347
SRR11412749	70-79	0.114931	0.11551	0.0234958	0.173747
SRR11412750	70-79	-0.0200497	0.0741833	-0.0215832	-0.0408964
SRR11412751	80-99	0.0735047	0.174783	0.0951981	-0.0356767
SRR11412752	70-79	0.101803	0.026531	0.0457984	-0.0220844
SRR11412753	70-79	-0.105693	0.0366713	-0.0736557	-0.113878
SRR11412754	70-79	0.231273	-0.236622	0.247105	-0.0791119
SRR11412755	<70	-0.334494	-0.0912152	-0.235676	-0.268363
SRR11412756	<70	-0.427433	-0.0913947	-0.324495	-0.261333
SRR11412757	<70	-0.495545	-0.298436	-0.424531	-0.23883
SRR11412758	70-79	0.0429985	-0.085548	0.113372	-0.119523
SRR11412759	70-79	0.149403	-0.0986093	0.119337	-0.0715738
SRR11412760	<70	0.0477356	-0.0436499	0.158121	-0.142289
SRR11412761	<70	-0.0279926	0.191626	-0.084337	0.0076341
SRR11412762	80-99	0.131655	-0.225379	0.152406	-0.123895
SRR11412763	<70	-0.47561	-0.0604918	-0.455477	-0.0533068
SRR11412764	70-79	0.0602017	0.0707226	0.0701212	-0.0742742
SRR11412765	80-99	-0.259785	0.0306823	-0.221587	0.0507779
SRR11412766	<70	0.132501	0.135965	0.0843973	0.0218882
SRR11412767	100+	0.165717	-0.30556	0.290026	-0.119291
SRR11412768	70-79	0.0494032	0.120265	-0.0257423	0.129933
SRR11412769	80-99	0.0897112	0.132089	-0.0162352	0.116193
SRR11412770	<70	0.0469085	0.124494	-0.00828631	0.0502992
SRR11412771	<70	0.0445097	0.202625	-0.119095	0.454446
SRR11412772	80-99	-0.492484	-0.167599	-0.397839	-0.220739
SRR11412773	<70	0.0447408	0.110459	0.0163139	0.0437785
SRR11412774	70-79	-0.265381	0.0530926	-0.226806	0.139253
SRR11412775	80-99	-0.432306	-0.0414012	-0.353168	0.0872185
SRR11412776	<70	0.0719447	0.00307168	0.138258	-0.139941
SRR11412777	70-79	0.126843	-0.0523755	0.175444	-0.0903752
SRR11412778	80-99	0.229462	-0.385659	0.294781	-0.0928878
SRR11412779	<70	-0.518477	-0.175651	-0.386337	-0.194446
SRR11412780	70-79	-0.417983	-0.00275054	-0.372554	-0.135763
SRR11412781	70-79	-0.44374	-0.0256033	-0.342678	-0.117837
SRR11412782	<70	-0.00087989	0.170592	-0.0783234	-0.00623032
SRR11412783	<70	-0.310409	-0.172233	-0.143518	-0.2522
SRR11412784	<70	-0.0111255	-0.0677911	-0.0229302	-0.109877
SRR11412785	80-99	0.210125	0.060929	0.209049	-0.0482412
SRR11412786	80-99	0.21995	-0.100937	0.168542	0.226041
SRR11412787	<70	0.0118894	0.0393694	0.0193646	-0.0608473
SRR11412788	<70	0.175511	-0.0982378	0.283697	-0.182994
SRR11412789	<70	0.0770439	0.139948	0.0226331	0.0388134
SRR11412790	<70	0.228976	-0.385685	0.295391	-0.0940698
SRR11412791	<70	0.262895	-0.19288	0.299914	-0.095356
SRR11412792	<70	-0.413257	-0.0993713	-0.340104	-0.188861
SRR11412793	70-79	-0.253556	0.0408232	-0.225983	0.265007
SRR11412794	<70	-0.532719	-0.297143	-0.438999	-0.245762
SRR11412795	<70	0.209125	-0.213542	0.220213	-0.0260358
SRR11412796	100+	0.0861557	0.154328	0.0229409	0.0328232
SRR11412797	70-79	-0.273576	0.0444162	-0.232002	-0.100169
SRR11412798	100+	0.211298	-0.237668	0.24468	-0.0646864
SRR11412799	80-99	-0.0363912	0.234606	-0.0877083	0.041299
SRR11412800	<70	-0.487616	-0.184528	-0.380152	-0.203328
SRR11412801	80-99	0.0559161	0.201838	-0.0248109	0.220429
SRR11412802	<70	0.207754	-0.078414	0.204096	-0.122183
SRR11412803	<70	-0.176737	0.0805076	-0.20216	-0.0168656
SRR11412804	80-99	-0.07161	0.175989	-0.0976628	0.0530674
SRR11412805	100+	0.0620486	0.159431	-0.106803	0.478396
SRR11412806	70-79	-0.2824	0.10861	-0.255918	-0.0840585
SRR11412807	<70	0.0951822	0.102974	0.077053	-0.017208
SRR11412808	<70	-0.290547	0.104339	-0.275429	-0.0710233
SRR11412809	80-99	0.144036	0.0163447	0.105855	-0.0619897
SRR11412810	70-79	-0.136069	0.0265739	-0.182398	-0.0401529
SRR11412811	<70	0.0939183	0.218846	0.0319831	-0.00444348
SRR11412812	70-79	0.0373701	-0.0623408	-0.00910132	0.0227875
SRR11412813	80-99	-0.0407166	0.20626	-0.108528	0.116926
SRR11412814	<70	0.158887	0.160007	0.0932385	0.0438961
SRR11412815	70-79	0.166391	-0.0273587	0.202517	-0.0866919
SRR11412816	70-79	0.120652	0.170258	-0.0109734	0.318753
SRR11412817	80-99	0.149708	0.0765669	0.0188167	0.179403
SRR11412818	80-99	-0.508226	-0.205064	-0.381642	-0.227498
SRR11412819	<70	0.24423	-0.352977	0.329722	-0.198549
SRR11412820	<70	-0.271731	0.110009	-0.313658	-0.117011
SRR11412821	80-99	0.0576783	-0.124828	0.0930184	0.0616419
SRR11412822	80-99	-0.329906	-0.192712	-0.137109	-0.0408322
SRR11412823	<70	-0.192141	0.136681	-0.201803	-0.0434812
SRR11412824	<70	0.000254934	0.153643	-0.169759	0.455404
SRR11412825	80-99	0.18196	-0.0299355	0.118951	0.0983102
SRR11412826	<70	-0.295768	-0.0104001	-0.258036	-0.131193
SRR11412827	<70	0.094312	-0.0143306	0.0371158	-0.0288936
SRR11412828	<70	0.28811	-0.0661025	0.318269	-0.0829664
SRR11412829	80-99	0.195726	0.121823	0.0942514	0.375095
SRR11412830	80-99	0.211309	0.0127285	0.193078	0.0811169
SRR11412831	<70	-0.108371	0.180207	-0.10922	0.0493049
SRR11412832	<70	0.0530018	-0.0402734	-0.0573431	0.0910604
SRR11412833	80-99	-0.266002	0.143063	-0.286611	0.031314
SRR11412834	70-79	0.124909	0.0231365	0.104027	-0.00323326
SRR11412835	80-99	-0.0366262	-0.017398	-0.0247801	0.234142
SRR11412836	<70	-0.0469813	0.188915	-0.0926072	0.371778
SRR11412837	80-99	-0.338429	-0.0782708	-0.253885	-0.14308
SRR11412838	80-99	0.0485515	0.226581	-0.0612512	0.398187
SRR11412840	<70	0.0709431	0.00115255	-0.00731377	0.345329
SRR11412841	80-99	-0.168794	0.202614	-0.22722	-0.027413
SRR11412842	80-99	-0.0137657	0.17859	-0.0929094	0.0122163
SRR11412843	70-79	0.208365	-0.098073	0.24874	-0.1363
SRR11412844	80-99	0.108363	0.212712	0.0296936	0.135024
SRR11412845	<70	-0.397053	-0.00803089	-0.298914	0.268677
SRR11412846	<70	-0.368704	-0.0626124	-0.240076	-0.219918
SRR11412847	<70	0.269709	-0.27749	0.321662	-0.130653
SRR11412848	70-79	-0.245854	0.0517302	-0.273504	0.0368211
SRR11412849	70-79	0.0369943	0.11294	-0.00352538	0.0209959
SRR11412850	<70	0.115667	-0.111103	0.199825	-0.163939
SRR11412851	<70	-0.462264	-0.157988	-0.27598	-0.237803
SRR11412852	70-79	-0.215245	-0.04381	-0.109038	-0.207625
SRR11412853	<70	0.0520303	0.173144	0.0504192	-0.0355202
SRR11412854	70-79	-0.414337	-0.0676084	-0.335048	-0.205504
SRR11412855	<70	0.144897	0.0217388	0.0792675	-0.0126204
SRR11412856	80-99	-0.274532	0.0665667	-0.236067	-0.119789
SRR11412857	80-99	-0.0516	0.0506924	-0.1675	0.0942165
SRR11412858	<70	-0.00262893	0.206287	-0.0555302	0.239123
SRR11412859	<70	0.22016	-0.201057	0.316149	-0.12345
SRR11412860	70-79	0.0271884	-0.288818	0.278696	-0.186954
SRR11412861	<70	0.167949	0.0593577	0.133867	-0.0178599
SRR11412862	<70	-0.067997	-0.0833247	0.0454316	-0.18494
SRR11412863	80-99	0.0215131	0.130834	-0.00371297	0.195677
SRR11412864	80-99	-0.306727	0.0534979	-0.287904	-0.0404828
SRR11412865	<70	-0.0754145	0.058963	-0.0463329	-0.0483511
SRR11412866	<70	0.256605	-0.231529	0.363695	-0.174508
SRR11412867	70-79	-0.476137	-0.307502	-0.281847	-0.265469
SRR11412868	70-79	0.059396	0.225763	-0.0518296	0.0476453
SRR11412869	100+	0.00415393	0.116963	-0.1372	0.103641
SRR11412870	<70	-0.0335826	0.132296	-0.157123	0.0500225
SRR11412871	70-79	-0.0563936	0.196099	-0.171913	0.42188
SRR11412872	80-99	0.305359	-0.300965	0.359263	-0.144907
SRR11412873	<70	0.213017	-0.40416	0.334176	-0.162263
SRR11412874	70-79	0.192776	-0.00863344	0.210383	-0.0225411
SRR11412875	<70	-0.0911621	-0.0721689	0.0407511	-0.125193
SRR11412876	<70	0.1113	-0.0962613	0.120526	-0.0917393
SRR11412877	<70	-0.404638	-0.0500947	-0.323816	-0.185606
SRR11412878	<70	0.11788	0.0268968	0.071469	-0.0216582
SRR11412879	80-99	0.204781	0.0356985	0.153575	0.216538
SRR11412880	<70	0.0945909	0.00764416	0.160672	-0.089616
SRR11412881	<70	0.174486	0.0458161	0.166533	0.0937785
SRR11412882	<70	0.036557	-0.16965	0.0344674	-0.0520887
SRR11412883	70-79	0.0558705	0.176935	0.0301228	0.0437395
SRR11412884	<70	0.221882	0.0888194	0.141345	0.0881308
SRR11412885	70-79	0.283598	-0.331488	0.366937	-0.18862
SRR11412886	<70	0.0251498	-0.0186459	-0.136213	0.145645
SRR11412887	80-99	0.164247	0.0349878	0.215232	-0.0654055
SRR11412888	70-79	0.168015	-0.249738	0.2245	-0.127008
SRR11412889	70-79	0.00546825	0.146515	-0.0608125	0.0610877
SRR11412890	80-99	0.0929864	0.0434133	0.148015	0.00101802
SRR11412891	80-99	0.00430925	0.164701	-0.142197	0.0862927
SRR11412892	70-79	0.209823	0.00145776	0.200342	0.0599673
SRR11412893	<70	0.211671	-0.1173	0.27941	-0.119304
SRR11412894	80-99	0.0899196	0.167186	0.0197955	-0.0303652
SRR11412895	<70	0.239432	-0.300283	0.287781	-0.149651
SRR11412896	80-99	0.197502	-0.0556908	0.203487	-0.12124
SRR11412897	<70	-0.0730427	0.0408125	-0.0412926	-0.0884073
SRR11412898	70-79	0.0162499	-0.0392855	-0.0821593	0.190236
SRR11412899	80-99	0.220106	-0.00367528	0.235378	-0.0803014
SRR11412900	80-99	0.143873	-0.0477213	0.197667	-0.139867
SRR11412901	80-99	0.278752	-0.302931	0.322551	-0.121352
SRR11412902	70-79	-0.411042	-0.0249331	-0.370534	-0.173534
SRR11412903	<70	0.0760488	-0.153334	0.150166	-0.0385982
SRR11412904	<70	0.138029	-0.0556011	0.145869	-0.0237346
SRR11412905	80-99	-0.338203	0.037554	-0.194277	0.137317
SRR11412906	70-79	-0.00704579	0.19418	-0.155543	0.25801
SRR11412907	70-79	-0.455458	-0.0912679	-0.411891	0.152953
SRR11412908	80-99	0.0488533	0.184799	-0.0575885	0.21491
SRR11412909	100+	0.139416	0.156531	0.0490314	0.144727
SRR11412910	80-99	0.146819	0.160819	0.033114	0.220892
SRR11412911	<70	0.127904	-0.0382968	-0.00888267	0.31553
SRR11412912	80-99	0.180629	0.181283	0.105194	0.263093
SRR11412913	70-79	0.0608105	-0.0830696	0.0917431	-0.0767504
SRR11412914	<70	0.033919	-0.0778343	-0.0661879	0.0964414
SRR11412915	100+	0.324126	-0.343655	0.363179	-0.0673635
SRR11412916	80-99	0.100362	0.116939	-0.065621	0.234532
SRR11412917	<70	0.0384095	0.0599517	-0.0419432	0.265181
SRR11412918	80-99	0.0961443	0.226659	0.0113641	0.0972934
SRR11412919	<70	-0.03057	0.20919	-0.040469	0.00764564
SRR11412920	<70	-0.276315	0.108263	-0.292555	-0.0521325
SRR11412921	100+	0.306182	-0.058143	0.264421	-0.00310986
SRR11412922	<70	-0.183163	0.113049	-0.156165	-0.00849044
SRR11412923	<70	-0.363804	0.00789471	-0.261355	-0.130903
SRR11412924	<70	-0.406313	-0.022088	-0.337177	-0.21002
SRR11412925	70-79	0.174951	-0.0171745	0.184275	-0.10654
SRR11412926	70-79	0.0401786	0.0839743	0.0158073	-0.0575288
SRR11412927	70-79	0.276177	-0.063059	0.105434	0.322784
SRR11412928	100+	-0.146359	0.110076	-0.212933	-0.00361932
SRR11412929	70-79	-0.435859	-0.0531478	-0.326258	-0.140561
SRR11412930	100+	0.140487	0.120417	-0.0178282	0.462297
SRR11412931	<70	0.125558	0.142731	0.0857209	0.0862259
SRR11412932	<70	0.190086	-0.170445	0.20762	-0.14266
SRR11412933	<70	0.141732	-0.178364	0.138817	0.0143301
SRR11412934	<70	-0.269906	0.0949125	-0.289008	-0.0037236
SRR11412935	<70	0.000464741	0.10459	-0.145061	0.0911025
SRR11412936	<70	-0.317105	-0.145207	-0.293131	-0.18949
SRR11412937	<70	0.135849	-0.411068	0.275691	-0.161482
SRR11412938	70-79	0.0399299	0.0580235	-0.0328681	0.199474
SRR11412939	80-99	0.212737	-0.241082	0.254418	-0.114534
SRR11412940	80-99	0.0440062	0.298039	-0.123806	0.436325
SRR11412941	80-99	0.11274	-0.213318	0.19763	0.0418196
SRR11412942	80-99	0.0559688	0.215528	-0.0130007	0.185586
SRR11412943	<70	-0.0354375	0.201557	-0.0760131	0.0612631
SRR11412944	<70	-0.397371	-0.210294	-0.183617	-0.343176
SRR11412945	<70	-0.391153	-0.080123	-0.281701	-0.230301
SRR11412946	80-99	0.104247	-0.239196	0.189955	-0.0395932
SRR11412947	70-79	0.194909	0.095555	0.119459	0.0636362
SRR11412948	80-99	0.0936138	0.154783	0.0214648	0.0612242
SRR11412949	80-99	-0.0837527	-0.164294	0.0808054	-0.228002
SRR11412950	<70	-0.461937	-0.107884	-0.428242	-0.109329
SRR11412951	70-79	0.035369	0.189909	-0.0519091	0.0350242
SRR11412952	70-79	0.106068	-0.00480349	0.156911	-0.0761157
SRR11412953	80-99	0.0898767	-0.137782	0.116014	-0.0751451
SRR11412954	70-79	-0.485437	-0.27602	-0.263638	-0.295101
SRR11412955	80-99	-0.0719437	0.107811	-0.053881	-0.00556852
SRR11412956	80-99	0.273931	-0.213455	0.260937	0.173323
SRR11412957	<70	0.0231504	-0.106493	0.100461	-0.154395
SRR11412958	80-99	0.10327	0.174351	0.069554	0.00200047
SRR11412959	<70	-0.0476011	0.133061	-0.0491057	-0.0362338
SRR11412960	<70	0.162052	0.01745	0.126444	-0.0350133
SRR11412961	80-99	0.224048	0.129787	0.159337	0.0511343
SRR11412962	80-99	0.0687092	-0.02236	0.130452	0.0277452
SRR11412963	80-99	0.0890226	0.0232069	0.0439116	-0.0617415
SRR11412964	70-79	0.119823	-0.118148	0.135316	-0.115248
SRR11412965	70-79	0.157152	0.136974	0.0980475	0.041025
SRR11412966	80-99	0.19664	0.143875	0.135243	0.281813
SRR11412967	80-99	0.130635	0.214647	0.0526643	0.126665
SRR11412968	<70	0.0808392	0.136358	0.0191328	-0.0274564
SRR11412969	80-99	0.0625093	0.0827139	-0.0237136	0.0719395
SRR11412970	<70	0.159395	-0.0510312	0.134167	-0.116757
SRR11412971	<70	0.261274	-0.328174	0.323358	-0.108632
SRR11412972	80-99	0.142854	-0.110258	0.177624	-0.149998
SRR11412973	<70	0.0215729	0.118469	0.0501866	-0.073791
SRR11412974	<70	-0.420915	-0.160932	-0.24206	-0.115411
SRR11412975	<70	0.0361001	0.210477	-0.0907216	0.421388
SRR11412976	80-99	-0.0852122	-0.41682	0.190485	-0.131533
SRR11412977	70-79	-0.277501	-0.0533449	-0.233499	-0.0743856
SRR11412978	<70	0.0588152	-0.0559476	-0.0106627	0.144003
SRR11412979	70-79	-0.401934	-0.0529775	-0.335701	0.0413949
SRR11412980	100+	0.176174	-0.0141282	0.110798	0.042035
SRR11412981	<70	0.338651	-0.258772	0.382018	-0.144929
SRR11412982	<70	0.0709808	0.220204	0.0100698	0.0959225
SRR11412983	70-79	-0.196829	-0.0875589	-0.0708803	-0.113116
SRR11412984	<70	-0.199161	-0.128744	-0.0895183	-0.159857
SRR11412985	<70	-0.495861	-0.151366	-0.407349	-0.225498
SRR11412986	<70	0.0706223	0.0973159	-0.00682063	0.104669
SRR11412988	<70	0.0942262	-0.00994212	0.123585	-0.10662
SRR11412989	<70	0.220678	-0.165917	0.301687	-0.131444
SRR11412990	<70	0.222436	-0.348205	0.275492	-0.181654
SRR11412991	80-99	-0.125578	0.146864	-0.113869	-0.109386
SRR11412992	80-99	0.0944955	0.0389367	0.00520071	0.0521302
SRR11412993	100+	0.162565	0.183335	0.0528343	0.337856
SRR11412994	80-99	0.155717	0.0695274	0.117897	0.040897
SRR11412995	80-99	-0.102135	0.142684	-0.122379	0.147691
SRR11412996	80-99	0.220138	0.063178	0.202957	0.0216589
SRR11412997	<70	0.249495	-0.30322	0.349343	-0.155079
SRR11412998	80-99	0.160739	0.0797786	0.0842853	0.128082
SRR11412999	70-79	0.13113	-0.013349	0.14343	-0.110658
SRR11413000	80-99	0.0659171	0.00747378	0.027975	0.061318
SRR11413001	80-99	0.244099	0.119709	0.183399	0.167109
SRR11413002	70-79	-0.0727755	0.105602	-0.103481	-0.0828288
SRR11413003	<70	0.149829	-0.0821874	0.155759	-0.151765
SRR11413004	80-99	0.19592	-0.0242414	0.141543	0.0401792
SRR11413006	70-79	-0.0651048	-0.106949	0.0510321	-0.12995
SRR11413007	<70	0.160769	-0.0656583	0.138123	-0.00250521
SRR11413008	80-99	0.0559677	0.0338488	-0.00195826	0.150849
SRR11413009	<70	-0.420123	-0.0430325	-0.330156	-0.138072
SRR11413010	80-99	0.132336	0.0561282	0.142035	0.0137958
SRR11413011	<70	-0.0115501	-0.0121737	0.0588462	-0.146533
SRR11413012	<70	-0.473443	-0.101129	-0.382504	-0.151846
SRR11413013	<70	0.222558	-0.335754	0.245384	0.0591166
