# Supplementary material for: Integrative analysis across metagenomic taxonomic classifiers: A case study of the gut microbiome in aging and longevity in the Integrative Longevity Omics Study
Source: PLoS Comput Biol. 2026 Jan 12;22(1):e1013883. doi: 10.1371/journal.pcbi.1013883 (PMC12810900; doi:10.1371/journal.pcbi.1013883)
Supplement: S5 Table — (XLSX) [file pcbi.1013883.s006.xlsx]

## Sheet: ILO_results
tax.ID	Species	tax.name.Bracken	Est.Bracken	Pval.Bracken	p.adj.Bracken	tax.name.Metaphlan	Est.Metaphlan	Pval.Metaphlan	p.adj.Metaphlan	AdjMaxP	Method	Est_combined	Pval_combined	FDR_combined
573	Klebsiella_pneumoniae	k__Bacteria_p__Pseudomonadota_c__Gammaproteobacteria_o__Enterobacterales_f__Enterobacteriaceae_g__Klebsiella_s__pneumoniae	0.114123	2.02498e-06	0.000335492	k__Bacteria_p__Proteobacteria_c__Gammaproteobacteria_o__Enterobacterales_f__Enterobacteriaceae_g__Klebsiella_s__Klebsiella_pneumoniae	0.0991903	8.17182e-06	0.00074835	5.48268e-09	Both	0.106657	5.48268e-09	8.20209e-06
544580	Actinomyces_oris	k__Bacteria_p__Actinomycetota_c__Actinomycetes_o__Actinomycetales_f__Actinomycetaceae_g__Actinomyces_s__oris	0.0495694	8.03444e-05	0.00388516	k__Bacteria_p__Actinobacteria_c__Actinomycetia_o__Actinomycetales_f__Actinomycetaceae_g__Actinomyces_s__Actinomyces_oris	0.057211	3.70023e-05	0.00208006	2.24266e-07	Both	0.0533902	2.24266e-07	9.37451e-05
84112	Eggerthella_lenta	k__Bacteria_p__Actinomycetota_c__Coriobacteriia_o__Eggerthellales_f__Eggerthellaceae_g__Eggerthella_s__lenta	0.0267892	0.000110448	0.00443492	k__Bacteria_p__Actinobacteria_c__Coriobacteriia_o__Eggerthellales_f__Eggerthellaceae_g__Eggerthella_s__Eggerthella_lenta	0.0929109	7.549e-09	2.97053e-06	3.75983e-07	Both	0.05985	3.75983e-07	9.37451e-05
88431	Dorea_longicatena	k__Bacteria_p__Bacillota_c__Clostridia_o__Eubacteriales_f__Lachnospiraceae_g__Dorea_s__longicatena	-0.0178698	0.000109437	0.00443492	k__Bacteria_p__Firmicutes_c__Clostridia_o__Eubacteriales_f__Lachnospiraceae_g__Dorea_s__Dorea_longicatena	-0.109883	2.02655e-06	0.00031898	3.70407e-07	Both	-0.0638765	3.70407e-07	9.37451e-05
1547	Thomasclavelia_ramosa	k__Bacteria_p__Bacillota_c__Erysipelotrichia_o__Erysipelotrichales_f__Coprobacillaceae_g__Thomasclavelia_s__ramosa	0.0271855	5.72284e-05	0.00330272	k__Bacteria_p__Firmicutes_c__Erysipelotrichia_o__Erysipelotrichales_f__Erysipelotrichaceae_g__Erysipelatoclostridium_s__Erysipelatoclostridium_ramosum	0.0888112	9.72492e-05	0.00450207	3.05788e-07	Both	0.0579984	3.05788e-07	9.37451e-05
287	Pseudomonas_aeruginosa	k__Bacteria_p__Pseudomonadota_c__Gammaproteobacteria_o__Pseudomonadales_f__Pseudomonadaceae_g__Pseudomonas_s__aeruginosa	0.085455	3.95001e-07	0.000103095	k__Bacteria_p__Proteobacteria_c__Gammaproteobacteria_o__Pseudomonadales_f__Pseudomonadaceae_g__Pseudomonas_s__Pseudomonas_aeruginosa	0.0704184	6.73471e-05	0.00353348	1.68394e-07	Both	0.0779367	1.68394e-07	9.37451e-05
562	Escherichia_coli	k__Bacteria_p__Pseudomonadota_c__Gammaproteobacteria_o__Enterobacterales_f__Enterobacteriaceae_g__Escherichia_s__coli	0.0727471	0.000132909	0.00493512	k__Bacteria_p__Proteobacteria_c__Gammaproteobacteria_o__Enterobacterales_f__Enterobacteriaceae_g__Escherichia_s__Escherichia_coli	0.117251	3.95586e-06	0.000444751	5.07817e-07	Both	0.0949992	5.07817e-07	0.000108528
1522	Thomasclavelia_[Clostridium] innocuum	k__Bacteria_p__Bacillota_c__Erysipelotrichia_o__Erysipelotrichales_f__Coprobacillaceae_g__Thomasclavelia_s__[Clostridium] innocuum	0.0159627	0.000282428	0.00885144	k__Bacteria_p__Firmicutes_c__Erysipelotrichia_o__Erysipelotrichales_f__Erysipelotrichaceae_g__Erysipelatoclostridium_s__Clostridium_innocuum	0.100667	1.01826e-09	8.01368e-07	1.7268e-06	Both	0.058315	1.7268e-06	0.000322911
39496	Eubacterium_ventriosum	k__Bacteria_p__Bacillota_c__Clostridia_o__Eubacteriales_f__Eubacteriaceae_g__Eubacterium_s__ventriosum	-0.0185708	0.000350872	0.0101753	k__Bacteria_p__Firmicutes_c__Clostridia_o__Eubacteriales_f__Eubacteriaceae_g__Eubacterium_s__Eubacterium_ventriosum	-0.105516	5.23706e-08	1.37386e-05	2.4562e-06	Both	-0.0620435	2.4562e-06	0.000392959
564	Escherichia_fergusonii	k__Bacteria_p__Pseudomonadota_c__Gammaproteobacteria_o__Enterobacterales_f__Enterobacteriaceae_g__Escherichia_s__fergusonii	0.055535	2.62673e-06	0.000335492	NA	NA	NA	NA	NA	Bracken only	0.055535	2.62673e-06	0.000392959
29347	Lachnoclostridium_[Clostridium] scindens	k__Bacteria_p__Bacillota_c__Clostridia_o__Eubacteriales_f__Lachnospiraceae_g__Lachnoclostridium_s__[Clostridium] scindens	0.0160868	0.000395472	0.0105865	k__Bacteria_p__Firmicutes_c__Clostridia_o__Eubacteriales_f__Lachnospiraceae_g__Lachnoclostridium_s__Clostridium_scindens	0.0943861	1.72603e-06	0.00031898	2.98294e-06	Both	0.0552364	2.98294e-06	0.00040568
2292205	Clostridium_sp_AF20_17LB	NA	NA	NA	NA	k__Bacteria_p__Firmicutes_c__Clostridia_o__Eubacteriales_f__Clostridiaceae_g__Clostridium_s__Clostridium_sp_AF20_17LB	-0.09012	3.76359e-06	0.000444751	NA	Metaphlan only	-0.09012	3.76359e-06	0.000469194
623	Shigella_flexneri	k__Bacteria_p__Pseudomonadota_c__Gammaproteobacteria_o__Enterobacterales_f__Enterobacteriaceae_g__Shigella_s__flexneri	0.0703536	1.21223e-05	0.00115051	NA	NA	NA	NA	NA	Bracken only	0.0703536	1.21223e-05	0.00139499
2929490	Faecalibacterium_sp. I2-3-92	k__Bacteria_p__Bacillota_c__Clostridia_o__Eubacteriales_f__Oscillospiraceae_g__Faecalibacterium_s__sp. I2-3-92	-0.0296764	1.58508e-05	0.00122933	NA	NA	NA	NA	NA	Bracken only	-0.0296764	1.58508e-05	0.00145071
208962	Escherichia_albertii	k__Bacteria_p__Pseudomonadota_c__Gammaproteobacteria_o__Enterobacterales_f__Enterobacteriaceae_g__Escherichia_s__albertii	0.0584528	1.64853e-05	0.00122933	NA	NA	NA	NA	NA	Bracken only	0.0584528	1.64853e-05	0.00145071
592978	Mediterraneibacter_faecis	NA	NA	NA	NA	k__Bacteria_p__Firmicutes_c__Clostridia_o__Eubacteriales_f__Lachnospiraceae_g__Mediterraneibacter_s__Mediterraneibacter_faecis	-0.112439	1.64118e-05	0.00117419	NA	Metaphlan only	-0.112439	1.64118e-05	0.00145071
487175	Parasutterella_excrementihominis	NA	NA	NA	NA	k__Bacteria_p__Proteobacteria_c__Betaproteobacteria_o__Burkholderiales_f__Sutterellaceae_g__Parasutterella_s__Parasutterella_excrementihominis	-0.100807	1.41137e-05	0.00111075	NA	Metaphlan only	-0.100807	1.41137e-05	0.00145071
2789425	Actinomyces_sp. HMT 175	k__Bacteria_p__Actinomycetota_c__Actinomycetes_o__Actinomycetales_f__Actinomycetaceae_g__Actinomyces_s__sp. HMT 175	0.0488346	1.87751e-05	0.00130675	NA	NA	NA	NA	NA	Bracken only	0.0488346	1.87751e-05	0.00156042
1499973	Escherichia_marmotae	k__Bacteria_p__Pseudomonadota_c__Gammaproteobacteria_o__Enterobacterales_f__Enterobacteriaceae_g__Escherichia_s__marmotae	0.0493617	1.21098e-05	0.00115051	k__Bacteria_p__Proteobacteria_c__Gammaproteobacteria_o__Enterobacterales_f__Enterobacteriaceae_g__Escherichia_s__Escherichia_marmotae	0.0246032	0.00130558	0.0270393	2.07421e-05	Both	0.0369824	2.07421e-05	0.00163317
105841	Anaerostipes_caccae	k__Bacteria_p__Bacillota_c__Clostridia_o__Eubacteriales_f__Lachnospiraceae_g__Anaerostipes_s__caccae	0.0200723	0.000384084	0.0105522	k__Bacteria_p__Firmicutes_c__Clostridia_o__Eubacteriales_f__Lachnospiraceae_g__Anaerostipes_s__Anaerostipes_caccae	0.0545724	0.00148846	0.0286581	2.56623e-05	Both	0.0373223	2.56623e-05	0.00191954
1628085	Agathobaculum_butyriciproducens	NA	NA	NA	NA	k__Bacteria_p__Firmicutes_c__Clostridia_o__Eubacteriales_f__Oscillospiraceae_g__Agathobaculum_s__Agathobaculum_butyriciproducens	-0.0851773	3.21706e-05	0.00208006	NA	Metaphlan only	-0.0851773	3.21706e-05	0.00229177
1432052	Eisenbergiella_tayi	NA	NA	NA	NA	k__Bacteria_p__Firmicutes_c__Clostridia_o__Eubacteriales_f__Lachnospiraceae_g__Eisenbergiella_s__Eisenbergiella_tayi	0.0737377	3.59284e-05	0.00208006	NA	Metaphlan only	0.0737377	3.59284e-05	0.00244313
1982626	Faecalibacillus_intestinalis	k__Bacteria_p__Bacillota_c__Erysipelotrichia_o__Erysipelotrichales_f__Erysipelotrichaceae_g__Faecalibacillus_s__intestinalis	-0.0353089	0.00204951	0.0396239	k__Bacteria_p__Firmicutes_c__Erysipelotrichia_o__Erysipelotrichales_f__Erysipelotrichaceae_g__Faecalibacillus_s__Faecalibacillus_intestinalis	-0.100245	8.55801e-06	0.00074835	4.31373e-05	Both	-0.0677771	4.31373e-05	0.0028058
621	Shigella_boydii	k__Bacteria_p__Pseudomonadota_c__Gammaproteobacteria_o__Enterobacterales_f__Enterobacteriaceae_g__Shigella_s__boydii	0.051882	4.69911e-05	0.00290202	NA	NA	NA	NA	NA	Bracken only	0.051882	4.69911e-05	0.00292911
28128	Prevotella_corporis	k__Bacteria_p__Bacteroidota_c__Bacteroidia_o__Bacteroidales_f__Prevotellaceae_g__Prevotella_s__corporis	-0.0474578	0.000339245	0.0101192	k__Bacteria_p__Bacteroidota_c__Bacteroidia_o__Bacteroidales_f__Prevotellaceae_g__Prevotella_s__Prevotella_corporis	-0.021526	0.00291655	0.0450064	7.64961e-05	Both	-0.0344919	7.64961e-05	0.00457753
1689	Bifidobacterium_dentium	k__Bacteria_p__Actinomycetota_c__Actinomycetes_o__Bifidobacteriales_f__Bifidobacteriaceae_g__Bifidobacterium_s__dentium	0.0507677	0.00324024	0.0545615	k__Bacteria_p__Actinobacteria_c__Actinomycetia_o__Bifidobacteriales_f__Bifidobacteriaceae_g__Bifidobacterium_s__Bifidobacterium_dentium	0.0634065	0.000881827	0.0196168	9.07521e-05	Both	0.0570871	9.07521e-05	0.00459474
556499	Propionibacterium_acidifaciens	k__Bacteria_p__Actinomycetota_c__Actinomycetes_o__Propionibacteriales_f__Propionibacteriaceae_g__Propionibacterium_s__acidifaciens	0.0651111	2.02518e-09	1.05715e-06	k__Bacteria_p__Actinobacteria_c__Actinomycetia_o__Propionibacteriales_f__Propionibacteriaceae_g__Propionibacterium_s__Propionibacterium_acidifaciens	0.0241521	0.00320236	0.0468797	8.90356e-05	Both	0.0446316	8.90356e-05	0.00459474
2763672	Simiaoa_sunii	k__Bacteria_p__Bacillota_c__Clostridia_o__Eubacteriales_f__Lachnospiraceae_g__Simiaoa_s__sunii	-0.0217403	0.00171837	0.0338487	k__Bacteria_p__Firmicutes_c__Clostridia_o__Eubacteriales_f__Lachnospiraceae_g__Simiaoa_s__Simiaoa_sunii	-0.0699796	0.0033374	0.0477552	9.52118e-05	Both	-0.0458599	9.52118e-05	0.00459474
2929489	Faecalibacterium_sp. IP-3-29	k__Bacteria_p__Bacillota_c__Clostridia_o__Eubacteriales_f__Oscillospiraceae_g__Faecalibacterium_s__sp. IP-3-29	-0.032296	9.51103e-05	0.0041373	NA	NA	NA	NA	NA	Bracken only	-0.032296	9.51103e-05	0.00459474
2044467	Escherichia_sp. E4742	k__Bacteria_p__Pseudomonadota_c__Gammaproteobacteria_o__Enterobacterales_f__Enterobacteriaceae_g__Escherichia_s__sp. E4742	0.0374744	8.69422e-05	0.00394642	NA	NA	NA	NA	NA	Bracken only	0.0374744	8.69422e-05	0.00459474
2316025	Mediterraneibacter_butyricigenes	NA	NA	NA	NA	k__Bacteria_p__Firmicutes_c__Clostridia_o__Eubacteriales_f__Lachnospiraceae_g__Mediterraneibacter_s__Mediterraneibacter_butyricigenes	-0.0634259	8.31936e-05	0.00409208	NA	Metaphlan only	-0.0634259	8.31936e-05	0.00459474
33038	Mediterraneibacter_[Ruminococcus] gnavus	k__Bacteria_p__Bacillota_c__Clostridia_o__Eubacteriales_f__Lachnospiraceae_g__Mediterraneibacter_s__[Ruminococcus] gnavus	0.0182433	0.000145777	0.00507305	k__Bacteria_p__Firmicutes_c__Clostridia_o__Eubacteriales_f__Lachnospiraceae_g__Mediterraneibacter_s__Ruminococcus_gnavus	0.0663389	0.00376673	0.0508556	0.000115885	Both	0.0422911	0.000115885	0.00525346
165179	Segatella_copri	k__Bacteria_p__Bacteroidota_c__Bacteroidia_o__Bacteroidales_f__Prevotellaceae_g__Segatella_s__copri	-0.0705638	0.00106863	0.0241571	k__Bacteria_p__Bacteroidota_c__Bacteroidia_o__Bacteroidales_f__Prevotellaceae_g__Segatella_s__Segatella_copri	-0.0614333	0.00373034	0.0508556	0.000114073	Both	-0.0659986	0.000114073	0.00525346
622	Shigella_dysenteriae	k__Bacteria_p__Pseudomonadota_c__Gammaproteobacteria_o__Enterobacterales_f__Enterobacteriaceae_g__Shigella_s__dysenteriae	0.0469461	0.000129817	0.00493512	NA	NA	NA	NA	NA	Bracken only	0.0469461	0.000129817	0.00571194
411483	Faecalibacterium_duncaniae	k__Bacteria_p__Bacillota_c__Clostridia_o__Eubacteriales_f__Oscillospiraceae_g__Faecalibacterium_s__duncaniae	-0.0216866	0.000200489	0.00675194	NA	NA	NA	NA	NA	Bracken only	-0.0216866	0.000200489	0.00856945
2763670	Wujia_chipingensis	k__Bacteria_p__Bacillota_c__Clostridia_o__Eubacteriales_f__Lachnospiraceae_g__Wujia_s__chipingensis	-0.0217614	0.00555048	0.0762461	k__Bacteria_p__Firmicutes_c__Clostridia_o__Eubacteriales_f__Lachnospiraceae_g__Wujia_s__Wujia_chipingensis	-0.057968	0.00407431	0.0525653	0.000217474	Both	-0.0398647	0.000217474	0.00903727
1596	Lactobacillus_gasseri	k__Bacteria_p__Bacillota_c__Bacilli_o__Lactobacillales_f__Lactobacillaceae_g__Lactobacillus_s__gasseri	0.0343362	0.00593721	0.0767962	k__Bacteria_p__Firmicutes_c__Bacilli_o__Lactobacillales_f__Lactobacillaceae_g__Lactobacillus_s__Lactobacillus_gasseri	0.0482695	0.000459089	0.0144521	0.000242608	Both	0.0413029	0.000242608	0.00980922
185008	Butyrivibrio_hungatei	k__Bacteria_p__Bacillota_c__Clostridia_o__Eubacteriales_f__Lachnospiraceae_g__Butyrivibrio_s__hungatei	-0.0459225	0.000258244	0.00842522	NA	NA	NA	NA	NA	Bracken only	-0.0459225	0.000258244	0.0101667
2126740	Clostridium_fessum	NA	NA	NA	NA	k__Bacteria_p__Firmicutes_c__Clostridia_o__Eubacteriales_f__Clostridiaceae_g__Clostridium_s__Clostridium_fessum	-0.0858408	0.00030932	0.0110652	NA	Metaphlan only	-0.0858408	0.00030932	0.0115686
1150298	Fusicatenibacter_saccharivorans	NA	NA	NA	NA	k__Bacteria_p__Firmicutes_c__Clostridia_o__Eubacteriales_f__Lachnospiraceae_g__Fusicatenibacter_s__Fusicatenibacter_saccharivorans	-0.0692183	0.000306406	0.0110652	NA	Metaphlan only	-0.0692183	0.000306406	0.0115686
2929491	Faecalibacterium_sp. HTF-F	k__Bacteria_p__Bacillota_c__Clostridia_o__Eubacteriales_f__Oscillospiraceae_g__Faecalibacterium_s__sp. HTF-F	-0.0309212	7.46806e-05	0.00388516	k__Bacteria_p__Firmicutes_c__Clostridia_o__Eubacteriales_f__Oscillospiraceae_g__Faecalibacterium_s__Faecalibacterium_sp_HTFF	-0.0659558	0.00713873	0.0770774	0.000327239	Both	-0.0484385	0.000327239	0.0119402
2494234	Sutterella_megalosphaeroides	k__Bacteria_p__Pseudomonadota_c__Betaproteobacteria_o__Burkholderiales_f__Sutterellaceae_g__Sutterella_s__megalosphaeroides	-0.0456811	0.000369516	0.0104264	NA	NA	NA	NA	NA	Bracken only	-0.0456811	0.000369516	0.0128557
2292206	Clostridium_sp_AF27_2AA	NA	NA	NA	NA	k__Bacteria_p__Firmicutes_c__Clostridia_o__Eubacteriales_f__Clostridiaceae_g__Clostridium_s__Clostridium_sp_AF27_2AA	-0.10455	0.00036299	0.0124206	NA	Metaphlan only	-0.10455	0.00036299	0.0128557
2292991	Catenibacterium_tridentinum	NA	NA	NA	NA	k__Bacteria_p__Firmicutes_c__Erysipelotrichia_o__Erysipelotrichales_f__Coprobacillaceae_g__Catenibacterium_s__Catenibacterium_tridentinum	-0.046863	0.000381092	0.0124967	NA	Metaphlan only	-0.046863	0.000381092	0.0129571
116085	Coprococcus_catus	k__Bacteria_p__Bacillota_c__Clostridia_o__Eubacteriales_f__Lachnospiraceae_g__Coprococcus_s__catus	-0.0136563	0.00814917	0.0905918	k__Bacteria_p__Firmicutes_c__Clostridia_o__Eubacteriales_f__Lachnospiraceae_g__Coprococcus_s__Coprococcus_catus	-0.0908324	0.00016585	0.00652619	0.000405712	Both	-0.0522443	0.000405712	0.0134877
649756	Anaerostipes_hadrus	k__Bacteria_p__Bacillota_c__Clostridia_o__Eubacteriales_f__Lachnospiraceae_g__Anaerostipes_s__hadrus	-0.0191014	0.00833773	0.0916273	k__Bacteria_p__Firmicutes_c__Clostridia_o__Eubacteriales_f__Lachnospiraceae_g__Anaerostipes_s__Anaerostipes_hadrus	-0.0555045	0.00372523	0.0508556	0.000421064	Both	-0.037303	0.000421064	0.0136937
624	Shigella_sonnei	k__Bacteria_p__Pseudomonadota_c__Gammaproteobacteria_o__Enterobacterales_f__Enterobacteriaceae_g__Shigella_s__sonnei	0.0334203	0.000431726	0.011268	NA	NA	NA	NA	NA	Bracken only	0.0334203	0.000431726	0.0137417
871664	Blautia_stercoris	NA	NA	NA	NA	k__Bacteria_p__Firmicutes_c__Clostridia_o__Eubacteriales_f__Lachnospiraceae_g__Blautia_s__Blautia_stercoris	-0.0665314	0.000488544	0.0147879	NA	Metaphlan only	-0.0665314	0.000488544	0.0152263
2292287	Blautia_sp_OF03_15BH	NA	NA	NA	NA	k__Bacteria_p__Firmicutes_c__Clostridia_o__Eubacteriales_f__Lachnospiraceae_g__Blautia_s__Blautia_sp_OF03_15BH	-0.0563172	0.000556066	0.0151755	NA	Metaphlan only	-0.0563172	0.000556066	0.016977
2509240	Blautia_faecicola	NA	NA	NA	NA	k__Bacteria_p__Firmicutes_c__Clostridia_o__Eubacteriales_f__Lachnospiraceae_g__Blautia_s__Blautia_faecicola	-0.04561	0.00057848	0.0151755	NA	Metaphlan only	-0.04561	0.00057848	0.0173081
322095	Porphyromonas_somerae	k__Bacteria_p__Bacteroidota_c__Bacteroidia_o__Bacteroidales_f__Porphyromonadaceae_g__Porphyromonas_s__somerae	0.0383155	0.00609163	0.0767962	k__Bacteria_p__Bacteroidota_c__Bacteroidia_o__Bacteroidales_f__Porphyromonadaceae_g__Porphyromonas_s__Porphyromonas_somerae	0.0197791	0.010274	0.103662	0.000591022	Both	0.0290473	0.000591022	0.0173366
49338	Desulfitobacterium_hafniense	k__Bacteria_p__Bacillota_c__Clostridia_o__Eubacteriales_f__Desulfitobacteriaceae_g__Desulfitobacterium_s__hafniense	0.0248409	0.000642256	0.0159647	NA	NA	NA	NA	NA	Bracken only	0.0248409	0.000642256	0.0177929
33039	Mediterraneibacter_[Ruminococcus] torques	k__Bacteria_p__Bacillota_c__Clostridia_o__Eubacteriales_f__Lachnospiraceae_g__Mediterraneibacter_s__[Ruminococcus] torques	-0.0190459	0.00100511	0.0241571	k__Bacteria_p__Firmicutes_c__Clostridia_o__Eubacteriales_f__Lachnospiraceae_g__Mediterraneibacter_s__Ruminococcus_torques	0.0442065	0.0108072	0.106316	0.000641632	Both	0.0125803	0.000641632	0.0177929
301301	Roseburia_hominis	k__Bacteria_p__Bacillota_c__Clostridia_o__Eubacteriales_f__Lachnospiraceae_g__Roseburia_s__hominis	-0.0129852	0.00406808	0.0643497	k__Bacteria_p__Firmicutes_c__Clostridia_o__Eubacteriales_f__Lachnospiraceae_g__Roseburia_s__Roseburia_hominis	-0.0444011	0.0107253	0.106316	0.000633751	Both	-0.0286931	0.000633751	0.0177929
2981769	Brotolimicola_acetigignens	NA	NA	NA	NA	k__Bacteria_p__Firmicutes_c__Clostridia_o__Eubacteriales_f__Lachnospiraceae_g__Brotolimicola_s__Brotolimicola_acetigignens	-0.073116	0.000721503	0.0172068	NA	Metaphlan only	-0.073116	0.000721503	0.0196249
1841867	Phocea_massiliensis	NA	NA	NA	NA	k__Bacteria_p__Firmicutes_c__Clostridia_o__Eubacteriales_f__Oscillospiraceae_g__Phocea_s__Phocea_massiliensis	-0.0571787	0.000784338	0.0181551	NA	Metaphlan only	-0.0571787	0.000784338	0.020953
2015901	Massilicoli_timonensis	NA	NA	NA	NA	k__Bacteria_p__Firmicutes_c__Erysipelotrichia_o__Erysipelotrichales_f__Erysipelotrichaceae_g__Massilicoli_s__Massilicoli_timonensis	0.0428167	0.00089734	0.0196168	NA	Metaphlan only	0.0428167	0.00089734	0.0235512
853	Faecalibacterium_prausnitzii	k__Bacteria_p__Bacillota_c__Clostridia_o__Eubacteriales_f__Oscillospiraceae_g__Faecalibacterium_s__prausnitzii	-0.01985	0.00114785	0.0249658	k__Bacteria_p__Firmicutes_c__Clostridia_o__Eubacteriales_f__Oscillospiraceae_g__Faecalibacterium_s__Faecalibacterium_prausnitzii	-0.0495464	0.0143259	0.131098	0.00101401	Both	-0.0346982	0.00101401	0.0261545
2929492	Faecalibacterium_sp. I3-3-33	k__Bacteria_p__Bacillota_c__Clostridia_o__Eubacteriales_f__Oscillospiraceae_g__Faecalibacterium_s__sp. I3-3-33	-0.0287041	0.00107602	0.0241571	NA	NA	NA	NA	NA	Bracken only	-0.0287041	0.00107602	0.0266713
2650157	Bacteroides_zhangwenhongii	k__Bacteria_p__Bacteroidota_c__Bacteroidia_o__Bacteroidales_f__Bacteroidaceae_g__Bacteroides_s__zhangwenhongii	-0.0368539	0.00108753	0.0241571	NA	NA	NA	NA	NA	Bracken only	-0.0368539	0.00108753	0.0266713
1776382	Neglectibacter_timonensis	NA	NA	NA	NA	k__Bacteria_p__Firmicutes_c__Clostridia_o__Eubacteriales_f__Oscillospiraceae_g__Neglectibacter_s__Neglectibacter_timonensis	0.0756795	0.00107845	0.0229388	NA	Metaphlan only	0.0756795	0.00107845	0.0266713
46506	Bacteroides_stercoris	k__Bacteria_p__Bacteroidota_c__Bacteroidia_o__Bacteroidales_f__Bacteroidaceae_g__Bacteroides_s__stercoris	-0.037945	0.00625257	0.0767962	k__Bacteria_p__Bacteroidota_c__Bacteroidia_o__Bacteroidales_f__Bacteroidaceae_g__Bacteroides_s__Bacteroides_stercoris	-0.075165	0.0155229	0.134304	0.00115514	Both	-0.056555	0.00115514	0.0278724
712116	Actinomyces_sp. oral taxon 169	k__Bacteria_p__Actinomycetota_c__Actinomycetes_o__Actinomycetales_f__Actinomycetaceae_g__Actinomyces_s__sp. oral taxon 169	0.0432046	0.00121622	0.0259128	NA	NA	NA	NA	NA	Bracken only	0.0432046	0.00121622	0.0288803
1653434	Sellimonas_intestinalis	k__Bacteria_p__Bacillota_c__Clostridia_o__Eubacteriales_f__Lachnospiraceae_g__Sellimonas_s__intestinalis	0.0149124	0.0117387	0.115615	k__Bacteria_p__Firmicutes_c__Clostridia_o__Eubacteriales_f__Lachnospiraceae_g__Sellimonas_s__Sellimonas_intestinalis	0.0515609	0.0161874	0.136335	0.00123649	Both	0.0332366	0.00123649	0.028903
1115758	Romboutsia_ilealis	k__Bacteria_p__Bacillota_c__Clostridia_o__Eubacteriales_f__Peptostreptococcaceae_g__Romboutsia_s__ilealis	-0.050213	0.00134749	0.0281356	NA	NA	NA	NA	NA	Bracken only	-0.050213	0.00134749	0.031013
39490	Eubacterium_ramulus	NA	NA	NA	NA	k__Bacteria_p__Firmicutes_c__Clostridia_o__Eubacteriales_f__Eubacteriaceae_g__Eubacterium_s__Eubacterium_ramulus	-0.076123	0.0014401	0.0286581	NA	Metaphlan only	-0.076123	0.0014401	0.0326424
2293035	Clostridium_sp_AM49_4BH	NA	NA	NA	NA	k__Bacteria_p__Firmicutes_c__Clostridia_o__Eubacteriales_f__Clostridiaceae_g__Clostridium_s__Clostridium_sp_AM49_4BH	-0.0818621	0.00149299	0.0286581	NA	Metaphlan only	-0.0818621	0.00149299	0.033336
584	Proteus_mirabilis	k__Bacteria_p__Pseudomonadota_c__Gammaproteobacteria_o__Enterobacterales_f__Morganellaceae_g__Proteus_s__mirabilis	0.0152173	0.0184695	0.156765	k__Bacteria_p__Proteobacteria_c__Gammaproteobacteria_o__Enterobacterales_f__Morganellaceae_g__Proteus_s__Proteus_mirabilis	0.0144652	0.0179135	0.148399	0.00153177	Both	0.0148413	0.00153177	0.033699
208479	Enterocloster_bolteae	k__Bacteria_p__Bacillota_c__Clostridia_o__Eubacteriales_f__Lachnospiraceae_g__Enterocloster_s__bolteae	0.0143557	0.0081048	0.0905918	k__Bacteria_p__Firmicutes_c__Clostridia_o__Eubacteriales_f__Lachnospiraceae_g__Enterocloster_s__Enterocloster_bolteae	0.0346187	0.0191475	0.152213	0.00162411	Both	0.0244872	0.00162411	0.034309
821	Phocaeicola_vulgatus	k__Bacteria_p__Bacteroidota_c__Bacteroidia_o__Bacteroidales_f__Bacteroidaceae_g__Phocaeicola_s__vulgatus	-0.0290363	0.00805205	0.0905918	k__Bacteria_p__Bacteroidota_c__Bacteroidia_o__Bacteroidales_f__Bacteroidaceae_g__Phocaeicola_s__Phocaeicola_vulgatus	-0.066944	0.0189257	0.151985	0.00159369	Both	-0.0479902	0.00159369	0.034309
2293024	Clostridium_sp_AM22_11AC	NA	NA	NA	NA	k__Bacteria_p__Firmicutes_c__Clostridia_o__Eubacteriales_f__Clostridiaceae_g__Clostridium_s__Clostridium_sp_AM22_11AC	-0.0741122	0.0016283	0.0305113	NA	Metaphlan only	-0.0741122	0.0016283	0.034309
2109686	Butyricicoccus_sp. GAM44	k__Bacteria_p__Bacillota_c__Clostridia_o__Eubacteriales_f__Clostridiaceae_g__Butyricicoccus_s__sp. GAM44	-0.036837	0.00170284	0.0338487	NA	NA	NA	NA	NA	Bracken only	-0.036837	0.00170284	0.0351443
901	Desulfovibrio_piger	k__Bacteria_p__Thermodesulfobacteriota_c__Desulfovibrionia_o__Desulfovibrionales_f__Desulfovibrionaceae_g__Desulfovibrio_s__piger	-0.0329168	0.0197999	0.161745	k__Bacteria_p__Proteobacteria_c__Deltaproteobacteria_o__Desulfovibrionales_f__Desulfovibrionaceae_g__Desulfovibrio_s__Desulfovibrio_piger	-0.042071	0.0149916	0.134304	0.00171493	Both	-0.0374939	0.00171493	0.0351443
1816678	Christensenella_timonensis	NA	NA	NA	NA	k__Bacteria_p__Firmicutes_c__Clostridia_o__Eubacteriales_f__Christensenellaceae_g__Christensenella_s__Christensenella_timonensis	0.0341891	0.00182468	0.0333959	NA	Metaphlan only	0.0341891	0.00182468	0.0368881
1351	Enterococcus_faecalis	k__Bacteria_p__Bacillota_c__Bacilli_o__Lactobacillales_f__Enterococcaceae_g__Enterococcus_s__faecalis	0.0408851	0.000534242	0.0136036	k__Bacteria_p__Firmicutes_c__Bacilli_o__Lactobacillales_f__Enterococcaceae_g__Enterococcus_s__Enterococcus_faecalis	0.0300294	0.0207856	0.155793	0.00185569	Both	0.0354572	0.00185569	0.0370149
2850323	Diplocloster_agilis	NA	NA	NA	NA	k__Bacteria_p__Firmicutes_c__Clostridia_o__Eubacteriales_f__Lachnospiraceae_g__Diplocloster_s__Diplocloster_agilis	0.0460473	0.00205321	0.0367245	NA	Metaphlan only	0.0460473	0.00205321	0.0404159
1160721	Ruminococcus_bicirculans (ex Wegman et al. 2014)	k__Bacteria_p__Bacillota_c__Clostridia_o__Eubacteriales_f__Oscillospiraceae_g__Ruminococcus_s__bicirculans (ex Wegman et al. 2014)	-0.0322564	0.0226164	0.178153	k__Bacteria_p__Firmicutes_c__Clostridia_o__Eubacteriales_f__Oscillospiraceae_g__Ruminococcus_s__Ruminococcus_bicirculans	-0.0866567	0.00552447	0.0658752	0.0021283	Both	-0.0594566	0.0021283	0.0406892
214853	Anaerofustis_stercorihominis	NA	NA	NA	NA	k__Bacteria_p__Firmicutes_c__Clostridia_o__Eubacteriales_f__Eubacteriaceae_g__Anaerofustis_s__Anaerofustis_stercorihominis	0.0518218	0.0021487	0.0367614	NA	Metaphlan only	0.0518218	0.0021487	0.0406892
1737424	Blautia_massiliensis	NA	NA	NA	NA	k__Bacteria_p__Firmicutes_c__Clostridia_o__Eubacteriales_f__Lachnospiraceae_g__Blautia_s__Blautia_massiliensis	-0.0686044	0.00213777	0.0367614	NA	Metaphlan only	-0.0686044	0.00213777	0.0406892
1547448	Arachnia_rubra	k__Bacteria_p__Actinomycetota_c__Actinomycetes_o__Propionibacteriales_f__Propionibacteriaceae_g__Arachnia_s__rubra	-0.0148854	0.00221581	0.0405844	NA	NA	NA	NA	NA	Bracken only	-0.0148854	0.00221581	0.0414357
78258	Parascardovia_denticolens	k__Bacteria_p__Actinomycetota_c__Actinomycetes_o__Bifidobacteriales_f__Bifidobacteriaceae_g__Parascardovia_s__denticolens	0.06415	1.529e-12	1.59628e-09	k__Bacteria_p__Actinobacteria_c__Actinomycetia_o__Bifidobacteriales_f__Bifidobacteriaceae_g__Parascardovia_s__Parascardovia_denticolens	0.0157978	0.0244861	0.171655	0.00242128	Both	0.0399739	0.00242128	0.0442685
2763061	Roseburia_lenta	NA	NA	NA	NA	k__Bacteria_p__Firmicutes_c__Clostridia_o__Eubacteriales_f__Lachnospiraceae_g__Roseburia_s__Roseburia_lenta	-0.0579805	0.00242648	0.0406306	NA	Metaphlan only	-0.0579805	0.00242648	0.0442685
423477	Veillonella_rogosae	k__Bacteria_p__Bacillota_c__Negativicutes_o__Veillonellales_f__Veillonellaceae_g__Veillonella_s__rogosae	-0.0287756	0.024755	0.191439	k__Bacteria_p__Firmicutes_c__Negativicutes_o__Veillonellales_f__Veillonellaceae_g__Veillonella_s__Veillonella_rogosae	-0.0367584	0.00387717	0.0508556	0.00246461	Both	-0.032767	0.00246461	0.0444223
1309	Streptococcus_mutans	k__Bacteria_p__Bacillota_c__Bacilli_o__Lactobacillales_f__Streptococcaceae_g__Streptococcus_s__mutans	0.0332633	0.0250579	0.191891	k__Bacteria_p__Firmicutes_c__Bacilli_o__Lactobacillales_f__Streptococcaceae_g__Streptococcus_s__Streptococcus_mutans	0.04526	0.00790991	0.0830013	0.00251376	Both	0.0392617	0.00251376	0.0447689
290053	Bacteroides_helcogenes	k__Bacteria_p__Bacteroidota_c__Bacteroidia_o__Bacteroidales_f__Bacteroidaceae_g__Bacteroides_s__helcogenes	-0.0328714	0.00268764	0.0475576	NA	NA	NA	NA	NA	Bracken only	-0.0328714	0.00268764	0.0471007
290055	Faecalicatena_fissicatena	NA	NA	NA	NA	k__Bacteria_p__Firmicutes_c__Clostridia_o__Eubacteriales_f__Lachnospiraceae_g__Faecalicatena_s__Faecalicatena_fissicatena	-0.0749488	0.00270766	0.0434883	NA	Metaphlan only	-0.0749488	0.00270766	0.0471007
2292041	Dorea_sp_AF36_15AT	NA	NA	NA	NA	k__Bacteria_p__Firmicutes_c__Clostridia_o__Eubacteriales_f__Lachnospiraceae_g__Dorea_s__Dorea_sp_AF36_15AT	-0.0627385	0.00288113	0.0450064	NA	Metaphlan only	-0.0627385	0.00288113	0.0495422
2478954	Catenibacterium_sp. co_0103	k__Bacteria_p__Bacillota_c__Erysipelotrichia_o__Erysipelotrichales_f__Coprobacillaceae_g__Catenibacterium_s__sp. co_0103	-0.0437696	0.00296952	0.0516697	NA	NA	NA	NA	NA	Bracken only	-0.0437696	0.00296952	0.0504818
28116	Bacteroides_ovatus	k__Bacteria_p__Bacteroidota_c__Bacteroidia_o__Bacteroidales_f__Bacteroidaceae_g__Bacteroides_s__ovatus	-0.0293602	0.00609503	0.0767962	k__Bacteria_p__Bacteroidota_c__Bacteroidia_o__Bacteroidales_f__Bacteroidaceae_g__Bacteroides_s__Bacteroides_ovatus	-0.0514252	0.0282165	0.18819	0.00304817	Both	-0.0403927	0.00304817	0.0512366
2785025	Anaeromicropila_herbilytica	k__Bacteria_p__Bacillota_c__Clostridia_o__Eubacteriales_f__Lachnospiraceae_g__Anaeromicropila_s__herbilytica	-0.0355126	0.00308462	0.0527926	NA	NA	NA	NA	NA	Bracken only	-0.0355126	0.00308462	0.0512733
712124	Actinomyces_sp_oral_taxon_448	NA	NA	NA	NA	k__Bacteria_p__Actinobacteria_c__Actinomycetia_o__Actinomycetales_f__Actinomycetaceae_g__Actinomyces_s__Actinomyces_sp_oral_taxon_448	0.0197908	0.00318928	0.0468797	NA	Metaphlan only	0.0197908	0.00318928	0.0523055
2763051	Lachnospira_sp_NSJ_43	NA	NA	NA	NA	k__Bacteria_p__Firmicutes_c__Clostridia_o__Eubacteriales_f__Lachnospiraceae_g__Lachnospira_s__Lachnospira_sp_NSJ_43	-0.0706266	0.00321665	0.0468797	NA	Metaphlan only	-0.0706266	0.00321665	0.0523055
76517	Campylobacter_hominis	k__Bacteria_p__Campylobacterota_c__Epsilonproteobacteria_o__Campylobacterales_f__Campylobacteraceae_g__Campylobacter_s__hominis	-0.0319473	0.000288265	0.00885144	k__Bacteria_p__Proteobacteria_c__Epsilonproteobacteria_o__Campylobacterales_f__Campylobacteraceae_g__Campylobacter_s__Campylobacter_hominis	-0.0143542	0.0297484	0.193678	0.0033214	Both	-0.0231508	0.0033214	0.0534281
1531	Enterocloster_clostridioformis	k__Bacteria_p__Bacillota_c__Clostridia_o__Eubacteriales_f__Lachnospiraceae_g__Enterocloster_s__clostridioformis	0.0106563	0.0304295	0.209625	k__Bacteria_p__Firmicutes_c__Clostridia_o__Eubacteriales_f__Lachnospiraceae_g__Enterocloster_s__Enterocloster_clostridioformis	0.0489908	0.0200995	0.155082	0.00344576	Both	0.0298235	0.00344576	0.0548388
329854	Bacteroides_intestinalis	k__Bacteria_p__Bacteroidota_c__Bacteroidia_o__Bacteroidales_f__Bacteroidaceae_g__Bacteroides_s__intestinalis	-0.0355296	0.0170928	0.147479	k__Bacteria_p__Bacteroidota_c__Bacteroidia_o__Bacteroidales_f__Bacteroidaceae_g__Bacteroides_s__Bacteroides_intestinalis	-0.0495981	0.0309966	0.199954	0.00355064	Both	-0.0425639	0.00355064	0.0559132
2929494	Faecalibacterium_sp. I4-1-79	k__Bacteria_p__Bacillota_c__Clostridia_o__Eubacteriales_f__Oscillospiraceae_g__Faecalibacterium_s__sp. I4-1-79	-0.0215186	0.00371269	0.0615246	NA	NA	NA	NA	NA	Bracken only	-0.0215186	0.00371269	0.0578561
28132	Prevotella_melaninogenica	k__Bacteria_p__Bacteroidota_c__Bacteroidia_o__Bacteroidales_f__Prevotellaceae_g__Prevotella_s__melaninogenica	-0.0442069	0.00378487	0.0617408	NA	NA	NA	NA	NA	Bracken only	-0.0442069	0.00378487	0.0583729
410072	Coprococcus_comes	k__Bacteria_p__Bacillota_c__Clostridia_o__Eubacteriales_f__Lachnospiraceae_g__Coprococcus_s__comes	-0.0125451	0.0325951	0.219544	k__Bacteria_p__Firmicutes_c__Clostridia_o__Eubacteriales_f__Lachnospiraceae_g__Coprococcus_s__Coprococcus_comes	-0.0678668	0.0070192	0.0770774	0.00385269	Both	-0.040206	0.00385269	0.0588126
1656	Actinomyces_viscosus	k__Bacteria_p__Actinomycetota_c__Actinomycetes_o__Actinomycetales_f__Actinomycetaceae_g__Actinomyces_s__viscosus	0.023785	0.00405811	0.0643497	NA	NA	NA	NA	NA	Bracken only	0.023785	0.00405811	0.0613226
712122	Actinomyces_sp. oral taxon 414	k__Bacteria_p__Actinomycetota_c__Actinomycetes_o__Actinomycetales_f__Actinomycetaceae_g__Actinomyces_s__sp. oral taxon 414	0.0321884	0.00414083	0.0645227	NA	NA	NA	NA	NA	Bracken only	0.0321884	0.00414083	0.0619468
1336	Streptococcus_equi	k__Bacteria_p__Bacillota_c__Bacilli_o__Lactobacillales_f__Streptococcaceae_g__Streptococcus_s__equi	0.0133903	0.00442459	0.0659896	NA	NA	NA	NA	NA	Bracken only	0.0133903	0.00442459	0.0650275
2763667	Wansuia_hejianensis	k__Bacteria_p__Bacillota_c__Clostridia_o__Eubacteriales_f__Lachnospiraceae_g__Wansuia_s__hejianensis	0.0086643	0.0357545	0.227303	k__Bacteria_p__Firmicutes_c__Clostridia_o__Eubacteriales_f__Lachnospiraceae_g__Wansuia_s__Wansuia_hejianensis	0.0451995	0.00012974	0.00567251	0.00447716	Both	0.0269319	0.00447716	0.0650275
209880	Allisonella_histaminiformans	NA	NA	NA	NA	k__Bacteria_p__Firmicutes_c__Negativicutes_o__Veillonellales_f__Veillonellaceae_g__Allisonella_s__Allisonella_histaminiformans	-0.0279381	0.00443983	0.0563572	NA	Metaphlan only	-0.0279381	0.00443983	0.0650275
2173	Methanobrevibacter_smithii	k__Archaea_p__Euryarchaeota_c__Methanobacteria_o__Methanobacteriales_f__Methanobacteriaceae_g__Methanobrevibacter_s__smithii	0.0464205	0.0279449	0.201203	k__Archaea_p__Euryarchaeota_c__Methanobacteria_o__Methanobacteriales_f__Methanobacteriaceae_g__Methanobrevibacter_s__Methanobrevibacter_smithii	0.0500217	0.0385415	0.229789	0.00505748	Both	0.0482211	0.00505748	0.071792
437897	Megamonas_funiformis	k__Bacteria_p__Bacillota_c__Negativicutes_o__Selenomonadales_f__Selenomonadaceae_g__Megamonas_s__funiformis	-0.0169336	0.0152665	0.136224	k__Bacteria_p__Firmicutes_c__Negativicutes_o__Selenomonadales_f__Selenomonadaceae_g__Megamonas_s__Megamonas_funiformis	-0.0151738	0.0388713	0.230013	0.00512792	Both	-0.0160537	0.00512792	0.071792
138595	Olsenella_profusa	NA	NA	NA	NA	k__Bacteria_p__Actinobacteria_c__Coriobacteriia_o__Coriobacteriales_f__Atopobiaceae_g__Olsenella_s__Olsenella_profusa	0.0166196	0.00513485	0.0621712	NA	Metaphlan only	0.0166196	0.00513485	0.071792
1912855	Faecalimonas_umbilicata	NA	NA	NA	NA	k__Bacteria_p__Firmicutes_c__Clostridia_o__Eubacteriales_f__Lachnospiraceae_g__Faecalimonas_s__Faecalimonas_umbilicata	0.0526843	0.00506959	0.0621712	NA	Metaphlan only	0.0526843	0.00506959	0.071792
732	Aggregatibacter_aphrophilus	k__Bacteria_p__Pseudomonadota_c__Gammaproteobacteria_o__Pasteurellales_f__Pasteurellaceae_g__Aggregatibacter_s__aphrophilus	-0.0181745	0.00521229	0.074543	NA	NA	NA	NA	NA	Bracken only	-0.0181745	0.00521229	0.0721999
2528203	Bacteroides_sp. A1C1	k__Bacteria_p__Bacteroidota_c__Bacteroidia_o__Bacteroidales_f__Bacteroidaceae_g__Bacteroides_s__sp. A1C1	-0.0449927	0.00538654	0.0759939	NA	NA	NA	NA	NA	Bracken only	-0.0449927	0.00538654	0.0739291
3038077	Streptococcus_sp. D7B5	k__Bacteria_p__Bacillota_c__Bacilli_o__Lactobacillales_f__Streptococcaceae_g__Streptococcus_s__sp. D7B5	0.015188	0.00550342	0.0762461	NA	NA	NA	NA	NA	Bracken only	0.015188	0.00550342	0.0748465
1632013	Drancourtella_massiliensis	NA	NA	NA	NA	k__Bacteria_p__Firmicutes_c__Clostridia_o__Eubacteriales_f__Oscillospiraceae_g__Drancourtella_s__Drancourtella_massiliensis	0.0197127	0.00562334	0.0660532	NA	Metaphlan only	0.0197127	0.00562334	0.0757884
820	Bacteroides_uniformis	k__Bacteria_p__Bacteroidota_c__Bacteroidia_o__Bacteroidales_f__Bacteroidaceae_g__Bacteroides_s__uniformis	-0.0204597	0.0414903	0.244723	k__Bacteria_p__Bacteroidota_c__Bacteroidia_o__Bacteroidales_f__Bacteroidaceae_g__Bacteroides_s__Bacteroides_uniformis	-0.0435964	0.0213887	0.158801	0.00570063	Both	-0.032028	0.00570063	0.0761441
839	Prevotella_ruminicola	k__Bacteria_p__Bacteroidota_c__Bacteroidia_o__Bacteroidales_f__Prevotellaceae_g__Prevotella_s__ruminicola	-0.018485	0.00599426	0.0767962	NA	NA	NA	NA	NA	Bracken only	-0.018485	0.00599426	0.0786615
341220	Lactonifactor_longoviformis	NA	NA	NA	NA	k__Bacteria_p__Firmicutes_c__Clostridia_o__Eubacteriales_f__Clostridiaceae_g__Lactonifactor_s__Lactonifactor_longoviformis	0.041889	0.00594287	0.0677831	NA	Metaphlan only	0.041889	0.00594287	0.0786615
79604	Denitrobacterium_detoxificans	k__Bacteria_p__Actinomycetota_c__Coriobacteriia_o__Eggerthellales_f__Eggerthellaceae_g__Denitrobacterium_s__detoxificans	-0.0317372	0.00622947	0.0767962	NA	NA	NA	NA	NA	Bracken only	-0.0317372	0.00622947	0.079652
2877527	Blautia_sp. NBRC 113351	k__Bacteria_p__Bacillota_c__Clostridia_o__Eubacteriales_f__Lachnospiraceae_g__Blautia_s__sp. NBRC 113351	0.0155076	0.00614164	0.0767962	NA	NA	NA	NA	NA	Bracken only	0.0155076	0.00614164	0.079652
657323	Ruminococcus_sp. SR1/5	k__Bacteria_p__Bacillota_c__Clostridia_o__Eubacteriales_f__Oscillospiraceae_g__Ruminococcus_s__sp. SR1/5	-0.0146389	0.00621408	0.0767962	NA	NA	NA	NA	NA	Bracken only	-0.0146389	0.00621408	0.079652
2292304	Clostridium_sp_AM33_3	NA	NA	NA	NA	k__Bacteria_p__Firmicutes_c__Clostridia_o__Eubacteriales_f__Clostridiaceae_g__Clostridium_s__Clostridium_sp_AM33_3	-0.0579347	0.00666604	0.0749453	NA	Metaphlan only	-0.0579347	0.00666604	0.0845118
617123	Lachnoanaerobaculum_umeaense	k__Bacteria_p__Bacillota_c__Clostridia_o__Eubacteriales_f__Lachnospiraceae_g__Lachnoanaerobaculum_s__umeaense	-0.0349943	0.00707956	0.0859426	NA	NA	NA	NA	NA	Bracken only	-0.0349943	0.00707956	0.0890002
1776391	Romboutsia_timonensis	NA	NA	NA	NA	k__Bacteria_p__Firmicutes_c__Clostridia_o__Eubacteriales_f__Peptostreptococcaceae_g__Romboutsia_s__Romboutsia_timonensis	-0.0578144	0.00714949	0.0770774	NA	Metaphlan only	-0.0578144	0.00714949	0.0891303
39486	Dorea_formicigenerans	k__Bacteria_p__Bacillota_c__Clostridia_o__Eubacteriales_f__Lachnospiraceae_g__Dorea_s__formicigenerans	-0.0121065	0.0483917	0.260104	k__Bacteria_p__Firmicutes_c__Clostridia_o__Eubacteriales_f__Lachnospiraceae_g__Dorea_s__Dorea_formicigenerans	-0.0808233	0.000137011	0.00567514	0.00731858	Both	-0.0464649	0.00731858	0.0904843
638849	Pyramidobacter_piscolens	k__Bacteria_p__Synergistota_c__Synergistia_o__Synergistales_f__Dethiosulfovibrionaceae_g__Pyramidobacter_s__piscolens	0.0280326	0.0489736	0.260104	k__Bacteria_p__Synergistetes_c__Synergistia_o__Synergistales_f__Synergistaceae_g__Pyramidobacter_s__Pyramidobacter_piscolens	0.016327	0.0246468	0.171655	0.00746201	Both	0.0221798	0.00746201	0.0915013
2929488	Faecalibacterium_sp. IP-1-18	k__Bacteria_p__Bacillota_c__Clostridia_o__Eubacteriales_f__Oscillospiraceae_g__Faecalibacterium_s__sp. IP-1-18	-0.0221282	0.00759715	0.088127	NA	NA	NA	NA	NA	Bracken only	-0.0221282	0.00759715	0.0924011
712157	Atopobium_sp. oral taxon 416	k__Bacteria_p__Actinomycetota_c__Coriobacteriia_o__Coriobacteriales_f__Atopobiaceae_g__Atopobium_s__sp. oral taxon 416	0.0234455	0.00213171	0.0397411	k__Bacteria_p__Actinobacteria_c__Coriobacteriia_o__Coriobacteriales_f__Atopobiaceae_g__Atopobium_s__Atopobium_sp_oral_taxon_416	0.00968423	0.0501004	0.266535	0.00774278	Both	0.0165648	0.00774278	0.092735
1598	Limosilactobacillus_reuteri	k__Bacteria_p__Bacillota_c__Bacilli_o__Lactobacillales_f__Lactobacillaceae_g__Limosilactobacillus_s__reuteri	0.0277283	0.00261908	0.0471434	k__Bacteria_p__Firmicutes_c__Bacilli_o__Lactobacillales_f__Lactobacillaceae_g__Limosilactobacillus_s__Limosilactobacillus_reuteri	0.0160297	0.0501235	0.266535	0.00774858	Both	0.021879	0.00774858	0.092735
1613	Limosilactobacillus_fermentum	k__Bacteria_p__Bacillota_c__Bacilli_o__Lactobacillales_f__Lactobacillaceae_g__Limosilactobacillus_s__fermentum	0.0487188	0.00209325	0.0397337	k__Bacteria_p__Firmicutes_c__Bacilli_o__Lactobacillales_f__Lactobacillaceae_g__Limosilactobacillus_s__Limosilactobacillus_fermentum	0.0320311	0.0514224	0.27024	0.00807724	Both	0.040375	0.00807724	0.0959012
2929493	Faecalibacterium_sp. I3-3-89	k__Bacteria_p__Bacillota_c__Clostridia_o__Eubacteriales_f__Oscillospiraceae_g__Faecalibacterium_s__sp. I3-3-89	-0.0199898	0.00815673	0.0905918	NA	NA	NA	NA	NA	Bracken only	-0.0199898	0.00815673	0.0960824
76860	Streptococcus_constellatus	k__Bacteria_p__Bacillota_c__Bacilli_o__Lactobacillales_f__Streptococcaceae_g__Streptococcus_s__constellatus	0.0145804	0.0535843	0.27581	k__Bacteria_p__Firmicutes_c__Bacilli_o__Lactobacillales_f__Streptococcaceae_g__Streptococcus_s__Streptococcus_constellatus	0.00974502	0.0128101	0.121464	0.00863582	Both	0.0121627	0.00863582	0.100931
1463165	Klebsiella_quasipneumoniae	k__Bacteria_p__Pseudomonadota_c__Gammaproteobacteria_o__Enterobacterales_f__Enterobacteriaceae_g__Klebsiella_s__quasipneumoniae	0.0759665	1.07901e-06	0.000225298	k__Bacteria_p__Proteobacteria_c__Gammaproteobacteria_o__Enterobacterales_f__Enterobacteriaceae_g__Klebsiella_s__Klebsiella_quasipneumoniae	0.0143531	0.0539613	0.273182	0.00873469	Both	0.0451598	0.00873469	0.101295
2841528	Eubacterium_sp. MSJ-33	k__Bacteria_p__Bacillota_c__Clostridia_o__Eubacteriales_f__Eubacteriaceae_g__Eubacterium_s__sp. MSJ-33	-0.017946	0.00918835	0.0978841	NA	NA	NA	NA	NA	Bracken only	-0.017946	0.00918835	0.105737
1512	Clostridium_symbiosum	NA	NA	NA	NA	k__Bacteria_p__Firmicutes_c__Clostridia_o__Eubacteriales_f__Lachnospiraceae_g__Lachnoclostridium_s__Clostridium_symbiosum	0.0535219	0.00934739	0.0967947	NA	Metaphlan only	0.0535219	0.00934739	0.106746
2489010	Klebsiella_africana	k__Bacteria_p__Pseudomonadota_c__Gammaproteobacteria_o__Enterobacterales_f__Enterobacteriaceae_g__Klebsiella_s__africana	0.0235302	0.00944464	0.098602	NA	NA	NA	NA	NA	Bracken only	0.0235302	0.00944464	0.107039
2047	Rothia_dentocariosa	k__Bacteria_p__Actinomycetota_c__Actinomycetes_o__Micrococcales_f__Micrococcaceae_g__Rothia_s__dentocariosa	0.0268379	0.00959448	0.0989048	NA	NA	NA	NA	NA	Bracken only	0.0268379	0.00959448	0.107881
2584944	Sutterella_faecalis	k__Bacteria_p__Pseudomonadota_c__Betaproteobacteria_o__Burkholderiales_f__Sutterellaceae_g__Sutterella_s__faecalis	-0.0322406	0.00966312	0.0989048	NA	NA	NA	NA	NA	Bracken only	-0.0322406	0.00966312	0.107881
2606633	Oliverpabstia_intestinalis	NA	NA	NA	NA	k__Bacteria_p__Firmicutes_c__Clostridia_o__Eubacteriales_f__Lachnospiraceae_g__Oliverpabstia_s__Oliverpabstia_intestinalis	-0.0625325	0.00974607	0.0996124	NA	Metaphlan only	-0.0625325	0.00974607	0.108001
2929495	Faecalibacterium_sp. I4-3-84	k__Bacteria_p__Bacillota_c__Clostridia_o__Eubacteriales_f__Oscillospiraceae_g__Faecalibacterium_s__sp. I4-3-84	-0.0167865	0.0103742	0.105152	NA	NA	NA	NA	NA	Bracken only	-0.0167865	0.0103742	0.114117
2913614	Prevotella_communis	k__Bacteria_p__Bacteroidota_c__Bacteroidia_o__Bacteroidales_f__Prevotellaceae_g__Prevotella_s__communis	-0.016906	0.0107273	0.107686	NA	NA	NA	NA	NA	Bracken only	-0.016906	0.0107273	0.117139
2881276	Fusicatenibacter_sp_CLA_AA_H277	NA	NA	NA	NA	k__Bacteria_p__Firmicutes_c__Clostridia_o__Eubacteriales_f__Lachnospiraceae_g__Fusicatenibacter_s__Fusicatenibacter_sp_CLA_AA_H277	-0.0519906	0.0114676	0.11142	NA	Metaphlan only	-0.0519906	0.0114676	0.124315
2763068	Streptococcus_sp. NSJ-72	k__Bacteria_p__Bacillota_c__Bacilli_o__Lactobacillales_f__Streptococcaceae_g__Streptococcus_s__sp. NSJ-72	0.00720344	0.0121781	0.118406	NA	NA	NA	NA	NA	Bracken only	0.00720344	0.0121781	0.131068
550	Enterobacter_cloacae	k__Bacteria_p__Pseudomonadota_c__Gammaproteobacteria_o__Enterobacterales_f__Enterobacteriaceae_g__Enterobacter_s__cloacae	0.0231327	0.0123624	0.118406	NA	NA	NA	NA	NA	Bracken only	0.0231327	0.0123624	0.132101
338188	Bacteroides_finegoldii	NA	NA	NA	NA	k__Bacteria_p__Bacteroidota_c__Bacteroidia_o__Bacteroidales_f__Bacteroidaceae_g__Bacteroides_s__Bacteroides_finegoldii	-0.0581125	0.0126045	0.120973	NA	Metaphlan only	-0.0581125	0.0126045	0.133733
2488810	Ruminiclostridium_herbifermentans	k__Bacteria_p__Bacillota_c__Clostridia_o__Eubacteriales_f__Oscillospiraceae_g__Ruminiclostridium_s__herbifermentans	0.0228905	0.0127826	0.121319	NA	NA	NA	NA	NA	Bracken only	0.0228905	0.0127826	0.134668
2755405	Bacteroides_sp. CACC 737	k__Bacteria_p__Bacteroidota_c__Bacteroidia_o__Bacteroidales_f__Bacteroidaceae_g__Bacteroides_s__sp. CACC 737	-0.0363648	0.0129999	0.12227	NA	NA	NA	NA	NA	Bracken only	-0.0363648	0.0129999	0.135999
47770	Lactobacillus_crispatus	k__Bacteria_p__Bacillota_c__Bacilli_o__Lactobacillales_f__Lactobacillaceae_g__Lactobacillus_s__crispatus	0.017979	0.0272093	0.1993	k__Bacteria_p__Firmicutes_c__Bacilli_o__Lactobacillales_f__Lactobacillaceae_g__Lactobacillus_s__Lactobacillus_crispatus	0.0126671	0.0711467	0.337304	0.013684	Both	0.0153231	0.013684	0.142161
556259	Bacteroides_sp. D2	k__Bacteria_p__Bacteroidota_c__Bacteroidia_o__Bacteroidales_f__Bacteroidaceae_g__Bacteroides_s__sp. D2	-0.0373534	0.0141591	0.131983	NA	NA	NA	NA	NA	Bracken only	-0.0373534	0.0141591	0.145083
712888	Actinobaculum_sp_oral_taxon_183	NA	NA	NA	NA	k__Bacteria_p__Actinobacteria_c__Actinomycetia_o__Actinomycetales_f__Actinomycetaceae_g__Actinobaculum_s__Actinobaculum_sp_oral_taxon_183	0.0164487	0.0141343	0.130867	NA	Metaphlan only	0.0164487	0.0141343	0.145083
2948573	Peptoniphilus_sp. SAHP1	k__Bacteria_p__Bacillota_c__Tissierellia_o__Tissierellales_f__Peptoniphilaceae_g__Peptoniphilus_s__sp. SAHP1	0.0132652	0.0145793	0.133516	NA	NA	NA	NA	NA	Bracken only	0.0132652	0.0145793	0.148372
2847299	Bacteroides_sp. DH3716P	k__Bacteria_p__Bacteroidota_c__Bacteroidia_o__Bacteroidales_f__Bacteroidaceae_g__Bacteroides_s__sp. DH3716P	-0.0389303	0.0151459	0.136224	NA	NA	NA	NA	NA	Bracken only	-0.0389303	0.0151459	0.152321
40519	Ruminococcus_callidus	NA	NA	NA	NA	k__Bacteria_p__Firmicutes_c__Clostridia_o__Eubacteriales_f__Oscillospiraceae_g__Ruminococcus_s__Ruminococcus_callidus	-0.0344818	0.015171	0.134304	NA	Metaphlan only	-0.0344818	0.015171	0.152321
316	Stutzerimonas_stutzeri	k__Bacteria_p__Pseudomonadota_c__Gammaproteobacteria_o__Pseudomonadales_f__Pseudomonadaceae_g__Stutzerimonas_s__stutzeri	0.0243951	0.00475259	0.0698831	k__Bacteria_p__Proteobacteria_c__Gammaproteobacteria_o__Pseudomonadales_f__Pseudomonadaceae_g__Stutzerimonas_s__Stutzerimonas_stutzeri	0.0113552	0.0768347	0.355277	0.0155042	Both	0.0178752	0.0155042	0.153855
508460	Cloacibacillus_evryensis	NA	NA	NA	NA	k__Bacteria_p__Synergistetes_c__Synergistia_o__Synergistales_f__Synergistaceae_g__Cloacibacillus_s__Cloacibacillus_evryensis	0.0479995	0.0155295	0.134304	NA	Metaphlan only	0.0479995	0.0155295	0.153855
1655	Actinomyces_naeslundii	k__Bacteria_p__Actinomycetota_c__Actinomycetes_o__Actinomycetales_f__Actinomycetaceae_g__Actinomyces_s__naeslundii	0.0223031	0.0778976	0.32787	k__Bacteria_p__Actinobacteria_c__Actinomycetia_o__Actinomycetales_f__Actinomycetaceae_g__Actinomyces_s__Actinomyces_naeslundii	0.0164169	0.055077	0.274339	0.015854	Both	0.01936	0.015854	0.156036
44742	Desulfovibrio_fairfieldensis	k__Bacteria_p__Thermodesulfobacteriota_c__Desulfovibrionia_o__Desulfovibrionales_f__Desulfovibrionaceae_g__Desulfovibrio_s__fairfieldensis	0.0511292	0.0155905	0.137936	k__Bacteria_p__Proteobacteria_c__Deltaproteobacteria_o__Desulfovibrionales_f__Desulfovibrionaceae_g__Desulfovibrio_s__Desulfovibrio_fairfieldensis	0.041206	0.0798639	0.365424	0.0165088	Both	0.0461676	0.0165088	0.16142
158822	Cedecea_neteri	k__Bacteria_p__Pseudomonadota_c__Gammaproteobacteria_o__Enterobacterales_f__Enterobacteriaceae_g__Cedecea_s__neteri	0.0106768	0.0167678	0.147106	NA	NA	NA	NA	NA	Bracken only	0.0106768	0.0167678	0.162887
46124	Granulicatella_adiacens	k__Bacteria_p__Bacillota_c__Bacilli_o__Lactobacillales_f__Carnobacteriaceae_g__Granulicatella_s__adiacens	0.0152048	0.0817771	0.329277	k__Bacteria_p__Firmicutes_c__Bacilli_o__Lactobacillales_f__Carnobacteriaceae_g__Granulicatella_s__Granulicatella_adiacens	0.00972638	0.0541504	0.273182	0.0171558	Both	0.0124656	0.0171558	0.16452
100886	Catenibacterium_mitsuokai	k__Bacteria_p__Bacillota_c__Erysipelotrichia_o__Erysipelotrichales_f__Coprobacillaceae_g__Catenibacterium_s__mitsuokai	-0.0269899	0.017066	0.147479	NA	NA	NA	NA	NA	Bracken only	-0.0269899	0.017066	0.16452
358742	Enterocloster_aldenensis	NA	NA	NA	NA	k__Bacteria_p__Firmicutes_c__Clostridia_o__Eubacteriales_f__Lachnospiraceae_g__Enterocloster_s__Enterocloster_aldenensis	0.0498308	0.0183418	0.148814	NA	Metaphlan only	0.0498308	0.0183418	0.173667
460384	Enterocloster_lavalensis	NA	NA	NA	NA	k__Bacteria_p__Firmicutes_c__Clostridia_o__Eubacteriales_f__Lachnospiraceae_g__Enterocloster_s__Enterocloster_lavalensis	0.0439064	0.0183004	0.148814	NA	Metaphlan only	0.0439064	0.0183004	0.173667
1406512	Methanomassiliicoccus_Candidatus Methanomassiliicoccus intestinalis	k__Archaea_p__Candidatus Thermoplasmatota_c__Thermoplasmata_o__Methanomassiliicoccales_f__Methanomassiliicoccaceae_g__Methanomassiliicoccus_s__Candidatus Methanomassiliicoccus intestinalis	0.0515147	0.00439231	0.0659896	k__Archaea_p__Candidatus_Thermoplasmatota_c__Thermoplasmata_o__Methanomassiliicoccales_f__Methanomassiliicoccaceae_g__Methanomassiliicoccus_s__Candidatus_Methanomassiliicoccus_intestinalis	0.0335076	0.08679	0.390307	0.0188958	Both	0.0425112	0.0188958	0.177787
303	Pseudomonas_putida	k__Bacteria_p__Pseudomonadota_c__Gammaproteobacteria_o__Pseudomonadales_f__Pseudomonadaceae_g__Pseudomonas_s__putida	0.020546	0.0191102	0.160896	NA	NA	NA	NA	NA	Bracken only	0.020546	0.0191102	0.17868
43305	Butyrivibrio_proteoclasticus	k__Bacteria_p__Bacillota_c__Clostridia_o__Eubacteriales_f__Lachnospiraceae_g__Butyrivibrio_s__proteoclasticus	-0.0242299	0.0198308	0.161745	NA	NA	NA	NA	NA	Bracken only	-0.0242299	0.0198308	0.181192
28131	Prevotella_intermedia	k__Bacteria_p__Bacteroidota_c__Bacteroidia_o__Bacteroidales_f__Prevotellaceae_g__Prevotella_s__intermedia	-0.0346283	0.0196494	0.161745	NA	NA	NA	NA	NA	Bracken only	-0.0346283	0.0196494	0.181192
1796615	Blautia_caecimuris	NA	NA	NA	NA	k__Bacteria_p__Firmicutes_c__Clostridia_o__Eubacteriales_f__Lachnospiraceae_g__Blautia_s__Blautia_caecimuris	0.0504363	0.0198633	0.154776	NA	Metaphlan only	0.0504363	0.0198633	0.181192
1720294	Eisenbergiella_massiliensis	NA	NA	NA	NA	k__Bacteria_p__Firmicutes_c__Clostridia_o__Eubacteriales_f__Lachnospiraceae_g__Eisenbergiella_s__Eisenbergiella_massiliensis	0.046485	0.0197613	0.154776	NA	Metaphlan only	0.046485	0.0197613	0.181192
156976	Corynebacterium_riegelii	k__Bacteria_p__Actinomycetota_c__Actinomycetes_o__Mycobacteriales_f__Corynebacteriaceae_g__Corynebacterium_s__riegelii	0.00814031	0.0200227	0.162044	NA	NA	NA	NA	NA	Bracken only	0.00814031	0.0200227	0.181539
111015	Actinomyces_radicidentis	k__Bacteria_p__Actinomycetota_c__Actinomycetes_o__Actinomycetales_f__Actinomycetaceae_g__Actinomyces_s__radicidentis	0.0334329	1.62589e-05	0.00122933	k__Bacteria_p__Actinobacteria_c__Actinomycetia_o__Actinomycetales_f__Actinomycetaceae_g__Actinomyces_s__Actinomyces_radicidentis	0.00385733	0.0916046	0.400516	0.020627	Both	0.0186451	0.020627	0.184779
351091	Oscillibacter_valericigenes	NA	NA	NA	NA	k__Bacteria_p__Firmicutes_c__Clostridia_o__Eubacteriales_f__Oscillospiraceae_g__Oscillibacter_s__Oscillibacter_valericigenes	-0.0339728	0.0206006	0.155793	NA	Metaphlan only	-0.0339728	0.0206006	0.184779
109327	Anaerovorax_odorimutans	NA	NA	NA	NA	k__Bacteria_p__Firmicutes_c__Clostridia_o__Eubacteriales_f__Eubacteriales_Family_XIII_Incertae_Sedis_g__Anaerovorax_s__Anaerovorax_odorimutans	0.0297932	0.0207518	0.155793	NA	Metaphlan only	0.0297932	0.0207518	0.18479
2763062	Roseburia_rectibacter	k__Bacteria_p__Bacillota_c__Clostridia_o__Eubacteriales_f__Lachnospiraceae_g__Roseburia_s__rectibacter	-0.00932546	0.0215625	0.171841	NA	NA	NA	NA	NA	Bracken only	-0.00932546	0.0215625	0.190872
147207	Collinsella_intestinalis	NA	NA	NA	NA	k__Bacteria_p__Actinobacteria_c__Coriobacteriia_o__Coriobacteriales_f__Coriobacteriaceae_g__Collinsella_s__Collinsella_intestinalis	-0.0336072	0.0228633	0.165153	NA	Metaphlan only	-0.0336072	0.0228633	0.198949
204516	Phocaeicola_massiliensis	NA	NA	NA	NA	k__Bacteria_p__Bacteroidota_c__Bacteroidia_o__Bacteroidales_f__Bacteroidaceae_g__Phocaeicola_s__Phocaeicola_massiliensis	-0.0672985	0.0228739	0.165153	NA	Metaphlan only	-0.0672985	0.0228739	0.198949
556261	Clostridium_sp_D5	NA	NA	NA	NA	k__Bacteria_p__Firmicutes_c__Clostridia_o__Eubacteriales_f__Clostridiaceae_g__Clostridium_s__Clostridium_sp_D5	0.012946	0.0226734	0.165153	NA	Metaphlan only	0.012946	0.0226734	0.198949
37734	Enterococcus_casseliflavus	k__Bacteria_p__Bacillota_c__Bacilli_o__Lactobacillales_f__Enterococcaceae_g__Enterococcus_s__casseliflavus	0.00953428	0.0797562	0.32787	k__Bacteria_p__Firmicutes_c__Bacilli_o__Lactobacillales_f__Enterococcaceae_g__Enterococcus_s__Enterococcus_casseliflavus	0.00833527	0.0996966	0.422178	0.0236663	Both	0.00893478	0.0236663	0.202313
1633	Limosilactobacillus_vaginalis	k__Bacteria_p__Bacillota_c__Bacilli_o__Lactobacillales_f__Lactobacillaceae_g__Limosilactobacillus_s__vaginalis	0.0262026	0.00103455	0.0241571	k__Bacteria_p__Firmicutes_c__Bacilli_o__Lactobacillales_f__Lactobacillaceae_g__Limosilactobacillus_s__Limosilactobacillus_vaginalis	0.00806999	0.0995549	0.422178	0.0236117	Both	0.0171363	0.0236117	0.202313
29348	Thomasclavelia_spiroformis	k__Bacteria_p__Bacillota_c__Erysipelotrichia_o__Erysipelotrichales_f__Coprobacillaceae_g__Thomasclavelia_s__spiroformis	-0.0210825	0.0991268	0.363117	k__Bacteria_p__Firmicutes_c__Erysipelotrichia_o__Erysipelotrichales_f__Erysipelotrichaceae_g__Erysipelatoclostridium_s__Clostridium_spiroforme	-0.0392998	0.0425498	0.244428	0.023447	Both	-0.0301912	0.023447	0.202313
2763666	Zhenhengia_yiwuensis	NA	NA	NA	NA	k__Bacteria_p__Firmicutes_c__Clostridia_o__Eubacteriales_f__Lachnospiraceae_g__Zhenhengia_s__Zhenhengia_yiwuensis	0.0196414	0.0244347	0.171655	NA	Metaphlan only	0.0196414	0.0244347	0.207695
39488	Anaerobutyricum_hallii	k__Bacteria_p__Bacillota_c__Clostridia_o__Eubacteriales_f__Lachnospiraceae_g__Anaerobutyricum_s__hallii	-0.00957833	0.102891	0.369179	k__Bacteria_p__Firmicutes_c__Clostridia_o__Eubacteriales_f__Lachnospiraceae_g__Anaerobutyricum_s__Anaerobutyricum_hallii	-0.0719436	0.00385644	0.0508556	0.0249096	Both	-0.040761	0.0249096	0.210535
2779352	Pseudoflavonifractor_gallinarum	NA	NA	NA	NA	k__Bacteria_p__Firmicutes_c__Clostridia_o__Eubacteriales_f__Oscillospiraceae_g__Pseudoflavonifractor_s__Pseudoflavonifractor_gallinarum	-0.0331709	0.0255497	0.176382	NA	Metaphlan only	-0.0331709	0.0255497	0.214732
28119	Bacteroides_zoogleoformans	k__Bacteria_p__Bacteroidota_c__Bacteroidia_o__Bacteroidales_f__Bacteroidaceae_g__Bacteroides_s__zoogleoformans	-0.0341105	0.0261542	0.197226	NA	NA	NA	NA	NA	Bracken only	-0.0341105	0.0261542	0.218242
376805	Phocaeicola_salanitronis	k__Bacteria_p__Bacteroidota_c__Bacteroidia_o__Bacteroidales_f__Bacteroidaceae_g__Phocaeicola_s__salanitronis	-0.0248657	0.0262591	0.197226	NA	NA	NA	NA	NA	Bracken only	-0.0248657	0.0262591	0.218242
150055	Streptococcus_lutetiensis	k__Bacteria_p__Bacillota_c__Bacilli_o__Lactobacillales_f__Streptococcaceae_g__Streptococcus_s__lutetiensis	0.0219104	0.0144086	0.13312	k__Bacteria_p__Firmicutes_c__Bacilli_o__Lactobacillales_f__Streptococcaceae_g__Streptococcus_s__Streptococcus_lutetiensis	0.0137938	0.107126	0.43683	0.0265958	Both	0.0178521	0.0265958	0.219618
160404	Anaerotignum_lactatifermentans	NA	NA	NA	NA	k__Bacteria_p__Firmicutes_c__Clostridia_o__Eubacteriales_f__Lachnospiraceae_g__Anaerotignum_s__Anaerotignum_lactatifermentans	0.0385352	0.0267182	0.181269	NA	Metaphlan only	0.0385352	0.0267182	0.219618
1564	Desulforamulus_ruminis	k__Bacteria_p__Bacillota_c__Clostridia_o__Eubacteriales_f__Peptococcaceae_g__Desulforamulus_s__ruminis	0.012272	0.0272987	0.1993	NA	NA	NA	NA	NA	Bracken only	0.012272	0.0272987	0.221095
65958	Komagataeibacter_oboediens	k__Bacteria_p__Pseudomonadota_c__Alphaproteobacteria_o__Rhodospirillales_f__Acetobacteraceae_g__Komagataeibacter_s__oboediens	-0.0211444	0.0270553	0.1993	NA	NA	NA	NA	NA	Bracken only	-0.0211444	0.0270553	0.221095
2763017	Anaerosacchariphilus_sp_NSJ_68	NA	NA	NA	NA	k__Bacteria_p__Firmicutes_c__Clostridia_o__Eubacteriales_f__Lachnospiraceae_g__Anaerosacchariphilus_s__Anaerosacchariphilus_sp_NSJ_68	-0.0304782	0.0273413	0.183911	NA	Metaphlan only	-0.0304782	0.0273413	0.221095
84032	Pseudoclostridium_thermosuccinogenes	k__Bacteria_p__Bacillota_c__Clostridia_o__Eubacteriales_f__Oscillospiraceae_g__Pseudoclostridium_s__thermosuccinogenes	0.013913	0.0275624	0.199828	NA	NA	NA	NA	NA	Bracken only	0.013913	0.0275624	0.221685
1550024	Ruthenibacterium_lactatiformans	k__Bacteria_p__Bacillota_c__Clostridia_o__Eubacteriales_f__Oscillospiraceae_g__Ruthenibacterium_s__lactatiformans	0.0123768	0.0454734	0.252522	k__Bacteria_p__Firmicutes_c__Clostridia_o__Eubacteriales_f__Oscillospiraceae_g__Ruthenibacterium_s__Ruthenibacterium_lactatiformans	0.0140586	0.110721	0.442321	0.0280601	Both	0.0132177	0.0280601	0.224481
2870563	Methanobrevibacter_sp. TLL-48-HuF1	k__Archaea_p__Euryarchaeota_c__Methanobacteria_o__Methanobacteriales_f__Methanobacteriaceae_g__Methanobrevibacter_s__sp. TLL-48-HuF1	0.0346308	0.0284585	0.202931	NA	NA	NA	NA	NA	Bracken only	0.0346308	0.0284585	0.225324
418240	Blautia_wexlerae	k__Bacteria_p__Bacillota_c__Clostridia_o__Eubacteriales_f__Lachnospiraceae_g__Blautia_s__wexlerae	-0.00879016	0.0928409	0.346224	k__Bacteria_p__Firmicutes_c__Clostridia_o__Eubacteriales_f__Lachnospiraceae_g__Blautia_s__Blautia_wexlerae	-0.0131765	0.112323	0.444214	0.0287225	Both	-0.0109833	0.0287225	0.225324
2806443	Turicibacter_sp. TJ11	k__Bacteria_p__Bacillota_c__Erysipelotrichia_o__Erysipelotrichales_f__Turicibacteraceae_g__Turicibacter_s__sp. TJ11	-0.01775	0.0285773	0.202931	NA	NA	NA	NA	NA	Bracken only	-0.01775	0.0285773	0.225324
824	Campylobacter_gracilis	k__Bacteria_p__Campylobacterota_c__Epsilonproteobacteria_o__Campylobacterales_f__Campylobacteraceae_g__Campylobacter_s__gracilis	0.0220717	0.028768	0.202931	NA	NA	NA	NA	NA	Bracken only	0.0220717	0.028768	0.225324
2508949	Candidatus_Borkfalkia_ceftriaxoniphila	NA	NA	NA	NA	k__Bacteria_p__Firmicutes_c__Clostridia_o__Candidatus_Borkfalkiales_f__Candidatus_Borkfalkiaceae_g__Candidatus_Borkfalkia_s__Candidatus_Borkfalkia_ceftriaxoniphila	-0.0464592	0.0295107	0.193678	NA	Metaphlan only	-0.0464592	0.0295107	0.229938
571	Klebsiella_oxytoca	k__Bacteria_p__Pseudomonadota_c__Gammaproteobacteria_o__Enterobacterales_f__Enterobacteriaceae_g__Klebsiella_s__oxytoca	0.0465429	4.72552e-05	0.00290202	k__Bacteria_p__Proteobacteria_c__Gammaproteobacteria_o__Enterobacterales_f__Enterobacteriaceae_g__Klebsiella_s__Klebsiella_oxytoca	0.0083613	0.115175	0.446517	0.029916	Both	0.0274521	0.029916	0.230692
2292244	Pseudoflavonifractor_sp_AF19_9AC	NA	NA	NA	NA	k__Bacteria_p__Firmicutes_c__Clostridia_o__Eubacteriales_f__Oscillospiraceae_g__Pseudoflavonifractor_s__Pseudoflavonifractor_sp_AF19_9AC	-0.0257187	0.0297777	0.193678	NA	Metaphlan only	-0.0257187	0.0297777	0.230692
47678	Bacteroides_caccae	k__Bacteria_p__Bacteroidota_c__Bacteroidia_o__Bacteroidales_f__Bacteroidaceae_g__Bacteroides_s__caccae	-0.0266984	0.0193388	0.161518	k__Bacteria_p__Bacteroidota_c__Bacteroidia_o__Bacteroidales_f__Bacteroidaceae_g__Bacteroides_s__Bacteroides_caccae	-0.0446951	0.115979	0.447429	0.0302557	Both	-0.0356967	0.0302557	0.230931
2715212	Bacteroides_faecium	k__Bacteria_p__Bacteroidota_c__Bacteroidia_o__Bacteroidales_f__Bacteroidaceae_g__Bacteroides_s__faecium	-0.0216719	0.0301946	0.209625	NA	NA	NA	NA	NA	Bracken only	-0.0216719	0.0301946	0.230931
2811781	Varibaculum_prostatecancerukia	k__Bacteria_p__Actinomycetota_c__Actinomycetes_o__Actinomycetales_f__Actinomycetaceae_g__Varibaculum_s__prostatecancerukia	0.0110291	0.0307987	0.209625	NA	NA	NA	NA	NA	Bracken only	0.0110291	0.0307987	0.232457
1796613	Bacteroides_caecimuris	k__Bacteria_p__Bacteroidota_c__Bacteroidia_o__Bacteroidales_f__Bacteroidaceae_g__Bacteroides_s__caecimuris	-0.023061	0.0307684	0.209625	NA	NA	NA	NA	NA	Bracken only	-0.023061	0.0307684	0.232457
28135	Prevotella_oris	k__Bacteria_p__Bacteroidota_c__Bacteroidia_o__Bacteroidales_f__Prevotellaceae_g__Prevotella_s__oris	-0.0102112	0.0309217	0.209625	NA	NA	NA	NA	NA	Bracken only	-0.0102112	0.0309217	0.232457
1470347	Alistipes_ihumii	k__Bacteria_p__Bacteroidota_c__Bacteroidia_o__Bacteroidales_f__Rikenellaceae_g__Alistipes_s__ihumii	-0.0282918	0.118151	0.403104	k__Bacteria_p__Bacteroidota_c__Bacteroidia_o__Bacteroidales_f__Rikenellaceae_g__Alistipes_s__Alistipes_ihumii	-0.0510659	0.0346318	0.217216	0.0311812	Both	-0.0396789	0.0311812	0.233235
1280843	Actinomyces_haliotis	NA	NA	NA	NA	k__Bacteria_p__Actinobacteria_c__Actinomycetia_o__Actinomycetales_f__Actinomycetaceae_g__Actinomyces_s__Actinomyces_haliotis	0.0139709	0.032204	0.206054	NA	Metaphlan only	0.0139709	0.032204	0.239688
52227	Prevotella_dentalis	k__Bacteria_p__Bacteroidota_c__Bacteroidia_o__Bacteroidales_f__Prevotellaceae_g__Prevotella_s__dentalis	-0.0253214	0.0489589	0.260104	k__Bacteria_p__Bacteroidota_c__Bacteroidia_o__Bacteroidales_f__Prevotellaceae_g__Prevotella_s__Prevotella_dentalis	-0.0090515	0.121294	0.454565	0.0325392	Both	-0.0171864	0.0325392	0.240983
89152	Peptacetobacter_hiranonis	k__Bacteria_p__Bacillota_c__Clostridia_o__Eubacteriales_f__Peptostreptococcaceae_g__Peptacetobacter_s__hiranonis	-0.0204728	0.0803973	0.32787	k__Bacteria_p__Firmicutes_c__Clostridia_o__Eubacteriales_f__Peptostreptococcaceae_g__Peptacetobacter_s__Peptacetobacter_hiranonis	-0.0109116	0.122297	0.45615	0.032977	Both	-0.0156922	0.032977	0.243023
35701	Heliomicrobium_modesticaldum	k__Bacteria_p__Bacillota_c__Clostridia_o__Eubacteriales_f__Heliobacteriaceae_g__Heliomicrobium_s__modesticaldum	0.0130201	0.0333606	0.22326	NA	NA	NA	NA	NA	Bracken only	0.0130201	0.0333606	0.244645
1841868	Provencibacterium_massiliense	NA	NA	NA	NA	k__Bacteria_p__Firmicutes_c__Clostridia_o__Eubacteriales_f__Oscillospiraceae_g__Provencibacterium_s__Provencibacterium_massiliense	0.0412236	0.033541	0.212877	NA	Metaphlan only	0.0412236	0.033541	0.244767
2792859	Bacteroides_humanifaecis	k__Bacteria_p__Bacteroidota_c__Bacteroidia_o__Bacteroidales_f__Bacteroidaceae_g__Bacteroides_s__humanifaecis	-0.0342953	0.0338229	0.224352	NA	NA	NA	NA	NA	Bracken only	-0.0342953	0.0338229	0.245385
61435	Dehalococcoides_mccartyi	k__Bacteria_p__Chloroflexota_c__Dehalococcoidia_o__Dehalococcoidales_f__Dehalococcoidaceae_g__Dehalococcoides_s__mccartyi	0.0225063	0.0339537	0.224352	NA	NA	NA	NA	NA	Bracken only	0.0225063	0.0339537	0.245385
172042	Rothia_aeria	k__Bacteria_p__Actinomycetota_c__Actinomycetes_o__Micrococcales_f__Micrococcaceae_g__Rothia_s__aeria	0.0161693	0.0344749	0.224949	NA	NA	NA	NA	NA	Bracken only	0.0161693	0.0344749	0.246767
76857	Fusobacterium_polymorphum	k__Bacteria_p__Fusobacteriota_c__Fusobacteriia_o__Fusobacteriales_f__Fusobacteriaceae_g__Fusobacterium_s__polymorphum	0.012632	0.0344174	0.224949	NA	NA	NA	NA	NA	Bracken only	0.012632	0.0344174	0.246767
1907654	Collinsella_bouchesdurhonensis	NA	NA	NA	NA	k__Bacteria_p__Actinobacteria_c__Coriobacteriia_o__Coriobacteriales_f__Coriobacteriaceae_g__Collinsella_s__Collinsella_bouchesdurhonensis	-0.0158743	0.0347776	0.217216	NA	Metaphlan only	-0.0158743	0.0347776	0.247749
52773	Schaalia_meyeri	k__Bacteria_p__Actinomycetota_c__Actinomycetes_o__Actinomycetales_f__Actinomycetaceae_g__Schaalia_s__meyeri	0.012673	0.0689839	0.310428	k__Bacteria_p__Actinobacteria_c__Actinomycetia_o__Actinomycetales_f__Actinomycetaceae_g__Schaalia_s__Schaalia_meyeri	0.00909159	0.12689	0.471048	0.0350113	Both	0.0108823	0.0350113	0.247992
2652276	Holdemanella_porci	NA	NA	NA	NA	k__Bacteria_p__Firmicutes_c__Erysipelotrichia_o__Erysipelotrichales_f__Erysipelotrichaceae_g__Holdemanella_s__Holdemanella_porci	-0.0386952	0.0351432	0.217216	NA	Metaphlan only	-0.0386952	0.0351432	0.247992
52694	Acetobacterium_wieringae	k__Bacteria_p__Bacillota_c__Clostridia_o__Eubacteriales_f__Eubacteriaceae_g__Acetobacterium_s__wieringae	0.0126729	0.0358138	0.227303	NA	NA	NA	NA	NA	Bracken only	0.0126729	0.0358138	0.248044
66219	Lachnoclostridium_phytofermentans	k__Bacteria_p__Bacillota_c__Clostridia_o__Eubacteriales_f__Lachnospiraceae_g__Lachnoclostridium_s__phytofermentans	-0.0203035	0.0356614	0.227303	NA	NA	NA	NA	NA	Bracken only	-0.0203035	0.0356614	0.248044
1870991	Massilioclostridium_coli	NA	NA	NA	NA	k__Bacteria_p__Firmicutes_c__Clostridia_o__Eubacteriales_f__Clostridiaceae_g__Massilioclostridium_s__Massilioclostridium_coli	-0.0317015	0.0356046	0.217216	NA	Metaphlan only	-0.0317015	0.0356046	0.248044
102148	Solobacterium_moorei	NA	NA	NA	NA	k__Bacteria_p__Firmicutes_c__Erysipelotrichia_o__Erysipelotrichales_f__Erysipelotrichaceae_g__Solobacterium_s__Solobacterium_moorei	0.0112549	0.035507	0.217216	NA	Metaphlan only	0.0112549	0.035507	0.248044
2107999	Lactobacillus_paragasseri	k__Bacteria_p__Bacillota_c__Bacilli_o__Lactobacillales_f__Lactobacillaceae_g__Lactobacillus_s__paragasseri	0.0244005	0.0366357	0.229028	NA	NA	NA	NA	NA	Bracken only	0.0244005	0.0366357	0.251408
727	Haemophilus_influenzae	k__Bacteria_p__Pseudomonadota_c__Gammaproteobacteria_o__Pasteurellales_f__Pasteurellaceae_g__Haemophilus_s__influenzae	-0.0165658	0.036629	0.229028	NA	NA	NA	NA	NA	Bracken only	-0.0165658	0.036629	0.251408
2897708	Mediterraneibacter_sp_NSJ_151	NA	NA	NA	NA	k__Bacteria_p__Firmicutes_c__Clostridia_o__Eubacteriales_f__Lachnospiraceae_g__Mediterraneibacter_s__Mediterraneibacter_sp_NSJ_151	-0.0223452	0.0368788	0.223259	NA	Metaphlan only	-0.0223452	0.0368788	0.251921
1234680	Streptococcus_rubneri	k__Bacteria_p__Bacillota_c__Bacilli_o__Lactobacillales_f__Streptococcaceae_g__Streptococcus_s__rubneri	-0.0177903	0.132104	0.42987	k__Bacteria_p__Firmicutes_c__Bacilli_o__Lactobacillales_f__Streptococcaceae_g__Streptococcus_s__Streptococcus_rubneri	-0.0119193	0.0735928	0.344747	0.0373772	Both	-0.0148548	0.0373772	0.253997
2696063	Anaerocolumna_sedimenticola	k__Bacteria_p__Bacillota_c__Clostridia_o__Eubacteriales_f__Lachnospiraceae_g__Anaerocolumna_s__sedimenticola	-0.0209319	0.0377621	0.232516	NA	NA	NA	NA	NA	Bracken only	-0.0209319	0.0377621	0.253997
28113	Bacteroides_heparinolyticus	k__Bacteria_p__Bacteroidota_c__Bacteroidia_o__Bacteroidales_f__Bacteroidaceae_g__Bacteroides_s__heparinolyticus	-0.0304647	0.0376829	0.232516	NA	NA	NA	NA	NA	Bracken only	-0.0304647	0.0376829	0.253997
5476	Candida_albicans	k__Eukaryota_p__Ascomycota_c__Saccharomycetes_o__Saccharomycetales_f__Debaryomycetaceae_g__Candida_s__albicans	0.00885978	0.0378619	0.232516	NA	NA	NA	NA	NA	Bracken only	0.00885978	0.0378619	0.253997
1343	Streptococcus_vestibularis	k__Bacteria_p__Bacillota_c__Bacilli_o__Lactobacillales_f__Streptococcaceae_g__Streptococcus_s__vestibularis	0.0208498	0.13379	0.4311	k__Bacteria_p__Firmicutes_c__Bacilli_o__Lactobacillales_f__Streptococcaceae_g__Streptococcus_s__Streptococcus_vestibularis	0.0375062	0.0483007	0.261632	0.0381547	Both	0.029178	0.0381547	0.254819
2763658	Ligaoa_zhengdingensis	NA	NA	NA	NA	k__Bacteria_p__Firmicutes_c__Clostridia_o__Eubacteriales_f__Oscillospiraceae_g__Ligaoa_s__Ligaoa_zhengdingensis	-0.0320884	0.0385276	0.229789	NA	Metaphlan only	-0.0320884	0.0385276	0.256166
1111760	Streptococcus_troglodytae	k__Bacteria_p__Bacillota_c__Bacilli_o__Lactobacillales_f__Streptococcaceae_g__Streptococcus_s__troglodytae	0.0105616	0.0391861	0.239241	NA	NA	NA	NA	NA	Bracken only	0.0105616	0.0391861	0.259391
1632	Limosilactobacillus_oris	k__Bacteria_p__Bacillota_c__Bacilli_o__Lactobacillales_f__Lactobacillaceae_g__Limosilactobacillus_s__oris	0.0104514	0.0581242	0.287591	k__Bacteria_p__Firmicutes_c__Bacilli_o__Lactobacillales_f__Lactobacillaceae_g__Limosilactobacillus_s__Limosilactobacillus_oris	0.00618334	0.137433	0.491635	0.0398561	Both	0.00831738	0.0398561	0.262664
2708053	Romboutsia_sp. 13368	k__Bacteria_p__Bacillota_c__Clostridia_o__Eubacteriales_f__Peptostreptococcaceae_g__Romboutsia_s__sp. 13368	-0.0297182	0.0403746	0.243179	NA	NA	NA	NA	NA	Bracken only	-0.0297182	0.0403746	0.26362
487173	Dialister_succinatiphilus	k__Bacteria_p__Bacillota_c__Negativicutes_o__Veillonellales_f__Veillonellaceae_g__Dialister_s__succinatiphilus	-0.0221622	0.0405298	0.243179	NA	NA	NA	NA	NA	Bracken only	-0.0221622	0.0405298	0.26362
61171	Holdemania_filiformis	NA	NA	NA	NA	k__Bacteria_p__Firmicutes_c__Erysipelotrichia_o__Erysipelotrichales_f__Erysipelotrichaceae_g__Holdemania_s__Holdemania_filiformis	-0.0406164	0.0404453	0.235781	NA	Metaphlan only	-0.0406164	0.0404453	0.26362
40518	Ruminococcus_bromii	NA	NA	NA	NA	k__Bacteria_p__Firmicutes_c__Clostridia_o__Eubacteriales_f__Oscillospiraceae_g__Ruminococcus_s__Ruminococcus_bromii	0.0587487	0.0408614	0.236455	NA	Metaphlan only	0.0587487	0.0408614	0.264626
67825	Citrobacter_rodentium	k__Bacteria_p__Pseudomonadota_c__Gammaproteobacteria_o__Enterobacterales_f__Enterobacteriaceae_g__Citrobacter_s__rodentium	0.00782203	0.0411446	0.244062	NA	NA	NA	NA	NA	Bracken only	0.00782203	0.0411446	0.265312
1491	Clostridium_botulinum	k__Bacteria_p__Bacillota_c__Clostridia_o__Eubacteriales_f__Clostridiaceae_g__Clostridium_s__botulinum	-0.0270281	0.0425682	0.24692	NA	NA	NA	NA	NA	Bracken only	-0.0270281	0.0425682	0.273313
1624	Ligilactobacillus_salivarius	k__Bacteria_p__Bacillota_c__Bacilli_o__Lactobacillales_f__Lactobacillaceae_g__Ligilactobacillus_s__salivarius	0.0225218	0.0669892	0.305609	k__Bacteria_p__Firmicutes_c__Bacilli_o__Lactobacillales_f__Lactobacillaceae_g__Ligilactobacillus_s__Ligilactobacillus_salivarius	0.0164629	0.144348	0.51172	0.0431631	Both	0.0194923	0.0431631	0.274364
884684	Mageeibacillus_indolicus	k__Bacteria_p__Bacillota_c__Clostridia_o__Eubacteriales_f__Oscillospiraceae_g__Mageeibacillus_s__indolicus	-0.0224944	0.0429277	0.24692	NA	NA	NA	NA	NA	Bracken only	-0.0224944	0.0429277	0.274364
1334193	Pluralibacter_[Enterobacter] lignolyticus	k__Bacteria_p__Pseudomonadota_c__Gammaproteobacteria_o__Enterobacterales_f__Enterobacteriaceae_g__Pluralibacter_s__[Enterobacter] lignolyticus	0.00657081	0.043282	0.24692	NA	NA	NA	NA	NA	Bracken only	0.00657081	0.043282	0.274364
2487118	Intestinibaculum_porci	k__Bacteria_p__Bacillota_c__Erysipelotrichia_o__Erysipelotrichales_f__Erysipelotrichaceae_g__Intestinibaculum_s__porci	-0.02277	0.0436303	0.247555	NA	NA	NA	NA	NA	Bracken only	-0.02277	0.0436303	0.275405
39482	Faecalicatena_contorta	NA	NA	NA	NA	k__Bacteria_p__Firmicutes_c__Clostridia_o__Eubacteriales_f__Lachnospiraceae_g__Faecalicatena_s__Faecalicatena_contorta	0.0375031	0.0440739	0.249541	NA	Metaphlan only	0.0375031	0.0440739	0.277036
360807	Roseburia_inulinivorans	NA	NA	NA	NA	k__Bacteria_p__Firmicutes_c__Clostridia_o__Eubacteriales_f__Lachnospiraceae_g__Roseburia_s__Roseburia_inulinivorans	-0.0422652	0.0444139	0.249669	NA	Metaphlan only	-0.0422652	0.0444139	0.278005
2927224	Akkermansia_massiliensis	k__Bacteria_p__Verrucomicrobiota_c__Verrucomicrobiae_o__Verrucomicrobiales_f__Akkermansiaceae_g__Akkermansia_s__massiliensis	0.0491506	0.044805	0.251486	NA	NA	NA	NA	NA	Bracken only	0.0491506	0.044805	0.279284
71452	Enterococcus_raffinosus	k__Bacteria_p__Bacillota_c__Bacilli_o__Lactobacillales_f__Enterococcaceae_g__Enterococcus_s__raffinosus	0.0366114	0.0226957	0.178153	k__Bacteria_p__Firmicutes_c__Bacilli_o__Lactobacillales_f__Enterococcaceae_g__Enterococcus_s__Enterococcus_raffinosus	0.010498	0.150854	0.513971	0.0463659	Both	0.0235547	0.0463659	0.283982
1579	Lactobacillus_acidophilus	k__Bacteria_p__Bacillota_c__Bacilli_o__Lactobacillales_f__Lactobacillaceae_g__Lactobacillus_s__acidophilus	-0.0247486	0.0123162	0.118406	k__Bacteria_p__Firmicutes_c__Bacilli_o__Lactobacillales_f__Lactobacillaceae_g__Lactobacillus_s__Lactobacillus_acidophilus	-0.0130381	0.150997	0.513971	0.0464373	Both	-0.0188933	0.0464373	0.283982
1310	Streptococcus_sobrinus	k__Bacteria_p__Bacillota_c__Bacilli_o__Lactobacillales_f__Streptococcaceae_g__Streptococcus_s__sobrinus	0.0168685	0.0202846	0.162901	k__Bacteria_p__Firmicutes_c__Bacilli_o__Lactobacillales_f__Streptococcaceae_g__Streptococcus_s__Streptococcus_sobrinus	0.0105499	0.151138	0.513971	0.0465077	Both	0.0137092	0.0465077	0.283982
536633	Blautia_glucerasea	NA	NA	NA	NA	k__Bacteria_p__Firmicutes_c__Clostridia_o__Eubacteriales_f__Lachnospiraceae_g__Blautia_s__Blautia_glucerasea	-0.0441731	0.0464744	0.255772	NA	Metaphlan only	-0.0441731	0.0464744	0.283982
100884	Coprobacillus_cateniformis	NA	NA	NA	NA	k__Bacteria_p__Firmicutes_c__Erysipelotrichia_o__Erysipelotrichales_f__Coprobacillaceae_g__Coprobacillus_s__Coprobacillus_cateniformis	0.0339129	0.0463444	0.255772	NA	Metaphlan only	0.0339129	0.0463444	0.283982
39491	Agathobacter_rectalis	k__Bacteria_p__Bacillota_c__Clostridia_o__Eubacteriales_f__Lachnospiraceae_g__Agathobacter_s__rectalis	-0.0135441	0.0474554	0.260104	NA	NA	NA	NA	NA	Bracken only	-0.0135441	0.0474554	0.288411
2605782	Desulfovibrio_porci	NA	NA	NA	NA	k__Bacteria_p__Proteobacteria_c__Deltaproteobacteria_o__Desulfovibrionales_f__Desulfovibrionaceae_g__Desulfovibrio_s__Desulfovibrio_porci	0.017666	0.0476187	0.260249	NA	Metaphlan only	0.017666	0.0476187	0.288411
712624	Streptococcus_sp. oral taxon 064	k__Bacteria_p__Bacillota_c__Bacilli_o__Lactobacillales_f__Streptococcaceae_g__Streptococcus_s__sp. oral taxon 064	0.0118014	0.0484683	0.260104	NA	NA	NA	NA	NA	Bracken only	0.0118014	0.0484683	0.290993
1501	Clostridium_pasteurianum	k__Bacteria_p__Bacillota_c__Clostridia_o__Eubacteriales_f__Clostridiaceae_g__Clostridium_s__pasteurianum	-0.0166453	0.049212	0.260104	NA	NA	NA	NA	NA	Bracken only	-0.0166453	0.049212	0.290993
33034	Anaerococcus_prevotii	k__Bacteria_p__Bacillota_c__Tissierellia_o__Tissierellales_f__Peptoniphilaceae_g__Anaerococcus_s__prevotii	0.00529636	0.0489307	0.260104	NA	NA	NA	NA	NA	Bracken only	0.00529636	0.0489307	0.290993
2785531	Bacteroides_sp. HF-162	k__Bacteria_p__Bacteroidota_c__Bacteroidia_o__Bacteroidales_f__Bacteroidaceae_g__Bacteroides_s__sp. HF-162	-0.0336247	0.0488321	0.260104	NA	NA	NA	NA	NA	Bracken only	-0.0336247	0.0488321	0.290993
823	Parabacteroides_distasonis	k__Bacteria_p__Bacteroidota_c__Bacteroidia_o__Bacteroidales_f__Tannerellaceae_g__Parabacteroides_s__distasonis	-0.015261	0.111695	0.391308	k__Bacteria_p__Bacteroidota_c__Bacteroidia_o__Bacteroidales_f__Tannerellaceae_g__Parabacteroides_s__Parabacteroides_distasonis	-0.0338931	0.156471	0.514086	0.0492018	Both	-0.024577	0.0492018	0.290993
2931401	Cuneatibacter_sp_NSJ_177	NA	NA	NA	NA	k__Bacteria_p__Firmicutes_c__Clostridia_o__Eubacteriales_f__Lachnospiraceae_g__Cuneatibacter_s__Cuneatibacter_sp_NSJ_177	-0.0344954	0.0485366	0.261632	NA	Metaphlan only	-0.0344954	0.0485366	0.290993
29466	Veillonella_parvula	k__Bacteria_p__Bacillota_c__Negativicutes_o__Veillonellales_f__Veillonellaceae_g__Veillonella_s__parvula	0.0181777	0.118045	0.403104	k__Bacteria_p__Firmicutes_c__Negativicutes_o__Veillonellales_f__Veillonellaceae_g__Veillonella_s__Veillonella_parvula	0.0265951	0.157133	0.514086	0.0495402	Both	0.0223864	0.0495402	0.29178
42817	Corynebacterium_argentoratense	k__Bacteria_p__Actinomycetota_c__Actinomycetes_o__Mycobacteriales_f__Corynebacteriaceae_g__Corynebacterium_s__argentoratense	0.00895851	0.0515365	0.269021	k__Bacteria_p__Actinobacteria_c__Actinomycetia_o__Corynebacteriales_f__Corynebacteriaceae_g__Corynebacterium_s__Corynebacterium_argentoratense	0.005427	0.159025	0.514086	0.0505123	Both	0.00719276	0.0505123	0.294033
29360	Cellulosilyticum_lentocellum	k__Bacteria_p__Bacillota_c__Clostridia_o__Eubacteriales_f__Cellulosilyticaceae_g__Cellulosilyticum_s__lentocellum	0.00681857	0.154957	0.46632	k__Bacteria_p__Firmicutes_c__Clostridia_o__Eubacteriales_f__Lachnospiraceae_g__Cellulosilyticum_s__Cellulosilyticum_lentocellum	0.00770136	0.158759	0.514086	0.0503751	Both	0.00725996	0.0503751	0.294033
3070997	Anaerocolumna_sp. MB42-C2	k__Bacteria_p__Bacillota_c__Clostridia_o__Eubacteriales_f__Lachnospiraceae_g__Anaerocolumna_s__sp. MB42-C2	-0.0211626	0.0502563	0.263656	NA	NA	NA	NA	NA	Bracken only	-0.0211626	0.0502563	0.294033
2930219	Clostridium_sp. BJN0001	k__Bacteria_p__Bacillota_c__Clostridia_o__Eubacteriales_f__Clostridiaceae_g__Clostridium_s__sp. BJN0001	-0.013687	0.0519367	0.269761	NA	NA	NA	NA	NA	Bracken only	-0.013687	0.0519367	0.300236
363265	Prevotella_stercorea	NA	NA	NA	NA	k__Bacteria_p__Bacteroidota_c__Bacteroidia_o__Bacteroidales_f__Prevotellaceae_g__Prevotella_s__Prevotella_stercorea	-0.0191795	0.0519793	0.27024	NA	Metaphlan only	-0.0191795	0.0519793	0.300236
1720313	Bittarella_massiliensis	NA	NA	NA	NA	k__Bacteria_p__Firmicutes_c__Clostridia_o__Eubacteriales_f__Oscillospiraceae_g__Bittarella_s__Bittarella_massiliensis	0.0334941	0.0521938	0.27024	NA	Metaphlan only	0.0334941	0.0521938	0.300315
249188	Haemophilus_pittmaniae	k__Bacteria_p__Pseudomonadota_c__Gammaproteobacteria_o__Pasteurellales_f__Pasteurellaceae_g__Haemophilus_s__pittmaniae	-0.00947057	0.0432135	0.24692	k__Bacteria_p__Proteobacteria_c__Gammaproteobacteria_o__Pasteurellales_f__Pasteurellaceae_g__Haemophilus_s__Haemophilus_pittmaniae	-0.00424253	0.163974	0.514086	0.0530893	Both	-0.00685655	0.0530893	0.304298
304207	Schleiferilactobacillus_harbinensis	k__Bacteria_p__Bacillota_c__Bacilli_o__Lactobacillales_f__Lactobacillaceae_g__Schleiferilactobacillus_s__harbinensis	0.00440815	0.0541259	0.276827	NA	NA	NA	NA	NA	Bracken only	0.00440815	0.0541259	0.306777
33040	Streptococcus_milleri	k__Bacteria_p__Bacillota_c__Bacilli_o__Lactobacillales_f__Streptococcaceae_g__Streptococcus_s__milleri	0.0112663	0.054623	0.276827	NA	NA	NA	NA	NA	Bracken only	0.0112663	0.054623	0.306777
2724468	Enterobacter_sp. JUb54	k__Bacteria_p__Pseudomonadota_c__Gammaproteobacteria_o__Enterobacterales_f__Enterobacteriaceae_g__Enterobacter_s__sp. JUb54	0.00373819	0.0545113	0.276827	NA	NA	NA	NA	NA	Bracken only	0.00373819	0.0545113	0.306777
128780	Stenotrophomonas_acidaminiphila	k__Bacteria_p__Pseudomonadota_c__Gammaproteobacteria_o__Xanthomonadales_f__Xanthomonadaceae_g__Stenotrophomonas_s__acidaminiphila	0.00523106	0.167118	0.468744	k__Bacteria_p__Proteobacteria_c__Gammaproteobacteria_o__Xanthomonadales_f__Xanthomonadaceae_g__Stenotrophomonas_s__Stenotrophomonas_acidaminiphila	0.00446072	0.164612	0.514086	0.0547524	Both	0.00484589	0.0547524	0.306777
2500537	Candidatus_Cibionibacter_quicibialis	NA	NA	NA	NA	k__Bacteria_p__Firmicutes_c__Clostridia_o__Eubacteriales_f__Eubacteriales_incertae_sedis_g__Candidatus_Cibionibacter_s__Candidatus_Cibionibacter_quicibialis	-0.0541541	0.0545033	0.273211	NA	Metaphlan only	-0.0541541	0.0545033	0.306777
253257	Lacrimispora_amygdalina	NA	NA	NA	NA	k__Bacteria_p__Firmicutes_c__Clostridia_o__Eubacteriales_f__Lachnospiraceae_g__Lacrimispora_s__Lacrimispora_amygdalina	-0.0413183	0.0539968	0.273182	NA	Metaphlan only	-0.0413183	0.0539968	0.306777
84163	Cryptobacterium_curtum	k__Bacteria_p__Actinomycetota_c__Coriobacteriia_o__Eggerthellales_f__Eggerthellaceae_g__Cryptobacterium_s__curtum	0.00812151	0.0555747	0.28029	NA	NA	NA	NA	NA	Bracken only	0.00812151	0.0555747	0.30907
546	Citrobacter_freundii	k__Bacteria_p__Pseudomonadota_c__Gammaproteobacteria_o__Enterobacterales_f__Enterobacteriaceae_g__Citrobacter_s__freundii	0.0478452	0.000137087	0.00493512	k__Bacteria_p__Proteobacteria_c__Gammaproteobacteria_o__Enterobacterales_f__Enterobacteriaceae_g__Citrobacter_s__Citrobacter_freundii	0.00500829	0.168307	0.515159	0.0553862	Both	0.0264268	0.0553862	0.30907
113107	Streptococcus_australis	k__Bacteria_p__Bacillota_c__Bacilli_o__Lactobacillales_f__Streptococcaceae_g__Streptococcus_s__australis	-0.0174739	0.169272	0.468744	k__Bacteria_p__Firmicutes_c__Bacilli_o__Lactobacillales_f__Streptococcaceae_g__Streptococcus_s__Streptococcus_australis	-0.0498606	0.000655423	0.0166333	0.0559024	Both	-0.0336673	0.0559024	0.309741
706438	Actinomyces_sp. oral taxon 171	k__Bacteria_p__Actinomycetota_c__Actinomycetes_o__Actinomycetales_f__Actinomycetaceae_g__Actinomyces_s__sp. oral taxon 171	0.0226038	0.0565616	0.282538	NA	NA	NA	NA	NA	Bracken only	0.0226038	0.0565616	0.309949
2742601	Limosilactobacillus_portuensis	k__Bacteria_p__Bacillota_c__Bacilli_o__Lactobacillales_f__Lactobacillaceae_g__Limosilactobacillus_s__portuensis	0.0105128	0.117194	0.402468	k__Bacteria_p__Firmicutes_c__Bacilli_o__Lactobacillales_f__Lactobacillaceae_g__Limosilactobacillus_s__Limosilactobacillus_portuensis	0.00886614	0.170447	0.517922	0.0565342	Both	0.00968947	0.0565342	0.309949
1335	Streptococcus_equinus	k__Bacteria_p__Bacillota_c__Bacilli_o__Lactobacillales_f__Streptococcaceae_g__Streptococcus_s__equinus	0.0142109	0.0564245	0.282538	NA	NA	NA	NA	NA	Bracken only	0.0142109	0.0564245	0.309949
1902136	Streptococcus_sp. NPS 308	k__Bacteria_p__Bacillota_c__Bacilli_o__Lactobacillales_f__Streptococcaceae_g__Streptococcus_s__sp. NPS 308	0.00845608	0.0578678	0.287591	NA	NA	NA	NA	NA	Bracken only	0.00845608	0.0578678	0.31595
249058	Gordonia_otitidis	k__Bacteria_p__Actinomycetota_c__Actinomycetes_o__Mycobacteriales_f__Gordoniaceae_g__Gordonia_s__otitidis	-0.00555156	0.0588192	0.289657	NA	NA	NA	NA	NA	Bracken only	-0.00555156	0.0588192	0.318706
1382	Lancefieldella_parvula	k__Bacteria_p__Actinomycetota_c__Coriobacteriia_o__Coriobacteriales_f__Atopobiaceae_g__Lancefieldella_s__parvula	0.02917	0.0074145	0.0879629	k__Bacteria_p__Actinobacteria_c__Coriobacteriia_o__Coriobacteriales_f__Atopobiaceae_g__Lancefieldella_s__Lancefieldella_parvula	0.0125491	0.175351	0.519871	0.0591986	Both	0.0208596	0.0591986	0.318706
2686210	Streptococcus_ruminicola	k__Bacteria_p__Bacillota_c__Bacilli_o__Lactobacillales_f__Streptococcaceae_g__Streptococcus_s__ruminicola	0.0113129	0.0594379	0.289968	NA	NA	NA	NA	NA	Bracken only	0.0113129	0.0594379	0.318706
291644	Bacteroides_salyersiae	k__Bacteria_p__Bacteroidota_c__Bacteroidia_o__Bacteroidales_f__Bacteroidaceae_g__Bacteroides_s__salyersiae	-0.0225119	0.0264572	0.197295	k__Bacteria_p__Bacteroidota_c__Bacteroidia_o__Bacteroidales_f__Bacteroidaceae_g__Bacteroides_s__Bacteroides_salyersiae	-0.0288215	0.175712	0.519871	0.0593971	Both	-0.0256667	0.0593971	0.318706
2026240	Klebsiella_quasivariicola	k__Bacteria_p__Pseudomonadota_c__Gammaproteobacteria_o__Enterobacterales_f__Enterobacteriaceae_g__Klebsiella_s__quasivariicola	0.0162754	0.0591849	0.289968	NA	NA	NA	NA	NA	Bracken only	0.0162754	0.0591849	0.318706
3059030	Stomatobaculum_sp. F0698	k__Bacteria_p__Bacillota_c__Clostridia_o__Eubacteriales_f__Lachnospiraceae_g__Stomatobaculum_s__sp. F0698	-0.0141619	0.0616523	0.297986	NA	NA	NA	NA	NA	Bracken only	-0.0141619	0.0616523	0.329399
33010	Cutibacterium_avidum	k__Bacteria_p__Actinomycetota_c__Actinomycetes_o__Propionibacteriales_f__Propionibacteriaceae_g__Cutibacterium_s__avidum	0.00805509	0.062397	0.29843	NA	NA	NA	NA	NA	Bracken only	0.00805509	0.062397	0.331304
2490855	Lachnoanaerobaculum_gingivalis	k__Bacteria_p__Bacillota_c__Clostridia_o__Eubacteriales_f__Lachnospiraceae_g__Lachnoanaerobaculum_s__gingivalis	-0.0141371	0.0626731	0.29843	NA	NA	NA	NA	NA	Bracken only	-0.0141371	0.0626731	0.331304
2787628	Treponema_peruense	k__Bacteria_p__Spirochaetota_c__Spirochaetia_o__Spirochaetales_f__Treponemataceae_g__Treponema_s__peruense	-0.02309	0.0626354	0.29843	NA	NA	NA	NA	NA	Bracken only	-0.02309	0.0626354	0.331304
1702221	Faecalibaculum_rodentium	k__Bacteria_p__Bacillota_c__Erysipelotrichia_o__Erysipelotrichales_f__Erysipelotrichaceae_g__Faecalibaculum_s__rodentium	-0.0223378	0.0638054	0.29843	NA	NA	NA	NA	NA	Bracken only	-0.0223378	0.0638054	0.336102
1534	Clostridium_kluyveri	k__Bacteria_p__Bacillota_c__Clostridia_o__Eubacteriales_f__Clostridiaceae_g__Clostridium_s__kluyveri	0.0129028	0.064031	0.29843	NA	NA	NA	NA	NA	Bracken only	0.0129028	0.064031	0.336106
1590	Lactiplantibacillus_plantarum	k__Bacteria_p__Bacillota_c__Bacilli_o__Lactobacillales_f__Lactobacillaceae_g__Lactiplantibacillus_s__plantarum	0.0168811	0.184629	0.478294	k__Bacteria_p__Firmicutes_c__Bacilli_o__Lactobacillales_f__Lactobacillaceae_g__Lactiplantibacillus_s__Lactiplantibacillus_plantarum	0.0182026	0.0534874	0.273182	0.0643681	Both	0.0175418	0.0643681	0.336508
1254	Pediococcus_acidilactici	k__Bacteria_p__Bacillota_c__Bacilli_o__Lactobacillales_f__Lactobacillaceae_g__Pediococcus_s__acidilactici	-0.00846128	0.18536	0.478983	k__Bacteria_p__Firmicutes_c__Bacilli_o__Lactobacillales_f__Lactobacillaceae_g__Pediococcus_s__Pediococcus_acidilactici	-0.00775998	0.108979	0.439468	0.0647823	Both	-0.00811063	0.0647823	0.336508
641107	Clostridium_sp. DL-VIII	k__Bacteria_p__Bacillota_c__Clostridia_o__Eubacteriales_f__Clostridiaceae_g__Clostridium_s__sp. DL-VIII	-0.0120626	0.0646318	0.299891	NA	NA	NA	NA	NA	Bracken only	-0.0120626	0.0646318	0.336508
57706	Citrobacter_braakii	k__Bacteria_p__Pseudomonadota_c__Gammaproteobacteria_o__Enterobacterales_f__Enterobacteriaceae_g__Citrobacter_s__braakii	0.0112312	0.0231717	0.180531	k__Bacteria_p__Proteobacteria_c__Gammaproteobacteria_o__Enterobacterales_f__Enterobacteriaceae_g__Citrobacter_s__Citrobacter_braakii	0.00322211	0.185826	0.523267	0.0650473	Both	0.00722665	0.0650473	0.336715
1335613	Gordonibacter_urolithinfaciens	k__Bacteria_p__Actinomycetota_c__Coriobacteriia_o__Eggerthellales_f__Eggerthellaceae_g__Gordonibacter_s__urolithinfaciens	0.0136483	0.164118	0.468744	k__Bacteria_p__Actinobacteria_c__Coriobacteriia_o__Eggerthellales_f__Eggerthellaceae_g__Gordonibacter_s__Gordonibacter_urolithinfaciens	0.0250084	0.187987	0.523267	0.06628	Both	0.0193283	0.06628	0.340738
631220	Desulfovibrio_sp. G11	k__Bacteria_p__Thermodesulfobacteriota_c__Desulfovibrionia_o__Desulfovibrionales_f__Desulfovibrionaceae_g__Desulfovibrio_s__sp. G11	0.0237274	0.0660601	0.303818	NA	NA	NA	NA	NA	Bracken only	0.0237274	0.0660601	0.340738
1328	Streptococcus_anginosus	k__Bacteria_p__Bacillota_c__Bacilli_o__Lactobacillales_f__Streptococcaceae_g__Streptococcus_s__anginosus	0.0205381	0.189138	0.482787	k__Bacteria_p__Firmicutes_c__Bacilli_o__Lactobacillales_f__Streptococcaceae_g__Streptococcus_s__Streptococcus_anginosus	0.0213756	0.100657	0.422178	0.06694	Both	0.0209568	0.06694	0.341494
565	Atlantibacter_hermannii	k__Bacteria_p__Pseudomonadota_c__Gammaproteobacteria_o__Enterobacterales_f__Enterobacteriaceae_g__Atlantibacter_s__hermannii	0.00325337	0.0673278	0.305609	NA	NA	NA	NA	NA	Bracken only	0.00325337	0.0673278	0.341494
2891570	Pseudocitrobacter_corydidari	k__Bacteria_p__Pseudomonadota_c__Gammaproteobacteria_o__Enterobacterales_f__Enterobacteriaceae_g__Pseudocitrobacter_s__corydidari	0.00542025	0.0670473	0.305609	NA	NA	NA	NA	NA	Bracken only	0.00542025	0.0670473	0.341494
487174	Barnesiella_intestinihominis	NA	NA	NA	NA	k__Bacteria_p__Bacteroidota_c__Bacteroidia_o__Bacteroidales_f__Barnesiellaceae_g__Barnesiella_s__Barnesiella_intestinihominis	-0.0551892	0.0675624	0.328249	NA	Metaphlan only	-0.0551892	0.0675624	0.341494
1926283	Lachnoclostridium_edouardi	NA	NA	NA	NA	k__Bacteria_p__Firmicutes_c__Clostridia_o__Eubacteriales_f__Lachnospiraceae_g__Lachnoclostridium_s__Lachnoclostridium_edouardi	-0.028008	0.0675684	0.328249	NA	Metaphlan only	-0.028008	0.0675684	0.341494
1288121	Alistipes_senegalensis	k__Bacteria_p__Bacteroidota_c__Bacteroidia_o__Bacteroidales_f__Rikenellaceae_g__Alistipes_s__senegalensis	-0.0202681	0.190751	0.485716	k__Bacteria_p__Bacteroidota_c__Bacteroidia_o__Bacteroidales_f__Rikenellaceae_g__Alistipes_s__Alistipes_senegalensis	-0.0375797	0.109448	0.439468	0.0678693	Both	-0.0289239	0.0678693	0.34186
172901	Victivallis_vadensis	NA	NA	NA	NA	k__Bacteria_p__Lentisphaerae_c__Lentisphaeria_o__Victivallales_f__Victivallaceae_g__Victivallis_s__Victivallis_vadensis	-0.0256506	0.0682777	0.32966	NA	Metaphlan only	-0.0256506	0.0682777	0.342763
161879	Corynebacterium_kroppenstedtii	k__Bacteria_p__Actinomycetota_c__Actinomycetes_o__Mycobacteriales_f__Corynebacteriaceae_g__Corynebacterium_s__kroppenstedtii	0.00712575	0.0686917	0.310428	NA	NA	NA	NA	NA	Bracken only	0.00712575	0.0686917	0.343688
33945	Enterococcus_avium	k__Bacteria_p__Bacillota_c__Bacilli_o__Lactobacillales_f__Enterococcaceae_g__Enterococcus_s__avium	0.0205092	0.00497069	0.072075	k__Bacteria_p__Firmicutes_c__Bacilli_o__Lactobacillales_f__Enterococcaceae_g__Enterococcus_s__Enterococcus_avium	0.00777853	0.194022	0.523267	0.0697694	Both	0.0141439	0.0697694	0.345613
28446	Anaerotignum_propionicum	k__Bacteria_p__Bacillota_c__Clostridia_o__Eubacteriales_f__Lachnospiraceae_g__Anaerotignum_s__propionicum	-0.0221968	0.0694695	0.310787	NA	NA	NA	NA	NA	Bracken only	-0.0221968	0.0694695	0.345613
29361	Tyzzerella_nexilis	NA	NA	NA	NA	k__Bacteria_p__Firmicutes_c__Clostridia_o__Eubacteriales_f__Lachnospiraceae_g__Tyzzerella_s__Tyzzerella_nexilis	0.0262507	0.0697694	0.334086	NA	Metaphlan only	0.0262507	0.0697694	0.345613
1852361	Actinomyces_bouchesdurhonensis	NA	NA	NA	NA	k__Bacteria_p__Actinobacteria_c__Actinomycetia_o__Actinomycetales_f__Actinomycetaceae_g__Actinomyces_s__Actinomyces_bouchesdurhonensis	-0.0155634	0.0700434	0.334086	NA	Metaphlan only	-0.0155634	0.0700434	0.345825
1653831	Blattabacterium_cuenoti	k__Bacteria_p__Bacteroidota_c__Flavobacteriia_o__Flavobacteriales_f__Blattabacteriaceae_g__Blattabacterium_s__cuenoti	-0.00691654	0.0724907	0.320679	NA	NA	NA	NA	NA	Bracken only	-0.00691654	0.0724907	0.35673
1291540	Candidatus Methanomethylophilus_alvus	k__Archaea_p__Candidatus Thermoplasmatota_c__Thermoplasmata_o__Methanomassiliicoccales_f__Candidatus Methanomethylophilaceae_g__Candidatus Methanomethylophilus_s__alvus	0.0122329	0.0827403	0.330961	k__Archaea_p__Candidatus_Thermoplasmatota_c__Thermoplasmata_o__Methanomassiliicoccales_f__Candidatus_Methanomethylophilaceae_g__Candidatus_Methanomethylophilus_s__Candidatus_Methanomethylophilus_alvus	0.00776985	0.199688	0.523267	0.0731075	Both	0.0100014	0.0731075	0.358586
59505	Actinotignum_schaalii	k__Bacteria_p__Actinomycetota_c__Actinomycetes_o__Actinomycetales_f__Actinomycetaceae_g__Actinotignum_s__schaalii	0.00655552	0.0736206	0.322941	NA	NA	NA	NA	NA	Bracken only	0.00655552	0.0736206	0.359656
1308	Streptococcus_thermophilus	k__Bacteria_p__Bacillota_c__Bacilli_o__Lactobacillales_f__Streptococcaceae_g__Streptococcus_s__thermophilus	-0.020797	0.0423749	0.24692	k__Bacteria_p__Firmicutes_c__Bacilli_o__Lactobacillales_f__Streptococcaceae_g__Streptococcus_s__Streptococcus_thermophilus	-0.0290984	0.200861	0.523267	0.0738064	Both	-0.0249477	0.0738064	0.359656
1502	Clostridium_perfringens	k__Bacteria_p__Bacillota_c__Clostridia_o__Eubacteriales_f__Clostridiaceae_g__Clostridium_s__perfringens	0.00722813	0.201573	0.495183	k__Bacteria_p__Firmicutes_c__Clostridia_o__Eubacteriales_f__Clostridiaceae_g__Clostridium_s__Clostridium_perfringens	0.036965	0.0131045	0.122777	0.0742315	Both	0.0220966	0.0742315	0.360553
43768	Corynebacterium_matruchotii	k__Bacteria_p__Actinomycetota_c__Actinomycetes_o__Mycobacteriales_f__Corynebacteriaceae_g__Corynebacterium_s__matruchotii	0.00361711	0.0754264	0.32787	NA	NA	NA	NA	NA	Bracken only	0.00361711	0.0754264	0.360635
1583	Weissella_confusa	k__Bacteria_p__Bacillota_c__Bacilli_o__Lactobacillales_f__Lactobacillaceae_g__Weissella_s__confusa	-0.00780165	0.137218	0.439435	k__Bacteria_p__Firmicutes_c__Bacilli_o__Lactobacillales_f__Lactobacillaceae_g__Weissella_s__Weissella_confusa	-0.00436387	0.202366	0.523267	0.0747061	Both	-0.00608276	0.0747061	0.360635
684066	Streptococcus_lactarius	k__Bacteria_p__Bacillota_c__Bacilli_o__Lactobacillales_f__Streptococcaceae_g__Streptococcus_s__lactarius	0.0203805	0.0763354	0.32787	NA	NA	NA	NA	NA	Bracken only	0.0203805	0.0763354	0.360635
1496	Clostridioides_difficile	k__Bacteria_p__Bacillota_c__Clostridia_o__Eubacteriales_f__Peptostreptococcaceae_g__Clostridioides_s__difficile	0.00645123	0.119898	0.403784	k__Bacteria_p__Firmicutes_c__Clostridia_o__Eubacteriales_f__Peptostreptococcaceae_g__Clostridioides_s__Clostridioides_difficile	0.00455154	0.203423	0.523267	0.0753409	Both	0.00550139	0.0753409	0.360635
2763022	Bacteroides_sp. M10	k__Bacteria_p__Bacteroidota_c__Bacteroidia_o__Bacteroidales_f__Bacteroidaceae_g__Bacteroides_s__sp. M10	-0.0277119	0.0764179	0.32787	NA	NA	NA	NA	NA	Bracken only	-0.0277119	0.0764179	0.360635
2866573	Cardiobacterium_sp. Marseille-Q4385	k__Bacteria_p__Pseudomonadota_c__Gammaproteobacteria_o__Cardiobacteriales_f__Cardiobacteriaceae_g__Cardiobacterium_s__sp. Marseille-Q4385	0.00725157	0.07627	0.32787	NA	NA	NA	NA	NA	Bracken only	0.00725157	0.07627	0.360635
35703	Citrobacter_amalonaticus	k__Bacteria_p__Pseudomonadota_c__Gammaproteobacteria_o__Enterobacterales_f__Enterobacteriaceae_g__Citrobacter_s__amalonaticus	0.011158	0.0699685	0.310839	k__Bacteria_p__Proteobacteria_c__Gammaproteobacteria_o__Enterobacterales_f__Enterobacteriaceae_g__Citrobacter_s__Citrobacter_amalonaticus	0.00495598	0.202516	0.523267	0.0747963	Both	0.00805698	0.0747963	0.360635
67824	Citrobacter_farmeri	k__Bacteria_p__Pseudomonadota_c__Gammaproteobacteria_o__Enterobacterales_f__Enterobacteriaceae_g__Citrobacter_s__farmeri	0.0104111	0.0758902	0.32787	NA	NA	NA	NA	NA	Bracken only	0.0104111	0.0758902	0.360635
2763036	Clostridium_sp_NSJ_6	NA	NA	NA	NA	k__Bacteria_p__Firmicutes_c__Clostridia_o__Eubacteriales_f__Clostridiaceae_g__Clostridium_s__Clostridium_sp_NSJ_6	0.0159514	0.075669	0.352376	NA	Metaphlan only	0.0159514	0.075669	0.360635
2572088	Candidatus Nanosynbacter_featherlites	k__Bacteria_p__Candidatus Saccharibacteria_c__Candidatus Saccharimonadia_o__Candidatus Nanosynbacterales_f__Candidatus Nanosynbacteraceae_g__Candidatus Nanosynbacter_s__featherlites	0.00368733	0.0768502	0.32787	NA	NA	NA	NA	NA	Bracken only	0.00368733	0.0768502	0.360886
729	Haemophilus_parainfluenzae	k__Bacteria_p__Pseudomonadota_c__Gammaproteobacteria_o__Pasteurellales_f__Pasteurellaceae_g__Haemophilus_s__parainfluenzae	-0.0345928	0.015046	0.136224	k__Bacteria_p__Proteobacteria_c__Gammaproteobacteria_o__Pasteurellales_f__Pasteurellaceae_g__Haemophilus_s__Haemophilus_parainfluenzae	-0.0213418	0.20638	0.523267	0.0771273	Both	-0.0279673	0.0771273	0.360886
29363	Clostridium_paraputrificum	NA	NA	NA	NA	k__Bacteria_p__Firmicutes_c__Clostridia_o__Eubacteriales_f__Clostridiaceae_g__Clostridium_s__Clostridium_paraputrificum	0.0186164	0.0771948	0.355277	NA	Metaphlan only	0.0186164	0.0771948	0.360886
3059028	Schaalia_sp. HMT-172	k__Bacteria_p__Actinomycetota_c__Actinomycetes_o__Actinomycetales_f__Actinomycetaceae_g__Schaalia_s__sp. HMT-172	-0.0234753	0.0781042	0.32787	NA	NA	NA	NA	NA	Bracken only	-0.0234753	0.0781042	0.362885
704125	Clostridium_gelidum	k__Bacteria_p__Bacillota_c__Clostridia_o__Eubacteriales_f__Clostridiaceae_g__Clostridium_s__gelidum	-0.0117958	0.0781075	0.32787	NA	NA	NA	NA	NA	Bracken only	-0.0117958	0.0781075	0.362885
712538	Selenomonas_sp. oral taxon 478	k__Bacteria_p__Bacillota_c__Negativicutes_o__Selenomonadales_f__Selenomonadaceae_g__Selenomonas_s__sp. oral taxon 478	-0.0052366	0.07965	0.32787	NA	NA	NA	NA	NA	Bracken only	-0.0052366	0.07965	0.368905
82348	Streptococcus_pluranimalium	k__Bacteria_p__Bacillota_c__Bacilli_o__Lactobacillales_f__Streptococcaceae_g__Streptococcus_s__pluranimalium	0.00760445	0.0799816	0.32787	NA	NA	NA	NA	NA	Bracken only	0.00760445	0.0799816	0.369097
2650158	Bacteroides_luhongzhouii	k__Bacteria_p__Bacteroidota_c__Bacteroidia_o__Bacteroidales_f__Bacteroidaceae_g__Bacteroides_s__luhongzhouii	-0.0233629	0.0801848	0.32787	NA	NA	NA	NA	NA	Bracken only	-0.0233629	0.0801848	0.369097
860	Fusobacterium_periodonticum	k__Bacteria_p__Fusobacteriota_c__Fusobacteriia_o__Fusobacteriales_f__Fusobacteriaceae_g__Fusobacterium_s__periodonticum	-0.00216485	0.200655	0.495183	k__Bacteria_p__Fusobacteria_c__Fusobacteriia_o__Fusobacteriales_f__Fusobacteriaceae_g__Fusobacterium_s__Fusobacterium_periodonticum	-0.00338156	0.212318	0.523267	0.0807625	Both	-0.0027732	0.0807625	0.369482
2763679	Paratissierella_segnis	NA	NA	NA	NA	k__Bacteria_p__Firmicutes_c__Tissierellia_o__Tissierellales_f__Tissierellaceae_g__Paratissierella_s__Paratissierella_segnis	0.00694669	0.0805779	0.36656	NA	Metaphlan only	0.00694669	0.0805779	0.369482
2946555	Akkermansia_biwaensis	k__Bacteria_p__Verrucomicrobiota_c__Verrucomicrobiae_o__Verrucomicrobiales_f__Akkermansiaceae_g__Akkermansia_s__biwaensis	0.0394312	0.0813252	0.329277	NA	NA	NA	NA	NA	Bracken only	0.0394312	0.0813252	0.370922
69218	Enterobacter_cancerogenus	k__Bacteria_p__Pseudomonadota_c__Gammaproteobacteria_o__Enterobacterales_f__Enterobacteriaceae_g__Enterobacter_s__cancerogenus	0.00689576	0.0815949	0.329277	NA	NA	NA	NA	NA	Bracken only	0.00689576	0.0815949	0.371021
75692	Pseudomonas_sp. 273	k__Bacteria_p__Pseudomonadota_c__Gammaproteobacteria_o__Pseudomonadales_f__Pseudomonadaceae_g__Pseudomonas_s__sp. 273	0.0108273	0.0820038	0.329277	NA	NA	NA	NA	NA	Bracken only	0.0108273	0.0820038	0.371751
1307	Streptococcus_suis	k__Bacteria_p__Bacillota_c__Bacilli_o__Lactobacillales_f__Streptococcaceae_g__Streptococcus_s__suis	0.0150578	0.0839008	0.333051	NA	NA	NA	NA	NA	Bracken only	0.0150578	0.0839008	0.378059
2608867	Escherichia_ruysiae	k__Bacteria_p__Pseudomonadota_c__Gammaproteobacteria_o__Enterobacterales_f__Enterobacteriaceae_g__Escherichia_s__ruysiae	0.00658215	0.0836645	0.333051	NA	NA	NA	NA	NA	Bracken only	0.00658215	0.0836645	0.378059
2913621	Prevotella_sp. E9-3	k__Bacteria_p__Bacteroidota_c__Bacteroidia_o__Bacteroidales_f__Prevotellaceae_g__Prevotella_s__sp. E9-3	-0.00948878	0.084864	0.335088	NA	NA	NA	NA	NA	Bracken only	-0.00948878	0.084864	0.381251
575	Raoultella_planticola	k__Bacteria_p__Pseudomonadota_c__Gammaproteobacteria_o__Enterobacterales_f__Enterobacteriaceae_g__Raoultella_s__planticola	0.00818613	0.0853471	0.335088	NA	NA	NA	NA	NA	Bracken only	0.00818613	0.0853471	0.382273
2734	Symbiobacterium_thermophilum	k__Bacteria_p__Bacillota_c__Clostridia_o__Eubacteriales_f__Symbiobacteriaceae_g__Symbiobacterium_s__thermophilum	0.0136996	0.0863768	0.336483	NA	NA	NA	NA	NA	Bracken only	0.0136996	0.0863768	0.384583
54736	Salmonella_bongori	k__Bacteria_p__Pseudomonadota_c__Gammaproteobacteria_o__Enterobacterales_f__Enterobacteriaceae_g__Salmonella_s__bongori	0.00612672	0.0863234	0.336483	NA	NA	NA	NA	NA	Bracken only	0.00612672	0.0863234	0.384583
2937774	Prevotella_sp. E15-22	k__Bacteria_p__Bacteroidota_c__Bacteroidia_o__Bacteroidales_f__Prevotellaceae_g__Prevotella_s__sp. E15-22	-0.00825909	0.0869652	0.337515	NA	NA	NA	NA	NA	Bracken only	-0.00825909	0.0869652	0.386053
1851395	Actinomyces_sp. Chiba101	k__Bacteria_p__Actinomycetota_c__Actinomycetes_o__Actinomycetales_f__Actinomycetaceae_g__Actinomyces_s__sp. Chiba101	0.0021166	0.0874829	0.338267	NA	NA	NA	NA	NA	Bracken only	0.0021166	0.0874829	0.38606
438033	Ruminococcus_gauvreauii	k__Bacteria_p__Bacillota_c__Clostridia_o__Eubacteriales_f__Oscillospiraceae_g__Ruminococcus_s__gauvreauii	0.00555391	0.222796	0.495183	k__Bacteria_p__Firmicutes_c__Clostridia_o__Eubacteriales_f__Oscillospiraceae_g__Ruminococcus_s__Ruminococcus_gauvreauii	0.0307013	0.00778431	0.0827872	0.0873332	Both	0.0181276	0.0873332	0.38606
1263547	Oscillibacter_ruminantium	NA	NA	NA	NA	k__Bacteria_p__Firmicutes_c__Clostridia_o__Eubacteriales_f__Oscillospiraceae_g__Oscillibacter_s__Oscillibacter_ruminantium	0.009474	0.0878523	0.39284	NA	Metaphlan only	0.009474	0.0878523	0.38655
3036945	Proteiniclasticum_sp. QWL-01	k__Bacteria_p__Bacillota_c__Clostridia_o__Eubacteriales_f__Clostridiaceae_g__Proteiniclasticum_s__sp. QWL-01	0.0241098	0.088644	0.341492	NA	NA	NA	NA	NA	Bracken only	0.0241098	0.088644	0.38889
433296	Aminipila_butyrica	k__Bacteria_p__Bacillota_c__Clostridia_o__Eubacteriales_f__Eubacteriales Family XIII. Incertae Sedis_g__Aminipila_s__butyrica	0.0175337	0.0896867	0.342978	NA	NA	NA	NA	NA	Bracken only	0.0175337	0.0896867	0.391043
1870984	Anaerococcus_mediterraneensis	k__Bacteria_p__Bacillota_c__Tissierellia_o__Tissierellales_f__Peptoniphilaceae_g__Anaerococcus_s__mediterraneensis	0.0038636	0.0895188	0.342978	NA	NA	NA	NA	NA	Bracken only	0.0038636	0.0895188	0.391043
936548	Actinomyces_sp_ICM47	NA	NA	NA	NA	k__Bacteria_p__Actinobacteria_c__Actinomycetia_o__Actinomycetales_f__Actinomycetaceae_g__Actinomyces_s__Actinomyces_sp_ICM47	-0.0191974	0.089919	0.399809	NA	Metaphlan only	-0.0191974	0.089919	0.391043
2576376	Streptococcus_sp. 1643	k__Bacteria_p__Bacillota_c__Bacilli_o__Lactobacillales_f__Streptococcaceae_g__Streptococcus_s__sp. 1643	0.00836447	0.0902494	0.34387	NA	NA	NA	NA	NA	Bracken only	0.00836447	0.0902494	0.391342
1871020	Clostridium_sp_Marseille_P3244	NA	NA	NA	NA	k__Bacteria_p__Firmicutes_c__Clostridia_o__Eubacteriales_f__Clostridiaceae_g__Clostridium_s__Clostridium_sp_Marseille_P3244	0.0261698	0.0905654	0.399995	NA	Metaphlan only	0.0261698	0.0905654	0.391578
2292245	Ruminococcus_sp_AF13_28	NA	NA	NA	NA	k__Bacteria_p__Firmicutes_c__Clostridia_o__Eubacteriales_f__Oscillospiraceae_g__Ruminococcus_s__Ruminococcus_sp_AF13_28	0.023882	0.0909772	0.399995	NA	Metaphlan only	0.023882	0.0909772	0.392224
1216932	Clostridium_bornimense	k__Bacteria_p__Bacillota_c__Clostridia_o__Eubacteriales_f__Clostridiaceae_g__Clostridium_s__bornimense	0.0214171	0.0919677	0.345375	NA	NA	NA	NA	NA	Bracken only	0.0214171	0.0919677	0.394223
61647	Pluralibacter_gergoviae	k__Bacteria_p__Pseudomonadota_c__Gammaproteobacteria_o__Enterobacterales_f__Enterobacteriaceae_g__Pluralibacter_s__gergoviae	0.0029072	0.0918823	0.345375	NA	NA	NA	NA	NA	Bracken only	0.0029072	0.0918823	0.394223
2490633	Streptococcus_periodonticum	k__Bacteria_p__Bacillota_c__Bacilli_o__Lactobacillales_f__Streptococcaceae_g__Streptococcus_s__periodonticum	0.00943508	0.0931886	0.346224	NA	NA	NA	NA	NA	Bracken only	0.00943508	0.0931886	0.39718
158847	Megamonas_hypermegale	k__Bacteria_p__Bacillota_c__Negativicutes_o__Selenomonadales_f__Selenomonadaceae_g__Megamonas_s__hypermegale	-0.00452043	0.0931408	0.346224	NA	NA	NA	NA	NA	Bracken only	-0.00452043	0.0931408	0.39718
2742624	Citrobacter_sp. RHB25-C09	k__Bacteria_p__Pseudomonadota_c__Gammaproteobacteria_o__Enterobacterales_f__Enterobacteriaceae_g__Citrobacter_s__sp. RHB25-C09	0.00523592	0.0935509	0.346337	NA	NA	NA	NA	NA	Bracken only	0.00523592	0.0935509	0.397591
1605	Ligilactobacillus_animalis	k__Bacteria_p__Bacillota_c__Bacilli_o__Lactobacillales_f__Lactobacillaceae_g__Ligilactobacillus_s__animalis	-0.0116942	0.233354	0.495183	k__Bacteria_p__Firmicutes_c__Bacilli_o__Lactobacillales_f__Lactobacillaceae_g__Ligilactobacillus_s__Ligilactobacillus_animalis	-0.0124519	0.221122	0.523267	0.0941519	Both	-0.0120731	0.0941519	0.399012
154046	Hungatella_hathewayi	k__Bacteria_p__Bacillota_c__Clostridia_o__Eubacteriales_f__Clostridiaceae_g__Hungatella_s__hathewayi	0.0052671	0.234596	0.495183	k__Bacteria_p__Firmicutes_c__Clostridia_o__Eubacteriales_f__Clostridiaceae_g__Hungatella_s__Hungatella_hathewayi	0.0609161	0.000568299	0.0151755	0.0949667	Both	0.0330916	0.0949667	0.401328
1855299	Oscillibacter_sp_PC13	NA	NA	NA	NA	k__Bacteria_p__Firmicutes_c__Clostridia_o__Eubacteriales_f__Oscillospiraceae_g__Oscillibacter_s__Oscillibacter_sp_PC13	-0.0263607	0.0961288	0.417975	NA	Metaphlan only	-0.0263607	0.0961288	0.405095
133926	Olsenella_uli	k__Bacteria_p__Actinomycetota_c__Coriobacteriia_o__Coriobacteriales_f__Atopobiaceae_g__Olsenella_s__uli	0.0148021	0.237113	0.495183	k__Bacteria_p__Actinobacteria_c__Coriobacteriia_o__Coriobacteriales_f__Atopobiaceae_g__Olsenella_s__Olsenella_uli	0.00429019	0.158425	0.514086	0.0966268	Both	0.00954617	0.0966268	0.40605
881	Desulfovibrio_vulgaris	k__Bacteria_p__Thermodesulfobacteriota_c__Desulfovibrionia_o__Desulfovibrionales_f__Desulfovibrionaceae_g__Desulfovibrio_s__vulgaris	0.015575	0.0974884	0.359639	NA	NA	NA	NA	NA	Bracken only	0.015575	0.0974884	0.408523
54571	Streptomyces_venezuelae	k__Bacteria_p__Actinomycetota_c__Actinomycetes_o__Kitasatosporales_f__Streptomycetaceae_g__Streptomyces_s__venezuelae	0.0107104	0.0984999	0.362091	NA	NA	NA	NA	NA	Bracken only	0.0107104	0.0984999	0.411609
33035	Blautia_producta	k__Bacteria_p__Bacillota_c__Clostridia_o__Eubacteriales_f__Lachnospiraceae_g__Blautia_s__producta	0.00556228	0.243493	0.495183	k__Bacteria_p__Firmicutes_c__Clostridia_o__Eubacteriales_f__Lachnospiraceae_g__Blautia_s__Blautia_producta	0.0469701	0.0162839	0.136335	0.100884	Both	0.0262662	0.100884	0.417886
2913616	Prevotella_sp. E13-17	k__Bacteria_p__Bacteroidota_c__Bacteroidia_o__Bacteroidales_f__Prevotellaceae_g__Prevotella_s__sp. E13-17	-0.00718876	0.10136	0.368711	NA	NA	NA	NA	NA	Bracken only	-0.00718876	0.10136	0.417886
83655	Leclercia_adecarboxylata	k__Bacteria_p__Pseudomonadota_c__Gammaproteobacteria_o__Enterobacterales_f__Enterobacteriaceae_g__Leclercia_s__adecarboxylata	0.00943318	0.100929	0.368427	NA	NA	NA	NA	NA	Bracken only	0.00943318	0.100929	0.417886
2763663	Enterocloster_hominis	NA	NA	NA	NA	k__Bacteria_p__Firmicutes_c__Clostridia_o__Eubacteriales_f__Lachnospiraceae_g__Enterocloster_s__Enterocloster_hominis	-0.034433	0.101399	0.422227	NA	Metaphlan only	-0.034433	0.101399	0.417886
1776392	Massilimicrobiota_timonensis	NA	NA	NA	NA	k__Bacteria_p__Firmicutes_c__Erysipelotrichia_o__Erysipelotrichales_f__Erysipelotrichaceae_g__Massilimicrobiota_s__Massilimicrobiota_timonensis	0.0345814	0.100401	0.422178	NA	Metaphlan only	0.0345814	0.100401	0.417886
98671	Pseudoglutamicibacter_albus	k__Bacteria_p__Actinomycetota_c__Actinomycetes_o__Micrococcales_f__Micrococcaceae_g__Pseudoglutamicibacter_s__albus	0.00733771	0.103194	0.369179	NA	NA	NA	NA	NA	Bracken only	0.00733771	0.103194	0.423212
97138	Clostridium_sp. MD294	k__Bacteria_p__Bacillota_c__Clostridia_o__Eubacteriales_f__Clostridiaceae_g__Clostridium_s__sp. MD294	-0.018548	0.103257	0.369179	NA	NA	NA	NA	NA	Bracken only	-0.018548	0.103257	0.423212
1720300	Mediterraneibacter_massiliensis	NA	NA	NA	NA	k__Bacteria_p__Firmicutes_c__Clostridia_o__Eubacteriales_f__Lachnospiraceae_g__Mediterraneibacter_s__Mediterraneibacter_massiliensis	-0.0230255	0.104128	0.430897	NA	Metaphlan only	-0.0230255	0.104128	0.425616
1965603	Blautia_sp_An249	NA	NA	NA	NA	k__Bacteria_p__Firmicutes_c__Clostridia_o__Eubacteriales_f__Lachnospiraceae_g__Blautia_s__Blautia_sp_An249	0.01391	0.104576	0.430897	NA	Metaphlan only	0.01391	0.104576	0.426283
147206	Collinsella_stercoris	k__Bacteria_p__Actinomycetota_c__Coriobacteriia_o__Coriobacteriales_f__Coriobacteriaceae_g__Collinsella_s__stercoris	-0.0222856	0.139862	0.443817	k__Bacteria_p__Actinobacteria_c__Coriobacteriia_o__Coriobacteriales_f__Coriobacteriaceae_g__Collinsella_s__Collinsella_stercoris	-0.0122972	0.250111	0.523267	0.105374	Both	-0.0172914	0.105374	0.426371
54291	Raoultella_ornithinolytica	k__Bacteria_p__Pseudomonadota_c__Gammaproteobacteria_o__Enterobacterales_f__Enterobacteriaceae_g__Raoultella_s__ornithinolytica	0.00946202	0.0853768	0.335088	k__Bacteria_p__Proteobacteria_c__Gammaproteobacteria_o__Enterobacterales_f__Enterobacteriaceae_g__Raoultella_s__Raoultella_ornithinolytica	0.00558414	0.250227	0.523267	0.105453	Both	0.00752308	0.105453	0.426371
28130	Prevotella_disiens	NA	NA	NA	NA	k__Bacteria_p__Bacteroidota_c__Bacteroidia_o__Bacteroidales_f__Prevotellaceae_g__Prevotella_s__Prevotella_disiens	-0.0132154	0.105191	0.431175	NA	Metaphlan only	-0.0132154	0.105191	0.426371
28026	Bifidobacterium_pseudocatenulatum	k__Bacteria_p__Actinomycetota_c__Actinomycetes_o__Bifidobacteriales_f__Bifidobacteriaceae_g__Bifidobacterium_s__pseudocatenulatum	-0.0385045	0.0251811	0.191891	k__Bacteria_p__Actinobacteria_c__Actinomycetia_o__Bifidobacteriales_f__Bifidobacteriaceae_g__Bifidobacterium_s__Bifidobacterium_pseudocatenulatum	-0.0153044	0.252197	0.523267	0.106804	Both	-0.0269045	0.106804	0.430673
271881	Lactiplantibacillus_argentoratensis	k__Bacteria_p__Bacillota_c__Bacilli_o__Lactobacillales_f__Lactobacillaceae_g__Lactiplantibacillus_s__argentoratensis	0.00355065	0.107828	0.382337	NA	NA	NA	NA	NA	Bracken only	0.00355065	0.107828	0.433302
2709390	Bacteroides_sp. ZJ-18	k__Bacteria_p__Bacteroidota_c__Bacteroidia_o__Bacteroidales_f__Bacteroidaceae_g__Bacteroides_s__sp. ZJ-18	0.0189447	0.108036	0.382337	NA	NA	NA	NA	NA	Bracken only	0.0189447	0.108036	0.433302
2040291	Dorea_phocaeensis	NA	NA	NA	NA	k__Bacteria_p__Firmicutes_c__Clostridia_o__Eubacteriales_f__Lachnospiraceae_g__Dorea_s__Dorea_phocaeensis	-0.0290715	0.108396	0.439468	NA	Metaphlan only	-0.0290715	0.108396	0.433583
1338	Streptococcus_intermedius	k__Bacteria_p__Bacillota_c__Bacilli_o__Lactobacillales_f__Streptococcaceae_g__Streptococcus_s__intermedius	0.0121354	0.252815	0.495183	k__Bacteria_p__Firmicutes_c__Bacilli_o__Lactobacillales_f__Streptococcaceae_g__Streptococcus_s__Streptococcus_intermedius	-0.00543293	0.256038	0.523267	0.109458	Both	0.00335124	0.109458	0.436664
152331	Lentilactobacillus_parabuchneri	k__Bacteria_p__Bacillota_c__Bacilli_o__Lactobacillales_f__Lactobacillaceae_g__Lentilactobacillus_s__parabuchneri	0.00276208	0.111428	0.391308	NA	NA	NA	NA	NA	Bracken only	0.00276208	0.111428	0.442166
1340	Streptococcus_porcinus	k__Bacteria_p__Bacillota_c__Bacilli_o__Lactobacillales_f__Streptococcaceae_g__Streptococcus_s__porcinus	0.00747412	0.111186	0.391308	NA	NA	NA	NA	NA	Bracken only	0.00747412	0.111186	0.442166
216816	Bifidobacterium_longum	k__Bacteria_p__Actinomycetota_c__Actinomycetes_o__Bifidobacteriales_f__Bifidobacteriaceae_g__Bifidobacterium_s__longum	-0.0107485	0.26068	0.495183	k__Bacteria_p__Actinobacteria_c__Actinomycetia_o__Bifidobacteriales_f__Bifidobacteriaceae_g__Bifidobacterium_s__Bifidobacterium_longum	-0.0334493	0.214999	0.523267	0.112698	Both	-0.0220989	0.112698	0.444749
53442	Eubacterium_callanderi	k__Bacteria_p__Bacillota_c__Clostridia_o__Eubacteriales_f__Eubacteriaceae_g__Eubacterium_s__callanderi	0.00889582	0.261068	0.495183	k__Bacteria_p__Firmicutes_c__Clostridia_o__Eubacteriales_f__Eubacteriaceae_g__Eubacterium_s__Eubacterium_callanderi	0.0478775	0.00268781	0.0434883	0.112971	Both	0.0283866	0.112971	0.444749
2153354	Klebsiella_huaxiensis	k__Bacteria_p__Pseudomonadota_c__Gammaproteobacteria_o__Enterobacterales_f__Enterobacteriaceae_g__Klebsiella_s__huaxiensis	0.00836374	0.112947	0.394371	NA	NA	NA	NA	NA	Bracken only	0.00836374	0.112947	0.444749
2479767	Blautia_sp. SC05B48	k__Bacteria_p__Bacillota_c__Clostridia_o__Eubacteriales_f__Lachnospiraceae_g__Blautia_s__sp. SC05B48	-0.00653789	0.113903	0.395679	NA	NA	NA	NA	NA	Bracken only	-0.00653789	0.113903	0.44688
538949	Alistipes_uncultured Alistipes sp.	k__Bacteria_p__Bacteroidota_c__Bacteroidia_o__Bacteroidales_f__Rikenellaceae_g__Alistipes_s__uncultured Alistipes sp.	-0.0234634	0.114779	0.396258	NA	NA	NA	NA	NA	Bracken only	-0.0234634	0.114779	0.44688
95619	Pseudomonas_sp. M1	k__Bacteria_p__Pseudomonadota_c__Gammaproteobacteria_o__Pseudomonadales_f__Pseudomonadaceae_g__Pseudomonas_s__sp. M1	0.0142714	0.115006	0.396258	NA	NA	NA	NA	NA	Bracken only	0.0142714	0.115006	0.44688
272548	Actinomyces_dentalis	NA	NA	NA	NA	k__Bacteria_p__Actinobacteria_c__Actinomycetia_o__Actinomycetales_f__Actinomycetaceae_g__Actinomyces_s__Actinomyces_dentalis	0.0119538	0.11484	0.446517	NA	Metaphlan only	0.0119538	0.11484	0.44688
35833	Bilophila_wadsworthia	NA	NA	NA	NA	k__Bacteria_p__Proteobacteria_c__Deltaproteobacteria_o__Desulfovibrionales_f__Desulfovibrionaceae_g__Bilophila_s__Bilophila_wadsworthia	-0.0311897	0.114416	0.446517	NA	Metaphlan only	-0.0311897	0.114416	0.44688
546367	Hafnia_paralvei	k__Bacteria_p__Pseudomonadota_c__Gammaproteobacteria_o__Enterobacterales_f__Hafniaceae_g__Hafnia_s__paralvei	0.00407838	0.258558	0.495183	k__Bacteria_p__Proteobacteria_c__Gammaproteobacteria_o__Enterobacterales_f__Hafniaceae_g__Hafnia_s__Hafnia_paralvei	0.00315378	0.267098	0.523267	0.117238	Both	0.00361608	0.117238	0.453201
1506471	Dakarella_massiliensis	NA	NA	NA	NA	k__Bacteria_p__Proteobacteria_c__Betaproteobacteria_o__Burkholderiales_f__Sutterellaceae_g__Dakarella_s__Dakarella_massiliensis	-0.0133579	0.116963	0.449025	NA	Metaphlan only	-0.0133579	0.116963	0.453201
270498	Christensenella_hongkongensis	NA	NA	NA	NA	k__Bacteria_p__Firmicutes_c__Clostridia_o__Eubacteriales_f__Christensenellaceae_g__Christensenella_s__Christensenella_hongkongensis	0.0194088	0.118003	0.450817	NA	Metaphlan only	0.0194088	0.118003	0.454981
1352	Enterococcus_faecium	k__Bacteria_p__Bacillota_c__Bacilli_o__Lactobacillales_f__Enterococcaceae_g__Enterococcus_s__faecium	0.0110929	0.0633026	0.29843	k__Bacteria_p__Firmicutes_c__Bacilli_o__Lactobacillales_f__Enterococcaceae_g__Enterococcus_s__Enterococcus_faecium	0.0180451	0.269835	0.523267	0.119195	Both	0.014569	0.119195	0.455978
1759399	Streptococcus_sp. A12	k__Bacteria_p__Bacillota_c__Bacilli_o__Lactobacillales_f__Streptococcaceae_g__Streptococcus_s__sp. A12	-0.0190451	0.119186	0.40324	NA	NA	NA	NA	NA	Bracken only	-0.0190451	0.119186	0.455978
47884	Pseudomonas_taetrolens	k__Bacteria_p__Pseudomonadota_c__Gammaproteobacteria_o__Pseudomonadales_f__Pseudomonadaceae_g__Pseudomonas_s__taetrolens	-0.00345022	0.11935	0.40324	NA	NA	NA	NA	NA	Bracken only	-0.00345022	0.11935	0.455978
310297	Phocaeicola_plebeius	NA	NA	NA	NA	k__Bacteria_p__Bacteroidota_c__Bacteroidia_o__Bacteroidales_f__Bacteroidaceae_g__Phocaeicola_s__Phocaeicola_plebeius	-0.0219389	0.119481	0.453395	NA	Metaphlan only	-0.0219389	0.119481	0.455978
200	Campylobacter_curvus	k__Bacteria_p__Campylobacterota_c__Epsilonproteobacteria_o__Campylobacterales_f__Campylobacteraceae_g__Campylobacter_s__curvus	0.00400649	0.120435	0.404289	NA	NA	NA	NA	NA	Bracken only	0.00400649	0.120435	0.456128
1473216	Senegalimassilia_anaerobia	NA	NA	NA	NA	k__Bacteria_p__Actinobacteria_c__Coriobacteriia_o__Coriobacteriales_f__Coriobacteriaceae_g__Senegalimassilia_s__Senegalimassilia_anaerobia	-0.0245449	0.120406	0.453395	NA	Metaphlan only	-0.0245449	0.120406	0.456128
2764712	Lentihominibacter_faecis	NA	NA	NA	NA	k__Bacteria_p__Firmicutes_c__Clostridia_o__Eubacteriales_f__Eubacteriales_Family_XIII_Incertae_Sedis_g__Lentihominibacter_s__Lentihominibacter_faecis	-0.0335958	0.120238	0.453395	NA	Metaphlan only	-0.0335958	0.120238	0.456128
292800	Flavonifractor_plautii	k__Bacteria_p__Bacillota_c__Clostridia_o__Eubacteriales_f__Oscillospiraceae_g__Flavonifractor_s__plautii	0.00660586	0.164783	0.468744	k__Bacteria_p__Firmicutes_c__Clostridia_o__Eubacteriales_f__Oscillospiraceae_g__Flavonifractor_s__Flavonifractor_plautii	0.0156071	0.274281	0.523267	0.122401	Both	0.0111065	0.122401	0.462402
2562449	Citrobacter_tructae	k__Bacteria_p__Pseudomonadota_c__Gammaproteobacteria_o__Enterobacterales_f__Enterobacteriaceae_g__Citrobacter_s__tructae	0.00478112	0.124612	0.41564	NA	NA	NA	NA	NA	Bracken only	0.00478112	0.124612	0.469572
2691580	Prevotella_sp. Rep29	k__Bacteria_p__Bacteroidota_c__Bacteroidia_o__Bacteroidales_f__Prevotellaceae_g__Prevotella_s__sp. Rep29	-0.0105569	0.125468	0.417163	NA	NA	NA	NA	NA	Bracken only	-0.0105569	0.125468	0.47161
39791	Corynebacterium_glucuronolyticum	k__Bacteria_p__Actinomycetota_c__Actinomycetes_o__Mycobacteriales_f__Corynebacteriaceae_g__Corynebacterium_s__glucuronolyticum	0.00359227	0.126857	0.418688	NA	NA	NA	NA	NA	Bracken only	0.00359227	0.126857	0.475468
114528	Mogibacterium_neglectum	k__Bacteria_p__Bacillota_c__Clostridia_o__Eubacteriales_f__Eubacteriales Family XIII. Incertae Sedis_g__Mogibacterium_s__neglectum	0.0147325	0.12713	0.418688	NA	NA	NA	NA	NA	Bracken only	0.0147325	0.12713	0.475468
379893	Trabulsiella_odontotermitis	k__Bacteria_p__Pseudomonadota_c__Gammaproteobacteria_o__Enterobacterales_f__Enterobacteriaceae_g__Trabulsiella_s__odontotermitis	0.0052273	0.128422	0.421613	NA	NA	NA	NA	NA	Bracken only	0.0052273	0.128422	0.479102
1042156	Clostridium_sp. SY8519	k__Bacteria_p__Bacillota_c__Clostridia_o__Eubacteriales_f__Clostridiaceae_g__Clostridium_s__sp. SY8519	-0.00802599	0.129633	0.424255	NA	NA	NA	NA	NA	Bracken only	-0.00802599	0.129633	0.482417
2763659	Fumia_xinanensis	NA	NA	NA	NA	k__Bacteria_p__Firmicutes_c__Clostridia_o__Eubacteriales_f__Oscillospiraceae_g__Fumia_s__Fumia_xinanensis	-0.0222523	0.130193	0.480941	NA	Metaphlan only	-0.0222523	0.130193	0.483296
230143	Scardovia_wiggsiae	NA	NA	NA	NA	k__Bacteria_p__Actinobacteria_c__Actinomycetia_o__Bifidobacteriales_f__Bifidobacteriaceae_g__Scardovia_s__Scardovia_wiggsiae	0.0118406	0.130777	0.480941	NA	Metaphlan only	0.0118406	0.130777	0.484263
53374	Corynebacterium_coyleae	k__Bacteria_p__Actinomycetota_c__Actinomycetes_o__Mycobacteriales_f__Corynebacteriaceae_g__Corynebacterium_s__coyleae	0.00268265	0.132173	0.42987	NA	NA	NA	NA	NA	Bracken only	0.00268265	0.132173	0.48702
747645	Parvibacter_caecicola	NA	NA	NA	NA	k__Bacteria_p__Actinobacteria_c__Coriobacteriia_o__Coriobacteriales_f__Coriobacteriaceae_g__Parvibacter_s__Parvibacter_caecicola	-0.00717332	0.131888	0.481242	NA	Metaphlan only	-0.00717332	0.131888	0.48702
2763654	Luoshenia_tenuis	NA	NA	NA	NA	k__Bacteria_p__Firmicutes_c__Clostridia_o__Eubacteriales_f__Christensenellaceae_g__Luoshenia_s__Luoshenia_tenuis	-0.0202487	0.132693	0.481242	NA	Metaphlan only	-0.0202487	0.132693	0.487737
2735723	Turicibacter_bilis	k__Bacteria_p__Bacillota_c__Erysipelotrichia_o__Erysipelotrichales_f__Turicibacteraceae_g__Turicibacter_s__bilis	-0.0139408	0.292124	0.495183	k__Bacteria_p__Firmicutes_c__Erysipelotrichia_o__Erysipelotrichales_f__Turicibacteraceae_g__Turicibacter_s__Turicibacter_bilis	-0.0212345	0.1888	0.523267	0.13559	Both	-0.0175877	0.13559	0.495947
2292363	Parabacteroides_sp_TM07_1AC	NA	NA	NA	NA	k__Bacteria_p__Bacteroidota_c__Bacteroidia_o__Bacteroidales_f__Tannerellaceae_g__Parabacteroides_s__Parabacteroides_sp_TM07_1AC	-0.0130905	0.13532	0.488519	NA	Metaphlan only	-0.0130905	0.13532	0.495947
28052	Lachnospira_pectinoschiza	NA	NA	NA	NA	k__Bacteria_p__Firmicutes_c__Clostridia_o__Eubacteriales_f__Lachnospiraceae_g__Lachnospira_s__Lachnospira_pectinoschiza	-0.034612	0.135968	0.488615	NA	Metaphlan only	-0.034612	0.135968	0.496117
169292	Corynebacterium_aurimucosum	k__Bacteria_p__Actinomycetota_c__Actinomycetes_o__Mycobacteriales_f__Corynebacteriaceae_g__Corynebacterium_s__aurimucosum	0.00307646	0.136352	0.438003	NA	NA	NA	NA	NA	Bracken only	0.00307646	0.136352	0.496307
47671	Lautropia_mirabilis	k__Bacteria_p__Pseudomonadota_c__Betaproteobacteria_o__Burkholderiales_f__Burkholderiaceae_g__Lautropia_s__mirabilis	-0.0125964	0.188435	0.482171	k__Bacteria_p__Proteobacteria_c__Betaproteobacteria_o__Burkholderiales_f__Burkholderiaceae_g__Lautropia_s__Lautropia_mirabilis	0.00407861	0.294489	0.523267	0.137377	Both	-0.00425891	0.137377	0.498825
78448	Bifidobacterium_pullorum	k__Bacteria_p__Actinomycetota_c__Actinomycetes_o__Bifidobacteriales_f__Bifidobacteriaceae_g__Bifidobacterium_s__pullorum	-0.00862091	0.0794281	0.32787	k__Bacteria_p__Actinobacteria_c__Actinomycetia_o__Bifidobacteriales_f__Bifidobacteriaceae_g__Bifidobacterium_s__Bifidobacterium_pullorum	-0.00310464	0.295348	0.523267	0.138028	Both	-0.00586278	0.138028	0.499543
156978	Corynebacterium_imitans	k__Bacteria_p__Actinomycetota_c__Actinomycetes_o__Mycobacteriales_f__Corynebacteriaceae_g__Corynebacterium_s__imitans	0.00480854	0.138243	0.441361	NA	NA	NA	NA	NA	Bracken only	0.00480854	0.138243	0.499543
39441	Methanobrevibacter_arboriphilus	k__Archaea_p__Euryarchaeota_c__Methanobacteria_o__Methanobacteriales_f__Methanobacteriaceae_g__Methanobrevibacter_s__arboriphilus	0.00573679	0.213573	0.495183	k__Archaea_p__Euryarchaeota_c__Methanobacteria_o__Methanobacteriales_f__Methanobacteriaceae_g__Methanobrevibacter_s__Methanobrevibacter_arboriphilus	0.00514225	0.308498	0.523267	0.148144	Both	0.00543952	0.148144	0.501378
59561	Trueperella_bernardiae	k__Bacteria_p__Actinomycetota_c__Actinomycetes_o__Actinomycetales_f__Actinomycetaceae_g__Trueperella_s__bernardiae	0.0061308	0.0791929	0.32787	k__Bacteria_p__Actinobacteria_c__Actinomycetia_o__Actinomycetales_f__Actinomycetaceae_g__Trueperella_s__Trueperella_bernardiae	0.00212668	0.306771	0.523267	0.1468	Both	0.00412874	0.1468	0.501378
1680	Bifidobacterium_adolescentis	k__Bacteria_p__Actinomycetota_c__Actinomycetes_o__Bifidobacteriales_f__Bifidobacteriaceae_g__Bifidobacterium_s__adolescentis	-0.046883	0.010888	0.108257	k__Bacteria_p__Actinobacteria_c__Actinomycetia_o__Bifidobacteriales_f__Bifidobacteriaceae_g__Bifidobacterium_s__Bifidobacterium_adolescentis	-0.0245496	0.33155	0.523267	0.166534	Both	-0.0357163	0.166534	0.501378
78259	Scardovia_inopinata	k__Bacteria_p__Actinomycetota_c__Actinomycetes_o__Bifidobacteriales_f__Bifidobacteriaceae_g__Scardovia_s__inopinata	0.0112364	0.00909017	0.0978365	k__Bacteria_p__Actinobacteria_c__Actinomycetia_o__Bifidobacteriales_f__Bifidobacteriaceae_g__Scardovia_s__Scardovia_inopinata	0.00202684	0.315783	0.523267	0.153866	Both	0.00663163	0.153866	0.501378
82380	Microbacterium_oxydans	k__Bacteria_p__Actinomycetota_c__Actinomycetes_o__Micrococcales_f__Microbacteriaceae_g__Microbacterium_s__oxydans	0.00278072	0.157673	0.46632	NA	NA	NA	NA	NA	Bracken only	0.00278072	0.157673	0.501378
2039	Tropheryma_whipplei	k__Bacteria_p__Actinomycetota_c__Actinomycetes_o__Micrococcales_f__Tropherymataceae_g__Tropheryma_s__whipplei	0.00454323	0.155904	0.46632	k__Bacteria_p__Actinobacteria_c__Actinomycetia_o__Micrococcales_f__Tropherymataceae_g__Tropheryma_s__Tropheryma_whipplei	0.00209565	0.338075	0.527906	0.171888	Both	0.00331944	0.171888	0.501378
43765	Corynebacterium_amycolatum	k__Bacteria_p__Actinomycetota_c__Actinomycetes_o__Mycobacteriales_f__Corynebacteriaceae_g__Corynebacterium_s__amycolatum	0.0110714	0.0484444	0.260104	k__Bacteria_p__Actinobacteria_c__Actinomycetia_o__Corynebacteriales_f__Corynebacteriaceae_g__Corynebacterium_s__Corynebacterium_amycolatum	0.00396096	0.31154	0.523267	0.150524	Both	0.00751619	0.150524	0.501378
1230998	Corynebacterium_frankenforstense	k__Bacteria_p__Actinomycetota_c__Actinomycetes_o__Mycobacteriales_f__Corynebacteriaceae_g__Corynebacterium_s__frankenforstense	0.00251643	0.149565	0.462308	NA	NA	NA	NA	NA	Bracken only	0.00251643	0.149565	0.501378
38303	Corynebacterium_pseudogenitalium	k__Bacteria_p__Actinomycetota_c__Actinomycetes_o__Mycobacteriales_f__Corynebacteriaceae_g__Corynebacterium_s__pseudogenitalium	0.00458988	0.178232	0.470489	k__Bacteria_p__Actinobacteria_c__Actinomycetia_o__Corynebacteriales_f__Corynebacteriaceae_g__Corynebacterium_s__Corynebacterium_pseudogenitalium	0.00388581	0.309812	0.523267	0.14917	Both	0.00423784	0.14917	0.501378
2883169	Corynebacterium_uberis	k__Bacteria_p__Actinomycetota_c__Actinomycetes_o__Mycobacteriales_f__Corynebacteriaceae_g__Corynebacterium_s__uberis	0.00387098	0.156051	0.46632	k__Bacteria_p__Actinobacteria_c__Actinomycetia_o__Corynebacteriales_f__Corynebacteriaceae_g__Corynebacterium_s__Corynebacterium_uberis	0.000991031	0.309824	0.523267	0.149179	Both	0.00243101	0.149179	0.501378
2690837	Eggerthella_guodeyinii	k__Bacteria_p__Actinomycetota_c__Coriobacteriia_o__Eggerthellales_f__Eggerthellaceae_g__Eggerthella_s__guodeyinii	0.0197033	0.0090561	0.0978365	k__Bacteria_p__Actinobacteria_c__Coriobacteriia_o__Eggerthellales_f__Eggerthellaceae_g__Eggerthella_s__Eggerthella_guodeyinii	0.00241464	0.308017	0.523267	0.147769	Both	0.011059	0.147769	0.501378
483913	Bacillus_inaquosorum	k__Bacteria_p__Bacillota_c__Bacilli_o__Bacillales_f__Bacillaceae_g__Bacillus_s__inaquosorum	-0.0039643	0.150117	0.462308	NA	NA	NA	NA	NA	Bracken only	-0.0039643	0.150117	0.501378
859143	Cytobacillus_kochii	k__Bacteria_p__Bacillota_c__Bacilli_o__Bacillales_f__Bacillaceae_g__Cytobacillus_s__kochii	-0.00271443	0.169803	0.468744	NA	NA	NA	NA	NA	Bracken only	-0.00271443	0.169803	0.501378
1398	Heyndrickxia_coagulans	k__Bacteria_p__Bacillota_c__Bacilli_o__Bacillales_f__Bacillaceae_g__Heyndrickxia_s__coagulans	-0.00267425	0.305325	0.495183	k__Bacteria_p__Firmicutes_c__Bacilli_o__Bacillales_f__Bacillaceae_g__Weizmannia_s__Weizmannia_coagulans	-0.00272352	0.305319	0.523267	0.145678	Both	-0.00269889	0.145678	0.501378
1393	Brevibacillus_brevis	k__Bacteria_p__Bacillota_c__Bacilli_o__Bacillales_f__Paenibacillaceae_g__Brevibacillus_s__brevis	0.00515069	0.160985	0.468339	NA	NA	NA	NA	NA	Bracken only	0.00515069	0.160985	0.501378
61624	Paenibacillus_mucilaginosus	k__Bacteria_p__Bacillota_c__Bacilli_o__Bacillales_f__Paenibacillaceae_g__Paenibacillus_s__mucilaginosus	0.00574903	0.156568	0.46632	NA	NA	NA	NA	NA	Bracken only	0.00574903	0.156568	0.501378
44008	Enterococcus_cecorum	k__Bacteria_p__Bacillota_c__Bacilli_o__Lactobacillales_f__Enterococcaceae_g__Enterococcus_s__cecorum	-0.0115393	0.234204	0.495183	k__Bacteria_p__Firmicutes_c__Bacilli_o__Lactobacillales_f__Enterococcaceae_g__Enterococcus_s__Enterococcus_cecorum	-0.00131717	0.30474	0.523267	0.145226	Both	-0.00642822	0.145226	0.501378
1353	Enterococcus_gallinarum	k__Bacteria_p__Bacillota_c__Bacilli_o__Lactobacillales_f__Enterococcaceae_g__Enterococcus_s__gallinarum	0.00411796	0.152664	0.46632	NA	NA	NA	NA	NA	Bracken only	0.00411796	0.152664	0.501378
160453	Enterococcus_gilvus	k__Bacteria_p__Bacillota_c__Bacilli_o__Lactobacillales_f__Enterococcaceae_g__Enterococcus_s__gilvus	0.00360612	0.228979	0.495183	k__Bacteria_p__Firmicutes_c__Bacilli_o__Lactobacillales_f__Enterococcaceae_g__Enterococcus_s__Enterococcus_gilvus	0.0017963	0.315243	0.523267	0.15344	Both	0.00270121	0.15344	0.501378
2839759	Enterococcus_innesii	k__Bacteria_p__Bacillota_c__Bacilli_o__Lactobacillales_f__Enterococcaceae_g__Enterococcus_s__innesii	0.00373714	0.149995	0.462308	NA	NA	NA	NA	NA	Bracken only	0.00373714	0.149995	0.501378
2060307	Enterococcus_sp. FDAARGOS_375	k__Bacteria_p__Bacillota_c__Bacilli_o__Lactobacillales_f__Enterococcaceae_g__Enterococcus_s__sp. FDAARGOS_375	0.00384419	0.150019	0.462308	NA	NA	NA	NA	NA	Bracken only	0.00384419	0.150019	0.501378
1589	Lactiplantibacillus_pentosus	k__Bacteria_p__Bacillota_c__Bacilli_o__Lactobacillales_f__Lactobacillaceae_g__Lactiplantibacillus_s__pentosus	0.00326865	0.160123	0.468258	NA	NA	NA	NA	NA	Bracken only	0.00326865	0.160123	0.501378
227945	Lactobacillus_ultunensis	k__Bacteria_p__Bacillota_c__Bacilli_o__Lactobacillales_f__Lactobacillaceae_g__Lactobacillus_s__ultunensis	0.00208895	0.173161	0.468744	k__Bacteria_p__Firmicutes_c__Bacilli_o__Lactobacillales_f__Lactobacillaceae_g__Lactobacillus_s__Lactobacillus_ultunensis	0.00146454	0.319375	0.523267	0.156719	Both	0.00177675	0.156719	0.501378
28038	Latilactobacillus_curvatus	k__Bacteria_p__Bacillota_c__Bacilli_o__Lactobacillales_f__Lactobacillaceae_g__Latilactobacillus_s__curvatus	-0.0131381	0.0731204	0.3221	k__Bacteria_p__Firmicutes_c__Bacilli_o__Lactobacillales_f__Lactobacillaceae_g__Latilactobacillus_s__Latilactobacillus_curvatus	0.0020555	0.315243	0.523267	0.153439	Both	-0.00554133	0.153439	0.501378
33964	Leuconostoc_citreum	k__Bacteria_p__Bacillota_c__Bacilli_o__Lactobacillales_f__Lactobacillaceae_g__Leuconostoc_s__citreum	-0.00458758	0.138885	0.442059	k__Bacteria_p__Firmicutes_c__Bacilli_o__Lactobacillales_f__Lactobacillaceae_g__Leuconostoc_s__Leuconostoc_citreum	-0.00131717	0.30474	0.523267	0.145226	Both	-0.00295237	0.145226	0.501378
33968	Leuconostoc_pseudomesenteroides	k__Bacteria_p__Bacillota_c__Bacilli_o__Lactobacillales_f__Lactobacillaceae_g__Leuconostoc_s__pseudomesenteroides	-0.003519	0.273937	0.495183	k__Bacteria_p__Firmicutes_c__Bacilli_o__Lactobacillales_f__Lactobacillaceae_g__Leuconostoc_s__Leuconostoc_pseudomesenteroides	-0.00186363	0.309847	0.523267	0.149198	Both	-0.00269132	0.149198	0.501378
29389	Streptococcus_alactolyticus	k__Bacteria_p__Bacillota_c__Bacilli_o__Lactobacillales_f__Streptococcaceae_g__Streptococcus_s__alactolyticus	0.0127224	0.0609209	0.295821	k__Bacteria_p__Firmicutes_c__Bacilli_o__Lactobacillales_f__Streptococcaceae_g__Streptococcus_s__Streptococcus_alactolyticus	0.00584859	0.308016	0.523267	0.147768	Both	0.00928549	0.147768	0.501378
1334	Streptococcus_dysgalactiae	k__Bacteria_p__Bacillota_c__Bacilli_o__Lactobacillales_f__Streptococcaceae_g__Streptococcus_s__dysgalactiae	0.00946086	0.168083	0.468744	NA	NA	NA	NA	NA	Bracken only	0.00946086	0.168083	0.501378
1302	Streptococcus_gordonii	k__Bacteria_p__Bacillota_c__Bacilli_o__Lactobacillales_f__Streptococcaceae_g__Streptococcus_s__gordonii	0.0124206	0.268782	0.495183	k__Bacteria_p__Firmicutes_c__Bacilli_o__Lactobacillales_f__Streptococcaceae_g__Streptococcus_s__Streptococcus_gordonii	0.0154051	0.298578	0.523267	0.140487	Both	0.0139128	0.140487	0.501378
59310	Streptococcus_macedonicus	k__Bacteria_p__Bacillota_c__Bacilli_o__Lactobacillales_f__Streptococcaceae_g__Streptococcus_s__macedonicus	0.0071481	0.16932	0.468744	NA	NA	NA	NA	NA	Bracken only	0.0071481	0.16932	0.501378
2759692	Streptococcus_sp. Marseille-Q3533	k__Bacteria_p__Bacillota_c__Bacilli_o__Lactobacillales_f__Streptococcaceae_g__Streptococcus_s__sp. Marseille-Q3533	-0.0140918	0.17301	0.468744	NA	NA	NA	NA	NA	Bracken only	-0.0140918	0.17301	0.501378
1349	Streptococcus_uberis	k__Bacteria_p__Bacillota_c__Bacilli_o__Lactobacillales_f__Streptococcaceae_g__Streptococcus_s__uberis	0.00243297	0.153745	0.46632	NA	NA	NA	NA	NA	Bracken only	0.00243297	0.153745	0.501378
3046383	Aristaeella_lactis	k__Bacteria_p__Bacillota_c__Clostridia_o__Eubacteriales_f__Aristaeellaceae_g__Aristaeella_s__lactis	-0.0172363	0.159475	0.467674	NA	NA	NA	NA	NA	Bracken only	-0.0172363	0.159475	0.501378
1492	Clostridium_butyricum	k__Bacteria_p__Bacillota_c__Clostridia_o__Eubacteriales_f__Clostridiaceae_g__Clostridium_s__butyricum	-0.012244	0.227761	0.495183	k__Bacteria_p__Firmicutes_c__Clostridia_o__Eubacteriales_f__Clostridiaceae_g__Clostridium_s__Clostridium_butyricum	0.0014142	0.327115	0.523267	0.162932	Both	-0.00541491	0.162932	0.501378
2320868	Clostridium_manihotivorum	k__Bacteria_p__Bacillota_c__Clostridia_o__Eubacteriales_f__Clostridiaceae_g__Clostridium_s__manihotivorum	-0.0080568	0.163291	0.468339	NA	NA	NA	NA	NA	Bracken only	-0.0080568	0.163291	0.501378
2934315	Anaeropeptidivorans_aminofermentans	k__Bacteria_p__Bacillota_c__Clostridia_o__Eubacteriales_f__Lachnospiraceae_g__Anaeropeptidivorans_s__aminofermentans	0.040048	6.0107e-05	0.00330272	k__Bacteria_p__Firmicutes_c__Clostridia_o__Eubacteriales_f__Clostridiaceae_g__Clostridium_s__Clostridium_sp_M3_9	0.001169	0.337695	0.527906	0.171575	Both	0.0206085	0.171575	0.501378
1322	Blautia_hansenii	k__Bacteria_p__Bacillota_c__Clostridia_o__Eubacteriales_f__Lachnospiraceae_g__Blautia_s__hansenii	0.0045922	0.338452	0.500226	k__Bacteria_p__Firmicutes_c__Clostridia_o__Eubacteriales_f__Lachnospiraceae_g__Blautia_s__Blautia_hansenii	0.036325	0.015262	0.134304	0.172199	Both	0.0204586	0.172199	0.501378
40520	Blautia_obeum	k__Bacteria_p__Bacillota_c__Clostridia_o__Eubacteriales_f__Lachnospiraceae_g__Blautia_s__obeum	-0.00525801	0.328283	0.495183	k__Bacteria_p__Firmicutes_c__Clostridia_o__Eubacteriales_f__Lachnospiraceae_g__Blautia_s__Blautia_obeum	-0.0314718	0.0975934	0.422011	0.163878	Both	-0.0183649	0.163878	0.501378
751585	Coprococcus_sp. ART55/1	k__Bacteria_p__Bacillota_c__Clostridia_o__Eubacteriales_f__Lachnospiraceae_g__Coprococcus_s__sp. ART55/1	-0.00876662	0.158762	0.466894	NA	NA	NA	NA	NA	Bracken only	-0.00876662	0.158762	0.501378
1871021	Lachnoclostridium_phocaeense	k__Bacteria_p__Bacillota_c__Clostridia_o__Eubacteriales_f__Lachnospiraceae_g__Lachnoclostridium_s__phocaeense	0.00515474	0.267278	0.495183	k__Bacteria_p__Firmicutes_c__Clostridia_o__Eubacteriales_f__Lachnospiraceae_g__Lachnoclostridium_s__Lachnoclostridium_phocaeense	0.00971077	0.316236	0.523267	0.154225	Both	0.00743275	0.154225	0.501378
185007	Pseudobutyrivibrio_xylanivorans	k__Bacteria_p__Bacillota_c__Clostridia_o__Eubacteriales_f__Lachnospiraceae_g__Pseudobutyrivibrio_s__xylanivorans	-0.0115151	0.170766	0.468744	NA	NA	NA	NA	NA	Bracken only	-0.0115151	0.170766	0.501378
1515	Acetivibrio_thermocellus	k__Bacteria_p__Bacillota_c__Clostridia_o__Eubacteriales_f__Oscillospiraceae_g__Acetivibrio_s__thermocellus	0.00434073	0.163145	0.468339	NA	NA	NA	NA	NA	Bracken only	0.00434073	0.163145	0.501378
236753	Fastidiosipila_sanguinis	k__Bacteria_p__Bacillota_c__Clostridia_o__Eubacteriales_f__Oscillospiraceae_g__Fastidiosipila_s__sanguinis	0.00377735	0.178461	0.470489	k__Bacteria_p__Firmicutes_c__Clostridia_o__Eubacteriales_f__Oscillospiraceae_g__Fastidiosipila_s__Fastidiosipila_sanguinis	0.00290777	0.309812	0.523267	0.14917	Both	0.00334256	0.14917	0.501378
1510	Thermoclostridium_stercorarium	k__Bacteria_p__Bacillota_c__Clostridia_o__Eubacteriales_f__Oscillospiraceae_g__Thermoclostridium_s__stercorarium	0.00453828	0.161871	0.468339	NA	NA	NA	NA	NA	Bracken only	0.00453828	0.161871	0.501378
2796927	Gelria_sp. Kuro-4	k__Bacteria_p__Bacillota_c__Clostridia_o__Thermoanaerobacterales_f__Thermoanaerobacteraceae_g__Gelria_s__sp. Kuro-4	0.00930686	0.173715	0.468744	NA	NA	NA	NA	NA	Bracken only	0.00930686	0.173715	0.501378
2899121	Tannockella_kyphosi	k__Bacteria_p__Bacillota_c__Erysipelotrichia_o__Erysipelotrichales_f__Erysipelotrichaceae_g__Tannockella_s__kyphosi	0.00838751	0.170419	0.468744	NA	NA	NA	NA	NA	Bracken only	0.00838751	0.170419	0.501378
2507161	Acidilutibacter_cellobiosedens	k__Bacteria_p__Bacillota_c__Tissierellia_o__Tissierellales_f__Acidilutibacteraceae_g__Acidilutibacter_s__cellobiosedens	0.0127816	0.0359243	0.227303	k__Bacteria_p__Firmicutes_c__Tissierellia_o__Tissierellales_f__Acidilutibacteraceae_g__Acidilutibacter_s__Acidilutibacter_cellobiosedens	-0.00156145	0.333109	0.523267	0.167807	Both	0.0056101	0.167807	0.501378
33037	Anaerococcus_vaginalis	k__Bacteria_p__Bacillota_c__Tissierellia_o__Tissierellales_f__Peptoniphilaceae_g__Anaerococcus_s__vaginalis	0.00774132	0.169376	0.468744	NA	NA	NA	NA	NA	Bracken only	0.00774132	0.169376	0.501378
1260	Finegoldia_magna	k__Bacteria_p__Bacillota_c__Tissierellia_o__Tissierellales_f__Peptoniphilaceae_g__Finegoldia_s__magna	0.0336438	0.00139539	0.0285644	k__Bacteria_p__Firmicutes_c__Tissierellia_o__Tissierellales_f__Peptoniphilaceae_g__Finegoldia_s__Finegoldia_magna	0.00410819	0.332806	0.523267	0.16756	Both	0.018876	0.16756	0.501378
54005	Peptoniphilus_harei	k__Bacteria_p__Bacillota_c__Tissierellia_o__Tissierellales_f__Peptoniphilaceae_g__Peptoniphilus_s__harei	0.0144264	0.00939013	0.098602	k__Bacteria_p__Firmicutes_c__Tissierellia_o__Tissierellales_f__Peptoniphilaceae_g__Peptoniphilus_s__Peptoniphilus_harei	0.000852128	0.339291	0.528137	0.172893	Both	0.00763925	0.172893	0.501378
2829812	Proteiniphilum_propionicum	k__Bacteria_p__Bacteroidota_c__Bacteroidia_o__Bacteroidales_f__Dysgonomonadaceae_g__Proteiniphilum_s__propionicum	0.00350488	0.157354	0.46632	NA	NA	NA	NA	NA	Bracken only	0.00350488	0.157354	0.501378
1642647	Proteiniphilum_saccharofermentans	k__Bacteria_p__Bacteroidota_c__Bacteroidia_o__Bacteroidales_f__Dysgonomonadaceae_g__Proteiniphilum_s__saccharofermentans	0.00345756	0.162869	0.468339	NA	NA	NA	NA	NA	Bracken only	0.00345756	0.162869	0.501378
2530391	Duncaniella_freteri	k__Bacteria_p__Bacteroidota_c__Bacteroidia_o__Bacteroidales_f__Muribaculaceae_g__Duncaniella_s__freteri	-0.0045248	0.15457	0.46632	NA	NA	NA	NA	NA	Bracken only	-0.0045248	0.15457	0.501378
77095	Prevotella_bryantii	k__Bacteria_p__Bacteroidota_c__Bacteroidia_o__Bacteroidales_f__Prevotellaceae_g__Prevotella_s__bryantii	-0.015197	0.169251	0.468744	NA	NA	NA	NA	NA	Bracken only	-0.015197	0.169251	0.501378
2913620	Prevotella_sp. E2-28	k__Bacteria_p__Bacteroidota_c__Bacteroidia_o__Bacteroidales_f__Prevotellaceae_g__Prevotella_s__sp. E2-28	-0.00561957	0.171803	0.468744	NA	NA	NA	NA	NA	Bracken only	-0.00561957	0.171803	0.501378
328813	Alistipes_onderdonkii	k__Bacteria_p__Bacteroidota_c__Bacteroidia_o__Bacteroidales_f__Rikenellaceae_g__Alistipes_s__onderdonkii	-0.0232934	0.102263	0.369179	k__Bacteria_p__Bacteroidota_c__Bacteroidia_o__Bacteroidales_f__Rikenellaceae_g__Alistipes_s__Alistipes_onderdonkii	-0.0256832	0.319194	0.523267	0.156574	Both	-0.0244883	0.156574	0.501378
28112	Tannerella_forsythia	k__Bacteria_p__Bacteroidota_c__Bacteroidia_o__Bacteroidales_f__Tannerellaceae_g__Tannerella_s__forsythia	0.00817532	0.161536	0.468339	NA	NA	NA	NA	NA	Bracken only	0.00817532	0.161536	0.501378
2093824	Candidatus Nanosynbacter_lyticus	k__Bacteria_p__Candidatus Saccharibacteria_c__Candidatus Saccharimonadia_o__Candidatus Nanosynbacterales_f__Candidatus Nanosynbacteraceae_g__Candidatus Nanosynbacter_s__lyticus	-0.00397112	0.257787	0.495183	k__Bacteria_p__Candidatus_Saccharibacteria_c__Candidatus_Saccharimonadia_o__Candidatus_Nanosynbacterales_f__Candidatus_Nanosynbacteraceae_g__Candidatus_Nanosynbacter_s__Candidatus_Nanosynbacter_lyticus	-0.00175481	0.326904	0.523267	0.162762	Both	-0.00286297	0.162762	0.501378
2663009	Fusobacterium_pseudoperiodonticum	k__Bacteria_p__Fusobacteriota_c__Fusobacteriia_o__Fusobacteriales_f__Fusobacteriaceae_g__Fusobacterium_s__pseudoperiodonticum	-0.00838387	0.162915	0.468339	NA	NA	NA	NA	NA	Bracken only	-0.00838387	0.162915	0.501378
856	Fusobacterium_varium	k__Bacteria_p__Fusobacteriota_c__Fusobacteriia_o__Fusobacteriales_f__Fusobacteriaceae_g__Fusobacterium_s__varium	0.00909786	0.0635558	0.29843	k__Bacteria_p__Fusobacteria_c__Fusobacteriia_o__Fusobacteriales_f__Fusobacteriaceae_g__Fusobacterium_s__Fusobacterium_varium	0.00270667	0.311541	0.523267	0.150524	Both	0.00590227	0.150524	0.501378
87883	Burkholderia_multivorans	k__Bacteria_p__Pseudomonadota_c__Betaproteobacteria_o__Burkholderiales_f__Burkholderiaceae_g__Burkholderia_s__multivorans	0.00335842	0.154781	0.46632	NA	NA	NA	NA	NA	Bracken only	0.00335842	0.154781	0.501378
28450	Burkholderia_pseudomallei	k__Bacteria_p__Pseudomonadota_c__Betaproteobacteria_o__Burkholderiales_f__Burkholderiaceae_g__Burkholderia_s__pseudomallei	0.00404555	0.158273	0.46677	NA	NA	NA	NA	NA	Bracken only	0.00404555	0.158273	0.501378
225992	Comamonas_kerstersii	k__Bacteria_p__Pseudomonadota_c__Betaproteobacteria_o__Burkholderiales_f__Comamonadaceae_g__Comamonas_s__kerstersii	0.0013468	0.330596	0.495183	k__Bacteria_p__Proteobacteria_c__Betaproteobacteria_o__Burkholderiales_f__Comamonadaceae_g__Comamonas_s__Comamonas_kerstersii	0.00107108	0.330609	0.523267	0.165767	Both	0.00120894	0.165767	0.501378
40545	Sutterella_wadsworthensis	k__Bacteria_p__Pseudomonadota_c__Betaproteobacteria_o__Burkholderiales_f__Sutterellaceae_g__Sutterella_s__wadsworthensis	-0.0178848	0.30691	0.495183	k__Bacteria_p__Proteobacteria_c__Betaproteobacteria_o__Burkholderiales_f__Sutterellaceae_g__Sutterella_s__Sutterella_wadsworthensis	-0.0610271	0.00589498	0.0677831	0.146908	Both	-0.0394559	0.146908	0.501378
1748967	Citrobacter_cronae	k__Bacteria_p__Pseudomonadota_c__Gammaproteobacteria_o__Enterobacterales_f__Enterobacteriaceae_g__Citrobacter_s__cronae	0.0061779	0.168281	0.468744	NA	NA	NA	NA	NA	Bracken only	0.0061779	0.168281	0.501378
1439319	Citrobacter_sp. MGH 55	k__Bacteria_p__Pseudomonadota_c__Gammaproteobacteria_o__Enterobacterales_f__Enterobacteriaceae_g__Citrobacter_s__sp. MGH 55	0.00441503	0.148528	0.462308	NA	NA	NA	NA	NA	Bracken only	0.00441503	0.148528	0.501378
67827	Citrobacter_werkmanii	k__Bacteria_p__Pseudomonadota_c__Gammaproteobacteria_o__Enterobacterales_f__Enterobacteriaceae_g__Citrobacter_s__werkmanii	0.00670264	0.164465	0.468744	NA	NA	NA	NA	NA	Bracken only	0.00670264	0.164465	0.501378
881260	Enterobacter_bugandensis	k__Bacteria_p__Pseudomonadota_c__Gammaproteobacteria_o__Enterobacterales_f__Enterobacteriaceae_g__Enterobacter_s__bugandensis	0.00438968	0.202837	0.495183	k__Bacteria_p__Proteobacteria_c__Gammaproteobacteria_o__Enterobacterales_f__Enterobacteriaceae_g__Enterobacter_s__Enterobacter_bugandensis	-0.000855411	0.324225	0.523267	0.160601	Both	0.00176713	0.160601	0.501378
1914861	Enterobacter_sp. SA187	k__Bacteria_p__Pseudomonadota_c__Gammaproteobacteria_o__Enterobacterales_f__Enterobacteriaceae_g__Enterobacter_s__sp. SA187	0.00218914	0.173941	0.468744	NA	NA	NA	NA	NA	Bracken only	0.00218914	0.173941	0.501378
61648	Kluyvera_intermedia	k__Bacteria_p__Pseudomonadota_c__Gammaproteobacteria_o__Enterobacterales_f__Enterobacteriaceae_g__Kluyvera_s__intermedia	0.00245501	0.171988	0.468744	NA	NA	NA	NA	NA	Bracken only	0.00245501	0.171988	0.501378
28901	Salmonella_enterica	k__Bacteria_p__Pseudomonadota_c__Gammaproteobacteria_o__Enterobacterales_f__Enterobacteriaceae_g__Salmonella_s__enterica	0.074749	2.26258e-06	0.000335492	k__Bacteria_p__Proteobacteria_c__Gammaproteobacteria_o__Enterobacterales_f__Enterobacteriaceae_g__Salmonella_s__Salmonella_enterica	-0.00159967	0.305997	0.523267	0.146199	Both	0.0365747	0.146199	0.501378
585	Proteus_vulgaris	k__Bacteria_p__Pseudomonadota_c__Gammaproteobacteria_o__Enterobacterales_f__Morganellaceae_g__Proteus_s__vulgaris	0.00444489	0.16595	0.468744	k__Bacteria_p__Proteobacteria_c__Gammaproteobacteria_o__Enterobacterales_f__Morganellaceae_g__Proteus_s__Proteus_vulgaris	0.00236895	0.312054	0.523267	0.150927	Both	0.00340692	0.150927	0.501378
126385	Providencia_alcalifaciens	k__Bacteria_p__Pseudomonadota_c__Gammaproteobacteria_o__Enterobacterales_f__Morganellaceae_g__Providencia_s__alcalifaciens	-0.00256759	0.308895	0.495183	k__Bacteria_p__Proteobacteria_c__Gammaproteobacteria_o__Enterobacterales_f__Morganellaceae_g__Providencia_s__Providencia_alcalifaciens	-0.00256722	0.308889	0.523267	0.148454	Both	-0.0025674	0.148454	0.501378
470	Acinetobacter_baumannii	k__Bacteria_p__Pseudomonadota_c__Gammaproteobacteria_o__Moraxellales_f__Moraxellaceae_g__Acinetobacter_s__baumannii	0.00180427	0.315775	0.495183	k__Bacteria_p__Proteobacteria_c__Gammaproteobacteria_o__Moraxellales_f__Moraxellaceae_g__Acinetobacter_s__Acinetobacter_baumannii	0.00155524	0.315784	0.523267	0.153867	Both	0.00167975	0.153867	0.501378
726	Haemophilus_haemolyticus	k__Bacteria_p__Pseudomonadota_c__Gammaproteobacteria_o__Pasteurellales_f__Pasteurellaceae_g__Haemophilus_s__haemolyticus	-0.0130387	0.0536297	0.27581	k__Bacteria_p__Proteobacteria_c__Gammaproteobacteria_o__Pasteurellales_f__Pasteurellaceae_g__Haemophilus_s__Haemophilus_haemolyticus	0.000923436	0.330609	0.523267	0.165767	Both	-0.00605763	0.165767	0.501378
122355	Pseudomonas_psychrophila	k__Bacteria_p__Pseudomonadota_c__Gammaproteobacteria_o__Pseudomonadales_f__Pseudomonadaceae_g__Pseudomonas_s__psychrophila	-0.00255981	0.153156	0.46632	NA	NA	NA	NA	NA	Bracken only	-0.00255981	0.153156	0.501378
2774873	Pseudomonas_sp. ADPe	k__Bacteria_p__Pseudomonadota_c__Gammaproteobacteria_o__Pseudomonadales_f__Pseudomonadaceae_g__Pseudomonas_s__sp. ADPe	0.0132517	0.173467	0.468744	NA	NA	NA	NA	NA	Bracken only	0.0132517	0.173467	0.501378
2961893	Pseudomonas_sp. ZM23	k__Bacteria_p__Pseudomonadota_c__Gammaproteobacteria_o__Pseudomonadales_f__Pseudomonadaceae_g__Pseudomonas_s__sp. ZM23	0.00193273	0.313591	0.495183	k__Bacteria_p__Proteobacteria_c__Gammaproteobacteria_o__Pseudomonadales_f__Pseudomonadaceae_g__Pseudomonas_s__Pseudomonas_sp_ZM23	0.00102878	0.313603	0.523267	0.152145	Both	0.00148075	0.152145	0.501378
2968969	Stutzerimonas_frequens	k__Bacteria_p__Pseudomonadota_c__Gammaproteobacteria_o__Pseudomonadales_f__Pseudomonadaceae_g__Stutzerimonas_s__frequens	0.00443848	0.156494	0.46632	NA	NA	NA	NA	NA	Bracken only	0.00443848	0.156494	0.501378
40324	Stenotrophomonas_maltophilia	k__Bacteria_p__Pseudomonadota_c__Gammaproteobacteria_o__Xanthomonadales_f__Xanthomonadaceae_g__Stenotrophomonas_s__maltophilia	0.0092192	0.142394	0.450482	k__Bacteria_p__Proteobacteria_c__Gammaproteobacteria_o__Xanthomonadales_f__Xanthomonadaceae_g__Stenotrophomonas_s__Stenotrophomonas_maltophilia	0.00382128	0.308498	0.523267	0.148145	Both	0.00652024	0.148145	0.501378
1197717	Cloacibacillus_porcorum	k__Bacteria_p__Synergistota_c__Synergistia_o__Synergistales_f__Synergistaceae_g__Cloacibacillus_s__porcorum	0.0355601	0.0430554	0.24692	k__Bacteria_p__Synergistetes_c__Synergistia_o__Synergistales_f__Synergistaceae_g__Cloacibacillus_s__Cloacibacillus_porcorum	0.0179123	0.330878	0.523267	0.165986	Both	0.0267362	0.165986	0.501378
1080712	Methanomassiliicoccus_luminyensis	NA	NA	NA	NA	k__Archaea_p__Candidatus_Thermoplasmatota_c__Thermoplasmata_o__Methanomassiliicoccales_f__Methanomassiliicoccaceae_g__Methanomassiliicoccus_s__Methanomassiliicoccus_luminyensis	0.00620446	0.157461	0.514086	NA	Metaphlan only	0.00620446	0.157461	0.501378
1118058	Actinomyces_sp_ph3	NA	NA	NA	NA	k__Bacteria_p__Actinobacteria_c__Actinomycetia_o__Actinomycetales_f__Actinomycetaceae_g__Actinomyces_s__Actinomyces_sp_ph3	0.0160686	0.146527	0.513971	NA	Metaphlan only	0.0160686	0.146527	0.501378
2741497	Peptidiphaga_gingivicola	NA	NA	NA	NA	k__Bacteria_p__Actinobacteria_c__Actinomycetia_o__Actinomycetales_f__Actinomycetaceae_g__Peptidiphaga_s__Peptidiphaga_gingivicola	0.00510635	0.147782	0.513971	NA	Metaphlan only	0.00510635	0.147782	0.501378
184870	Varibaculum_cambriense	NA	NA	NA	NA	k__Bacteria_p__Actinobacteria_c__Actinomycetia_o__Actinomycetales_f__Actinomycetaceae_g__Varibaculum_s__Varibaculum_cambriense	0.00778826	0.149135	0.513971	NA	Metaphlan only	0.00778826	0.149135	0.501378
1383	Lancefieldella_rimae	NA	NA	NA	NA	k__Bacteria_p__Actinobacteria_c__Coriobacteriia_o__Coriobacteriales_f__Atopobiaceae_g__Lancefieldella_s__Lancefieldella_rimae	-0.00853355	0.140518	0.500398	NA	Metaphlan only	-0.00853355	0.140518	0.501378
1965630	Collinsella_sp_An307	NA	NA	NA	NA	k__Bacteria_p__Actinobacteria_c__Coriobacteriia_o__Coriobacteriales_f__Coriobacteriaceae_g__Collinsella_s__Collinsella_sp_An307	-0.00559686	0.16391	0.514086	NA	Metaphlan only	-0.00559686	0.16391	0.501378
84109	Slackia_exigua	NA	NA	NA	NA	k__Bacteria_p__Actinobacteria_c__Coriobacteriia_o__Eggerthellales_f__Eggerthellaceae_g__Slackia_s__Slackia_exigua	0.00238326	0.146658	0.513971	NA	Metaphlan only	0.00238326	0.146658	0.501378
1841855	Bacteroides_bouchesdurhonensis	NA	NA	NA	NA	k__Bacteria_p__Bacteroidota_c__Bacteroidia_o__Bacteroidales_f__Bacteroidaceae_g__Bacteroides_s__Bacteroides_bouchesdurhonensis	-0.00420492	0.151535	0.513971	NA	Metaphlan only	-0.00420492	0.151535	0.501378
1871006	Bacteroides_congonensis	NA	NA	NA	NA	k__Bacteria_p__Bacteroidota_c__Bacteroidia_o__Bacteroidales_f__Bacteroidaceae_g__Bacteroides_s__Bacteroides_congonensis	-0.0111064	0.162036	0.514086	NA	Metaphlan only	-0.0111064	0.162036	0.501378
626930	Bacteroides_fluxus	NA	NA	NA	NA	k__Bacteria_p__Bacteroidota_c__Bacteroidia_o__Bacteroidales_f__Bacteroidaceae_g__Bacteroides_s__Bacteroides_fluxus	-0.00877666	0.154634	0.514086	NA	Metaphlan only	-0.00877666	0.154634	0.501378
310300	Bacteroides_pyogenes	NA	NA	NA	NA	k__Bacteria_p__Bacteroidota_c__Bacteroidia_o__Bacteroidales_f__Bacteroidaceae_g__Bacteroides_s__Bacteroides_pyogenes	0.00562847	0.149869	0.513971	NA	Metaphlan only	0.00562847	0.149869	0.501378
2944915	Coprobacter_sp_LH1063	NA	NA	NA	NA	k__Bacteria_p__Bacteroidota_c__Bacteroidia_o__Bacteroidales_f__Barnesiellaceae_g__Coprobacter_s__Coprobacter_sp_LH1063	0.00736354	0.172017	0.519871	NA	Metaphlan only	0.00736354	0.172017	0.501378
1602169	Prevotella_pectinovora	NA	NA	NA	NA	k__Bacteria_p__Bacteroidota_c__Bacteroidia_o__Bacteroidales_f__Prevotellaceae_g__Prevotella_s__Prevotella_pectinovora	-0.00598061	0.16065	0.514086	NA	Metaphlan only	-0.00598061	0.16065	0.501378
2518605	Segatella_hominis	NA	NA	NA	NA	k__Bacteria_p__Bacteroidota_c__Bacteroidia_o__Bacteroidales_f__Prevotellaceae_g__Segatella_s__Segatella_hominis	-0.00798144	0.166474	0.515159	NA	Metaphlan only	-0.00798144	0.166474	0.501378
178001	Leuconostoc_inhae	NA	NA	NA	NA	k__Bacteria_p__Firmicutes_c__Bacilli_o__Lactobacillales_f__Lactobacillaceae_g__Leuconostoc_s__Leuconostoc_inhae	-0.00424651	0.164025	0.514086	NA	Metaphlan only	-0.00424651	0.164025	0.501378
2763661	Bianquea_renquensis	NA	NA	NA	NA	k__Bacteria_p__Firmicutes_c__Clostridia_o__Eubacteriales_f__Bianqueaceae_g__Bianquea_s__Bianquea_renquensis	-0.0226672	0.152167	0.513971	NA	Metaphlan only	-0.0226672	0.152167	0.501378
1965542	Eubacterium_sp_An11	NA	NA	NA	NA	k__Bacteria_p__Firmicutes_c__Clostridia_o__Eubacteriales_f__Eubacteriaceae_g__Eubacterium_s__Eubacterium_sp_An11	-0.0083749	0.161541	0.514086	NA	Metaphlan only	-0.0083749	0.161541	0.501378
645466	Anaerostipes_butyraticus	NA	NA	NA	NA	k__Bacteria_p__Firmicutes_c__Clostridia_o__Eubacteriales_f__Lachnospiraceae_g__Anaerostipes_s__Anaerostipes_butyraticus	0.00148627	0.168617	0.515159	NA	Metaphlan only	0.00148627	0.168617	0.501378
1965654	Lachnoclostridium_sp_An76	NA	NA	NA	NA	k__Bacteria_p__Firmicutes_c__Clostridia_o__Eubacteriales_f__Lachnospiraceae_g__Lachnoclostridium_s__Lachnoclostridium_sp_An76	0.00331851	0.149066	0.513971	NA	Metaphlan only	0.00331851	0.149066	0.501378
1965544	Flavonifractor_sp_An112	NA	NA	NA	NA	k__Bacteria_p__Firmicutes_c__Clostridia_o__Eubacteriales_f__Oscillospiraceae_g__Flavonifractor_s__Flavonifractor_sp_An112	-0.00359825	0.161738	0.514086	NA	Metaphlan only	-0.00359825	0.161738	0.501378
2841531	Pseudoflavonifractor_sp_MSJ_37	NA	NA	NA	NA	k__Bacteria_p__Firmicutes_c__Clostridia_o__Eubacteriales_f__Oscillospiraceae_g__Pseudoflavonifractor_s__Pseudoflavonifractor_sp_MSJ_37	-0.00265336	0.168883	0.515159	NA	Metaphlan only	-0.00265336	0.168883	0.501378
156456	Anaeroglobus_geminatus	NA	NA	NA	NA	k__Bacteria_p__Firmicutes_c__Negativicutes_o__Veillonellales_f__Veillonellaceae_g__Anaeroglobus_s__Anaeroglobus_geminatus	0.00827761	0.172683	0.519871	NA	Metaphlan only	0.00827761	0.172683	0.501378
2666132	Desulfovibrio_sp_86	NA	NA	NA	NA	k__Bacteria_p__Proteobacteria_c__Deltaproteobacteria_o__Desulfovibrionales_f__Desulfovibrionaceae_g__Desulfovibrio_s__Desulfovibrio_sp_86	-0.00439263	0.154424	0.514086	NA	Metaphlan only	-0.00439263	0.154424	0.501378
1608996	Pseudomonas_helleri	NA	NA	NA	NA	k__Bacteria_p__Proteobacteria_c__Gammaproteobacteria_o__Pseudomonadales_f__Pseudomonadaceae_g__Pseudomonas_s__Pseudomonas_helleri	-0.00399289	0.162279	0.514086	NA	Metaphlan only	-0.00399289	0.162279	0.501378
3031919	Superficieibacter_sp. HKU1	k__Bacteria_p__Pseudomonadota_c__Gammaproteobacteria_o__Enterobacterales_f__Enterobacteriaceae_g__Superficieibacter_s__sp. HKU1	0.00231471	0.174351	0.468744	NA	NA	NA	NA	NA	Bracken only	0.00231471	0.174351	0.501594
702967	Corynebacterium_sp. NML98-0116	k__Bacteria_p__Actinomycetota_c__Actinomycetes_o__Mycobacteriales_f__Corynebacteriaceae_g__Corynebacterium_s__sp. NML98-0116	0.00458012	0.17578	0.468744	NA	NA	NA	NA	NA	Bracken only	0.00458012	0.17578	0.501914
3050383	Enterococcus_sp. FZMF	k__Bacteria_p__Bacillota_c__Bacilli_o__Lactobacillales_f__Enterococcaceae_g__Enterococcus_s__sp. FZMF	0.00258485	0.17614	0.468744	NA	NA	NA	NA	NA	Bracken only	0.00258485	0.17614	0.501914
2610896	Streptococcus_sp. LPB0220	k__Bacteria_p__Bacillota_c__Bacilli_o__Lactobacillales_f__Streptococcaceae_g__Streptococcus_s__sp. LPB0220	0.014502	0.175819	0.468744	NA	NA	NA	NA	NA	Bracken only	0.014502	0.175819	0.501914
1851514	Scandinavium_goeteborgense	k__Bacteria_p__Pseudomonadota_c__Gammaproteobacteria_o__Enterobacterales_f__Enterobacteriaceae_g__Scandinavium_s__goeteborgense	0.00206257	0.17491	0.468744	NA	NA	NA	NA	NA	Bracken only	0.00206257	0.17491	0.501914
1917868	Blautia_marasmi	NA	NA	NA	NA	k__Bacteria_p__Firmicutes_c__Clostridia_o__Eubacteriales_f__Lachnospiraceae_g__Blautia_s__Blautia_marasmi	0.00755036	0.175355	0.519871	NA	Metaphlan only	0.00755036	0.175355	0.501914
3045146	Petroclostridium_sp. X23	k__Bacteria_p__Bacillota_c__Clostridia_o__Eubacteriales_f__Oscillospiraceae_g__Petroclostridium_s__sp. X23	0.00351971	0.177153	0.469411	NA	NA	NA	NA	NA	Bracken only	0.00351971	0.177153	0.503842
281920	Porphyromonas_uenonis	NA	NA	NA	NA	k__Bacteria_p__Bacteroidota_c__Bacteroidia_o__Bacteroidales_f__Porphyromonadaceae_g__Porphyromonas_s__Porphyromonas_uenonis	0.0024664	0.178104	0.523015	NA	Metaphlan only	0.0024664	0.178104	0.505586
2086585	Maliibacterium_massiliense	k__Bacteria_p__Bacillota_c__Clostridia_o__Eubacteriales_f__Maliibacteriaceae_g__Maliibacterium_s__massiliense	0.00750796	0.346222	0.50325	k__Bacteria_p__Firmicutes_c__Clostridia_o__Eubacteriales_f__Christensenellaceae_g__Christensenella_s__Christensenella_sp_Marseille_P3954	0.0372055	0.0161711	0.136335	0.178664	Both	0.0223567	0.178664	0.506215
1366	Lactococcus_raffinolactis	k__Bacteria_p__Bacillota_c__Bacilli_o__Lactobacillales_f__Streptococcaceae_g__Lactococcus_s__raffinolactis	0.00581047	0.180365	0.474311	NA	NA	NA	NA	NA	Bracken only	0.00581047	0.180365	0.509699
2058152	Klebsiella_grimontii	k__Bacteria_p__Pseudomonadota_c__Gammaproteobacteria_o__Enterobacterales_f__Enterobacteriaceae_g__Klebsiella_s__grimontii	0.00994268	0.0655849	0.302968	k__Bacteria_p__Proteobacteria_c__Gammaproteobacteria_o__Enterobacterales_f__Enterobacteriaceae_g__Klebsiella_s__Klebsiella_grimontii	0.00114726	0.348498	0.534635	0.180575	Both	0.00554497	0.180575	0.509699
446660	Adlercreutzia_equolifaciens	k__Bacteria_p__Actinomycetota_c__Coriobacteriia_o__Eggerthellales_f__Eggerthellaceae_g__Adlercreutzia_s__equolifaciens	-0.0230028	0.0770949	0.32787	k__Bacteria_p__Actinobacteria_c__Coriobacteriia_o__Eggerthellales_f__Eggerthellaceae_g__Adlercreutzia_s__Adlercreutzia_equolifaciens	-0.0168948	0.349529	0.535174	0.181443	Both	-0.0199488	0.181443	0.510224
1341	Streptococcus_ratti	k__Bacteria_p__Bacillota_c__Bacilli_o__Lactobacillales_f__Streptococcaceae_g__Streptococcus_s__ratti	0.00451426	0.181368	0.475748	NA	NA	NA	NA	NA	Bracken only	0.00451426	0.181368	0.510224
1681	Bifidobacterium_bifidum	k__Bacteria_p__Actinomycetota_c__Actinomycetes_o__Bifidobacteriales_f__Bifidobacteriaceae_g__Bifidobacterium_s__bifidum	-0.0175423	0.352033	0.505046	k__Bacteria_p__Actinobacteria_c__Actinomycetia_o__Bifidobacteriales_f__Bifidobacteriaceae_g__Bifidobacterium_s__Bifidobacterium_bifidum	-0.0201339	0.307895	0.523267	0.183558	Both	-0.0188381	0.183558	0.510946
712411	Olsenella_sp. oral taxon 807	k__Bacteria_p__Actinomycetota_c__Coriobacteriia_o__Coriobacteriales_f__Atopobiaceae_g__Olsenella_s__sp. oral taxon 807	0.0121327	0.352661	0.505046	k__Bacteria_p__Actinobacteria_c__Coriobacteriia_o__Coriobacteriales_f__Atopobiaceae_g__Olsenella_s__Olsenella_sp_oral_taxon_807	0.0116565	0.0588882	0.291478	0.184091	Both	0.0118946	0.184091	0.510946
361101	Streptococcus_pseudoporcinus	k__Bacteria_p__Bacillota_c__Bacilli_o__Lactobacillales_f__Streptococcaceae_g__Streptococcus_s__pseudoporcinus	0.00505927	0.183203	0.476967	NA	NA	NA	NA	NA	Bracken only	0.00505927	0.183203	0.510946
84030	Lacrimispora_saccharolytica	k__Bacteria_p__Bacillota_c__Clostridia_o__Eubacteriales_f__Lachnospiraceae_g__Lacrimispora_s__saccharolytica	-0.00700745	0.182059	0.476365	NA	NA	NA	NA	NA	Bracken only	-0.00700745	0.182059	0.510946
69823	Selenomonas_sputigena	k__Bacteria_p__Bacillota_c__Negativicutes_o__Selenomonadales_f__Selenomonadaceae_g__Selenomonas_s__sputigena	0.0166256	0.183063	0.476967	NA	NA	NA	NA	NA	Bracken only	0.0166256	0.183063	0.510946
2066049	Citrobacter_freundii complex sp. CFNIH2	k__Bacteria_p__Pseudomonadota_c__Gammaproteobacteria_o__Enterobacterales_f__Enterobacteriaceae_g__Citrobacter_s__freundii complex sp. CFNIH2	0.00239412	0.183927	0.47766	NA	NA	NA	NA	NA	Bracken only	0.00239412	0.183927	0.510946
52769	Actinomyces_gerencseriae	NA	NA	NA	NA	k__Bacteria_p__Actinobacteria_c__Actinomycetia_o__Actinomycetales_f__Actinomycetaceae_g__Actinomyces_s__Actinomyces_gerencseriae	0.00332009	0.184007	0.523267	NA	Metaphlan only	0.00332009	0.184007	0.510946
2171989	Candidatus_Nanoperiomorbus_periodonticus	NA	NA	NA	NA	k__Bacteria_p__Candidatus_Saccharibacteria_c__Candidatus_Nanoperiomorbia_o__Candidatus_Nanoperiomorbales_f__Candidatus_Nanoperiomorbaceae_g__Candidatus_Nanoperiomorbus_s__Candidatus_Nanoperiomorbus_periodonticus	0.00167889	0.184694	0.523267	NA	Metaphlan only	0.00167889	0.184694	0.511669
2912824	Niallia_sp. Man26	k__Bacteria_p__Bacillota_c__Bacilli_o__Bacillales_f__Bacillaceae_g__Niallia_s__sp. Man26	0.00317672	0.186567	0.478983	NA	NA	NA	NA	NA	Bracken only	0.00317672	0.186567	0.513505
86664	Priestia_flexa	k__Bacteria_p__Bacillota_c__Bacilli_o__Bacillales_f__Bacillaceae_g__Priestia_s__flexa	0.00396956	0.18673	0.478983	NA	NA	NA	NA	NA	Bracken only	0.00396956	0.18673	0.513505
1303	Streptococcus_oralis	k__Bacteria_p__Bacillota_c__Bacilli_o__Lactobacillales_f__Streptococcaceae_g__Streptococcus_s__oralis	0.00869599	0.355589	0.507428	k__Bacteria_p__Firmicutes_c__Bacilli_o__Lactobacillales_f__Streptococcaceae_g__Streptococcus_s__Streptococcus_oralis	0.0402411	0.000676324	0.0166333	0.186579	Both	0.0244686	0.186579	0.513505
2974552	Pseudomonas_sp. GCEP-101	k__Bacteria_p__Pseudomonadota_c__Gammaproteobacteria_o__Pseudomonadales_f__Pseudomonadaceae_g__Pseudomonas_s__sp. GCEP-101	-0.00252419	0.186049	0.478983	NA	NA	NA	NA	NA	Bracken only	-0.00252419	0.186049	0.513505
1986206	Candidatus_Nanosynsacchari_sp_TM7_ANC_38_39_G1_1	NA	NA	NA	NA	k__Bacteria_p__Candidatus_Saccharibacteria_c__Candidatus_Saccharimonadia_o__Candidatus_Saccharimonadales_f__Candidatus_Saccharimonadaceae_g__Candidatus_Nanosynsacchari_s__Candidatus_Nanosynsacchari_sp_TM7_ANC_38_39_G1_1	0.00866643	0.187072	0.523267	NA	Metaphlan only	0.00866643	0.187072	0.513505
2162	Methanobacterium_formicicum	k__Archaea_p__Euryarchaeota_c__Methanobacteria_o__Methanobacteriales_f__Methanobacteriaceae_g__Methanobacterium_s__formicicum	0.00427115	0.308454	0.495183	NA	NA	NA	NA	NA	Bracken only	0.00427115	0.308454	0.513592
2025351	Methanobacterium_sp. BAmetb5	k__Archaea_p__Euryarchaeota_c__Methanobacteria_o__Methanobacteriales_f__Methanobacteriaceae_g__Methanobacterium_s__sp. BAmetb5	0.00400333	0.308454	0.495183	NA	NA	NA	NA	NA	Bracken only	0.00400333	0.308454	0.513592
230361	Methanobrevibacter_millerae	k__Archaea_p__Euryarchaeota_c__Methanobacteria_o__Methanobacteriales_f__Methanobacteriaceae_g__Methanobrevibacter_s__millerae	0.00134356	0.315233	0.495183	NA	NA	NA	NA	NA	Bracken only	0.00134356	0.315233	0.513592
1789762	Methanosphaera_sp. BMS	k__Archaea_p__Euryarchaeota_c__Methanobacteria_o__Methanobacteriales_f__Methanobacteriaceae_g__Methanosphaera_s__sp. BMS	0.00132147	0.330596	0.495183	NA	NA	NA	NA	NA	Bracken only	0.00132147	0.330596	0.513592
83986	Methanoculleus_bourgensis	k__Archaea_p__Euryarchaeota_c__Methanomicrobia_o__Methanomicrobiales_f__Methanomicrobiaceae_g__Methanoculleus_s__bourgensis	0.00256978	0.308492	0.495183	NA	NA	NA	NA	NA	Bracken only	0.00256978	0.308492	0.513592
118126	Methanoculleus_chikugoensis	k__Archaea_p__Euryarchaeota_c__Methanomicrobia_o__Methanomicrobiales_f__Methanomicrobiaceae_g__Methanoculleus_s__chikugoensis	0.00265171	0.308492	0.495183	NA	NA	NA	NA	NA	Bracken only	0.00265171	0.308492	0.513592
3068893	Geothrix_sp. 21YS21S-2	k__Bacteria_p__Acidobacteriota_c__Holophagae_o__Holophagales_f__Holophagaceae_g__Geothrix_s__sp. 21YS21S-2	0.00320985	0.307737	0.495183	NA	NA	NA	NA	NA	Bracken only	0.00320985	0.307737	0.513592
52774	Actinomyces_slackii	k__Bacteria_p__Actinomycetota_c__Actinomycetes_o__Actinomycetales_f__Actinomycetaceae_g__Actinomyces_s__slackii	0.00116859	0.31577	0.495183	NA	NA	NA	NA	NA	Bracken only	0.00116859	0.31577	0.513592
181487	Schaalia_cardiffensis	k__Bacteria_p__Actinomycetota_c__Actinomycetes_o__Actinomycetales_f__Actinomycetaceae_g__Schaalia_s__cardiffensis	0.000567144	0.220213	0.495183	NA	NA	NA	NA	NA	Bracken only	0.000567144	0.220213	0.513592
33007	Winkia_neuii	k__Bacteria_p__Actinomycetota_c__Actinomycetes_o__Actinomycetales_f__Actinomycetaceae_g__Winkia_s__neuii	-0.000835727	0.309867	0.495183	NA	NA	NA	NA	NA	Bracken only	-0.000835727	0.309867	0.513592
2020965	Bifidobacterium_imperatoris	k__Bacteria_p__Actinomycetota_c__Actinomycetes_o__Bifidobacteriales_f__Bifidobacteriaceae_g__Bifidobacterium_s__imperatoris	-0.00165061	0.307928	0.495183	NA	NA	NA	NA	NA	Bracken only	-0.00165061	0.307928	0.513592
1694	Bifidobacterium_pseudolongum	k__Bacteria_p__Actinomycetota_c__Actinomycetes_o__Bifidobacteriales_f__Bifidobacteriaceae_g__Bifidobacterium_s__pseudolongum	-0.00278283	0.372934	0.523501	k__Bacteria_p__Actinobacteria_c__Actinomycetia_o__Bifidobacteriales_f__Bifidobacteriaceae_g__Bifidobacterium_s__Bifidobacterium_pseudolongum	-0.00246888	0.31396	0.523267	0.201579	Both	-0.00262585	0.201579	0.513592
33905	Bifidobacterium_thermophilum	k__Bacteria_p__Actinomycetota_c__Actinomycetes_o__Bifidobacteriales_f__Bifidobacteriaceae_g__Bifidobacterium_s__thermophilum	-0.00188888	0.300577	0.495183	NA	NA	NA	NA	NA	Bracken only	-0.00188888	0.300577	0.513592
2792979	Gardnerella_swidsinskii	k__Bacteria_p__Actinomycetota_c__Actinomycetes_o__Bifidobacteriales_f__Bifidobacteriaceae_g__Gardnerella_s__swidsinskii	-0.00200078	0.30855	0.495183	NA	NA	NA	NA	NA	Bracken only	-0.00200078	0.30855	0.513592
1652028	Brachybacterium_huguangmaarense	k__Bacteria_p__Actinomycetota_c__Actinomycetes_o__Micrococcales_f__Dermabacteraceae_g__Brachybacterium_s__huguangmaarense	0.00184558	0.308451	0.495183	NA	NA	NA	NA	NA	Bracken only	0.00184558	0.308451	0.513592
1667168	Dermabacter_jinjuensis	k__Bacteria_p__Actinomycetota_c__Actinomycetes_o__Micrococcales_f__Dermabacteraceae_g__Dermabacter_s__jinjuensis	0.00133902	0.309811	0.495183	NA	NA	NA	NA	NA	Bracken only	0.00133902	0.309811	0.513592
1274	Dermacoccus_nishinomiyaensis	k__Bacteria_p__Actinomycetota_c__Actinomycetes_o__Micrococcales_f__Dermacoccaceae_g__Dermacoccus_s__nishinomiyaensis	-0.000739051	0.312843	0.495183	NA	NA	NA	NA	NA	Bracken only	-0.000739051	0.312843	0.513592
3068634	Agrococcus_sp. REN33	k__Bacteria_p__Actinomycetota_c__Actinomycetes_o__Micrococcales_f__Microbacteriaceae_g__Agrococcus_s__sp. REN33	-0.00257927	0.30464	0.495183	NA	NA	NA	NA	NA	Bracken only	-0.00257927	0.30464	0.513592
2994664	Frigoribacterium_sp. SL97	k__Bacteria_p__Actinomycetota_c__Actinomycetes_o__Micrococcales_f__Microbacteriaceae_g__Frigoribacterium_s__sp. SL97	0.00202586	0.309245	0.495183	NA	NA	NA	NA	NA	Bracken only	0.00202586	0.309245	0.513592
36805	Microbacterium_aurum	k__Bacteria_p__Actinomycetota_c__Actinomycetes_o__Micrococcales_f__Microbacteriaceae_g__Microbacterium_s__aurum	0.000727198	0.315766	0.495183	NA	NA	NA	NA	NA	Bracken only	0.000727198	0.315766	0.513592
104336	Microbacterium_foliorum	k__Bacteria_p__Actinomycetota_c__Actinomycetes_o__Micrococcales_f__Microbacteriaceae_g__Microbacterium_s__foliorum	0.00135282	0.307288	0.495183	NA	NA	NA	NA	NA	Bracken only	0.00135282	0.307288	0.513592
37930	Glutamicibacter_protophormiae	k__Bacteria_p__Actinomycetota_c__Actinomycetes_o__Micrococcales_f__Micrococcaceae_g__Glutamicibacter_s__protophormiae	0.00311759	0.196606	0.495183	NA	NA	NA	NA	NA	Bracken only	0.00311759	0.196606	0.513592
1272	Kocuria_varians	k__Bacteria_p__Actinomycetota_c__Actinomycetes_o__Micrococcales_f__Micrococcaceae_g__Kocuria_s__varians	0.0040856	0.197601	0.495183	NA	NA	NA	NA	NA	Bracken only	0.0040856	0.197601	0.513592
43675	Rothia_mucilaginosa	k__Bacteria_p__Actinomycetota_c__Actinomycetes_o__Micrococcales_f__Micrococcaceae_g__Rothia_s__mucilaginosa	-0.00805699	0.36118	0.512326	k__Bacteria_p__Actinobacteria_c__Actinomycetia_o__Micrococcales_f__Micrococcaceae_g__Rothia_s__Rothia_mucilaginosa	0.0149998	0.342279	0.52922	0.191365	Both	0.0034714	0.191365	0.513592
38284	Corynebacterium_accolens	k__Bacteria_p__Actinomycetota_c__Actinomycetes_o__Mycobacteriales_f__Corynebacteriaceae_g__Corynebacterium_s__accolens	0.00224805	0.309474	0.495183	NA	NA	NA	NA	NA	Bracken only	0.00224805	0.309474	0.513592
1697	Corynebacterium_ammoniagenes	k__Bacteria_p__Actinomycetota_c__Actinomycetes_o__Mycobacteriales_f__Corynebacteriaceae_g__Corynebacterium_s__ammoniagenes	-0.000631899	0.305355	0.495183	NA	NA	NA	NA	NA	Bracken only	-0.000631899	0.305355	0.513592
1718	Corynebacterium_glutamicum	k__Bacteria_p__Actinomycetota_c__Actinomycetes_o__Mycobacteriales_f__Corynebacteriaceae_g__Corynebacterium_s__glutamicum	-0.00174609	0.316213	0.495183	NA	NA	NA	NA	NA	Bracken only	-0.00174609	0.316213	0.513592
38289	Corynebacterium_jeikeium	k__Bacteria_p__Actinomycetota_c__Actinomycetes_o__Mycobacteriales_f__Corynebacteriaceae_g__Corynebacterium_s__jeikeium	0.00135504	0.308776	0.495183	NA	NA	NA	NA	NA	Bracken only	0.00135504	0.308776	0.513592
2022656	Corynebacterium_sp. LK10	k__Bacteria_p__Actinomycetota_c__Actinomycetes_o__Mycobacteriales_f__Corynebacteriaceae_g__Corynebacterium_s__sp. LK10	0.00228486	0.311535	0.495183	NA	NA	NA	NA	NA	Bracken only	0.00228486	0.311535	0.513592
2044576	Corynebacterium_sp. LK31	k__Bacteria_p__Actinomycetota_c__Actinomycetes_o__Mycobacteriales_f__Corynebacteriaceae_g__Corynebacterium_s__sp. LK31	0.00173272	0.311533	0.495183	NA	NA	NA	NA	NA	Bracken only	0.00173272	0.311533	0.513592
84595	Gordonia_polyisoprenivorans	k__Bacteria_p__Actinomycetota_c__Actinomycetes_o__Mycobacteriales_f__Gordoniaceae_g__Gordonia_s__polyisoprenivorans	-0.00190024	0.309381	0.495183	NA	NA	NA	NA	NA	Bracken only	-0.00190024	0.309381	0.513592
117567	Mycolicibacterium_frederiksbergense	k__Bacteria_p__Actinomycetota_c__Actinomycetes_o__Mycobacteriales_f__Mycobacteriaceae_g__Mycolicibacterium_s__frederiksbergense	0.0018987	0.308097	0.495183	NA	NA	NA	NA	NA	Bracken only	0.0018987	0.308097	0.513592
1795	Mycolicibacterium_neoaurum	k__Bacteria_p__Actinomycetota_c__Actinomycetes_o__Mycobacteriales_f__Mycobacteriaceae_g__Mycolicibacterium_s__neoaurum	0.000792264	0.315768	0.495183	NA	NA	NA	NA	NA	Bracken only	0.000792264	0.315768	0.513592
319706	Mycolicibacterium_phocaicum	k__Bacteria_p__Actinomycetota_c__Actinomycetes_o__Mycobacteriales_f__Mycobacteriaceae_g__Mycolicibacterium_s__phocaicum	0.0015942	0.305202	0.495183	NA	NA	NA	NA	NA	Bracken only	0.0015942	0.305202	0.513592
1828	Rhodococcus_fascians	k__Bacteria_p__Actinomycetota_c__Actinomycetes_o__Mycobacteriales_f__Nocardiaceae_g__Rhodococcus_s__fascians	0.000562521	0.315221	0.495183	NA	NA	NA	NA	NA	Bracken only	0.000562521	0.315221	0.513592
1653478	Rhodococcus_sp. PBTS 1	k__Bacteria_p__Actinomycetota_c__Actinomycetes_o__Mycobacteriales_f__Nocardiaceae_g__Rhodococcus_s__sp. PBTS 1	0.000694058	0.315766	0.495183	NA	NA	NA	NA	NA	Bracken only	0.000694058	0.315766	0.513592
1748	Acidipropionibacterium_acidipropionici	k__Bacteria_p__Actinomycetota_c__Actinomycetes_o__Propionibacteriales_f__Propionibacteriaceae_g__Acidipropionibacterium_s__acidipropionici	-0.00393446	0.442904	0.58775	k__Bacteria_p__Actinobacteria_c__Actinomycetia_o__Propionibacteriales_f__Propionibacteriaceae_g__Acidipropionibacterium_s__Acidipropionibacterium_acidipropionici	-0.00388429	0.188986	0.523267	0.266504	Both	-0.00390937	0.266504	0.513592
1750	Arachnia_propionica	k__Bacteria_p__Actinomycetota_c__Actinomycetes_o__Propionibacteriales_f__Propionibacteriaceae_g__Arachnia_s__propionica	0.00826122	0.196497	0.495183	NA	NA	NA	NA	NA	Bracken only	0.00826122	0.196497	0.513592
119981	Propionibacterium_australiense	k__Bacteria_p__Actinomycetota_c__Actinomycetes_o__Propionibacteriales_f__Propionibacteriaceae_g__Propionibacterium_s__australiense	0.000870145	0.315766	0.495183	NA	NA	NA	NA	NA	Bracken only	0.000870145	0.315766	0.513592
1744	Propionibacterium_freudenreichii	k__Bacteria_p__Actinomycetota_c__Actinomycetes_o__Propionibacteriales_f__Propionibacteriaceae_g__Propionibacterium_s__freudenreichii	0.0127153	0.369821	0.521307	k__Bacteria_p__Actinobacteria_c__Actinomycetia_o__Propionibacteriales_f__Propionibacteriaceae_g__Propionibacterium_s__Propionibacterium_freudenreichii	0.0111308	0.373761	0.555	0.202306	Both	0.011923	0.202306	0.513592
2161816	Tessaracoccus_timonensis	k__Bacteria_p__Actinomycetota_c__Actinomycetes_o__Propionibacteriales_f__Propionibacteriaceae_g__Tessaracoccus_s__timonensis	0.00138591	0.311532	0.495183	NA	NA	NA	NA	NA	Bracken only	0.00138591	0.311532	0.513592
1531429	Berryella_intestinalis	k__Bacteria_p__Actinomycetota_c__Coriobacteriia_o__Eggerthellales_f__Eggerthellaceae_g__Berryella_s__intestinalis	-0.015338	0.232296	0.495183	NA	NA	NA	NA	NA	Bracken only	-0.015338	0.232296	0.513592
49319	Rubrobacter_xylanophilus	k__Bacteria_p__Actinomycetota_c__Rubrobacteria_o__Rubrobacterales_f__Rubrobacteraceae_g__Rubrobacter_s__xylanophilus	0.00346692	0.307737	0.495183	NA	NA	NA	NA	NA	Bracken only	0.00346692	0.307737	0.513592
492670	Bacillus_velezensis	k__Bacteria_p__Bacillota_c__Bacilli_o__Bacillales_f__Bacillaceae_g__Bacillus_s__velezensis	-0.00200571	0.305984	0.495183	NA	NA	NA	NA	NA	Bracken only	-0.00200571	0.305984	0.513592
2115968	Lysinibacillus_capsici	k__Bacteria_p__Bacillota_c__Bacilli_o__Bacillales_f__Bacillaceae_g__Lysinibacillus_s__capsici	0.0024259	0.309474	0.495183	NA	NA	NA	NA	NA	Bracken only	0.0024259	0.309474	0.513592
28031	Lysinibacillus_fusiformis	k__Bacteria_p__Bacillota_c__Bacilli_o__Bacillales_f__Bacillaceae_g__Lysinibacillus_s__fusiformis	0.00245984	0.309474	0.495183	NA	NA	NA	NA	NA	Bracken only	0.00245984	0.309474	0.513592
3026425	Lysinibacillus_sp. G01H	k__Bacteria_p__Bacillota_c__Bacilli_o__Bacillales_f__Bacillaceae_g__Lysinibacillus_s__sp. G01H	0.00228743	0.309474	0.495183	NA	NA	NA	NA	NA	Bracken only	0.00228743	0.309474	0.513592
79880	Shouchella_clausii	k__Bacteria_p__Bacillota_c__Bacilli_o__Bacillales_f__Bacillaceae_g__Shouchella_s__clausii	-0.00331273	0.210739	0.495183	NA	NA	NA	NA	NA	Bracken only	-0.00331273	0.210739	0.513592
1639	Listeria_monocytogenes	k__Bacteria_p__Bacillota_c__Bacilli_o__Bacillales_f__Listeriaceae_g__Listeria_s__monocytogenes	0.00185925	0.308129	0.495183	NA	NA	NA	NA	NA	Bracken only	0.00185925	0.308129	0.513592
44252	Paenibacillus_macerans	k__Bacteria_p__Bacillota_c__Bacilli_o__Bacillales_f__Paenibacillaceae_g__Paenibacillus_s__macerans	0.00211903	0.309814	0.495183	NA	NA	NA	NA	NA	Bracken only	0.00211903	0.309814	0.513592
1750719	Kurthia_sp. 11kri321	k__Bacteria_p__Bacillota_c__Bacilli_o__Bacillales_f__Planococcaceae_g__Kurthia_s__sp. 11kri321	-0.00117399	0.330155	0.495183	NA	NA	NA	NA	NA	Bracken only	-0.00117399	0.330155	0.513592
3049086	Kurthia_sp. YJT4	k__Bacteria_p__Bacillota_c__Bacilli_o__Bacillales_f__Planococcaceae_g__Kurthia_s__sp. YJT4	-0.00108368	0.330156	0.495183	NA	NA	NA	NA	NA	Bracken only	-0.00108368	0.330156	0.513592
69966	Macrococcus_caseolyticus	k__Bacteria_p__Bacillota_c__Bacilli_o__Bacillales_f__Staphylococcaceae_g__Macrococcus_s__caseolyticus	-0.000742013	0.330162	0.495183	NA	NA	NA	NA	NA	Bracken only	-0.000742013	0.330162	0.513592
1296	Mammaliicoccus_sciuri	k__Bacteria_p__Bacillota_c__Bacilli_o__Bacillales_f__Staphylococcaceae_g__Mammaliicoccus_s__sciuri	-0.00335527	0.304639	0.495183	NA	NA	NA	NA	NA	Bracken only	-0.00335527	0.304639	0.513592
985002	Staphylococcus_argenteus	k__Bacteria_p__Bacillota_c__Bacilli_o__Bacillales_f__Staphylococcaceae_g__Staphylococcus_s__argenteus	0.00125882	0.309466	0.495183	NA	NA	NA	NA	NA	Bracken only	0.00125882	0.309466	0.513592
246432	Staphylococcus_equorum	k__Bacteria_p__Bacillota_c__Bacilli_o__Bacillales_f__Staphylococcaceae_g__Staphylococcus_s__equorum	-0.00148177	0.316027	0.495183	NA	NA	NA	NA	NA	Bracken only	-0.00148177	0.316027	0.513592
1283	Staphylococcus_haemolyticus	k__Bacteria_p__Bacillota_c__Bacilli_o__Bacillales_f__Staphylococcaceae_g__Staphylococcus_s__haemolyticus	0.000512292	0.319351	0.495183	NA	NA	NA	NA	NA	Bracken only	0.000512292	0.319351	0.513592
1290	Staphylococcus_hominis	k__Bacteria_p__Bacillota_c__Bacilli_o__Bacillales_f__Staphylococcaceae_g__Staphylococcus_s__hominis	0.000656568	0.315224	0.495183	NA	NA	NA	NA	NA	Bracken only	0.000656568	0.315224	0.513592
214473	Staphylococcus_nepalensis	k__Bacteria_p__Bacillota_c__Bacilli_o__Bacillales_f__Staphylococcaceae_g__Staphylococcus_s__nepalensis	-0.000848452	0.305351	0.495183	NA	NA	NA	NA	NA	Bracken only	-0.000848452	0.305351	0.513592
45972	Staphylococcus_pasteuri	k__Bacteria_p__Bacillota_c__Bacilli_o__Bacillales_f__Staphylococcaceae_g__Staphylococcus_s__pasteuri	0.000641305	0.315224	0.495183	NA	NA	NA	NA	NA	Bracken only	0.000641305	0.315224	0.513592
1288	Staphylococcus_xylosus	k__Bacteria_p__Bacillota_c__Bacilli_o__Bacillales_f__Staphylococcaceae_g__Staphylococcus_s__xylosus	-0.00125417	0.307249	0.495183	NA	NA	NA	NA	NA	Bracken only	-0.00125417	0.307249	0.513592
1376	Aerococcus_urinae	k__Bacteria_p__Bacillota_c__Bacilli_o__Lactobacillales_f__Aerococcaceae_g__Aerococcus_s__urinae	0.00244486	0.309814	0.495183	NA	NA	NA	NA	NA	Bracken only	0.00244486	0.309814	0.513592
13076	Globicatella_sanguinis	k__Bacteria_p__Bacillota_c__Bacilli_o__Lactobacillales_f__Aerococcaceae_g__Globicatella_s__sanguinis	0.00148347	0.309811	0.495183	NA	NA	NA	NA	NA	Bracken only	0.00148347	0.309811	0.513592
1354	Enterococcus_hirae	k__Bacteria_p__Bacillota_c__Bacilli_o__Lactobacillales_f__Enterococcaceae_g__Enterococcus_s__hirae	-0.00090053	0.316033	0.495183	NA	NA	NA	NA	NA	Bracken only	-0.00090053	0.316033	0.513592
53346	Enterococcus_mundtii	k__Bacteria_p__Bacillota_c__Bacilli_o__Lactobacillales_f__Enterococcaceae_g__Enterococcus_s__mundtii	-0.00109485	0.309863	0.495183	NA	NA	NA	NA	NA	Bracken only	-0.00109485	0.309863	0.513592
1625	Fructilactobacillus_sanfranciscensis	k__Bacteria_p__Bacillota_c__Bacilli_o__Lactobacillales_f__Lactobacillaceae_g__Fructilactobacillus_s__sanfranciscensis	-0.00157919	0.228337	0.495183	NA	NA	NA	NA	NA	Bracken only	-0.00157919	0.228337	0.513592
1597	Lacticaseibacillus_paracasei	k__Bacteria_p__Bacillota_c__Bacilli_o__Lactobacillales_f__Lactobacillaceae_g__Lacticaseibacillus_s__paracasei	0.0124704	0.383861	0.53244	k__Bacteria_p__Firmicutes_c__Bacilli_o__Lactobacillales_f__Lactobacillaceae_g__Lacticaseibacillus_s__Lacticaseibacillus_paracasei	0.0140545	0.245426	0.523267	0.211258	Both	0.0132625	0.211258	0.513592
60520	Lactiplantibacillus_paraplantarum	k__Bacteria_p__Bacillota_c__Bacilli_o__Lactobacillales_f__Lactobacillaceae_g__Lactiplantibacillus_s__paraplantarum	0.00128303	0.315232	0.495183	NA	NA	NA	NA	NA	Bracken only	0.00128303	0.315232	0.513592
1587	Lactobacillus_helveticus	k__Bacteria_p__Bacillota_c__Bacilli_o__Lactobacillales_f__Lactobacillaceae_g__Lactobacillus_s__helveticus	-0.00564262	0.275066	0.495183	NA	NA	NA	NA	NA	Bracken only	-0.00564262	0.275066	0.513592
147802	Lactobacillus_iners	k__Bacteria_p__Bacillota_c__Bacilli_o__Lactobacillales_f__Lactobacillaceae_g__Lactobacillus_s__iners	0.00100305	0.31523	0.495183	NA	NA	NA	NA	NA	Bracken only	0.00100305	0.31523	0.513592
1580	Levilactobacillus_brevis	k__Bacteria_p__Bacillota_c__Bacilli_o__Lactobacillales_f__Lactobacillaceae_g__Levilactobacillus_s__brevis	-0.00446909	0.424854	0.577536	k__Bacteria_p__Firmicutes_c__Bacilli_o__Lactobacillales_f__Lactobacillaceae_g__Levilactobacillus_s__Levilactobacillus_brevis	-0.00276727	0.309848	0.523267	0.249094	Both	-0.00361818	0.249094	0.513592
104955	Limosilactobacillus_frumenti	k__Bacteria_p__Bacillota_c__Bacilli_o__Lactobacillales_f__Lactobacillaceae_g__Limosilactobacillus_s__frumenti	0.00125984	0.315771	0.495183	NA	NA	NA	NA	NA	Bracken only	0.00125984	0.315771	0.513592
227942	Limosilactobacillus_gastricus	k__Bacteria_p__Bacillota_c__Bacilli_o__Lactobacillales_f__Lactobacillaceae_g__Limosilactobacillus_s__gastricus	0.00187713	0.307016	0.495183	NA	NA	NA	NA	NA	Bracken only	0.00187713	0.307016	0.513592
35787	Limosilactobacillus_pontis	k__Bacteria_p__Bacillota_c__Bacilli_o__Lactobacillales_f__Lactobacillaceae_g__Limosilactobacillus_s__pontis	0.004037	0.365385	0.517587	k__Bacteria_p__Firmicutes_c__Bacilli_o__Lactobacillales_f__Lactobacillaceae_g__Limosilactobacillus_s__Limosilactobacillus_pontis	0.00930449	0.191625	0.523267	0.194996	Both	0.00667074	0.194996	0.513592
1610	Loigolactobacillus_coryniformis	k__Bacteria_p__Bacillota_c__Bacilli_o__Lactobacillales_f__Lactobacillaceae_g__Loigolactobacillus_s__coryniformis	0.00245008	0.307572	0.495183	NA	NA	NA	NA	NA	Bracken only	0.00245008	0.307572	0.513592
1247	Oenococcus_oeni	k__Bacteria_p__Bacillota_c__Bacilli_o__Lactobacillales_f__Lactobacillaceae_g__Oenococcus_s__oeni	-0.000779072	0.309868	0.495183	NA	NA	NA	NA	NA	Bracken only	-0.000779072	0.309868	0.513592
51663	Pediococcus_damnosus	k__Bacteria_p__Bacillota_c__Bacilli_o__Lactobacillales_f__Lactobacillaceae_g__Pediococcus_s__damnosus	-0.00154698	0.309859	0.495183	NA	NA	NA	NA	NA	Bracken only	-0.00154698	0.309859	0.513592
114090	Pediococcus_inopinatus	k__Bacteria_p__Bacillota_c__Bacilli_o__Lactobacillales_f__Lactobacillaceae_g__Pediococcus_s__inopinatus	-0.00158819	0.309859	0.495183	NA	NA	NA	NA	NA	Bracken only	-0.00158819	0.309859	0.513592
176292	Secundilactobacillus_malefermentans	k__Bacteria_p__Bacillota_c__Bacilli_o__Lactobacillales_f__Lactobacillaceae_g__Secundilactobacillus_s__malefermentans	0.000488272	0.308422	0.495183	NA	NA	NA	NA	NA	Bracken only	0.000488272	0.308422	0.513592
137591	Weissella_cibaria	k__Bacteria_p__Bacillota_c__Bacilli_o__Lactobacillales_f__Lactobacillaceae_g__Weissella_s__cibaria	-0.00448425	0.248275	0.495183	NA	NA	NA	NA	NA	Bracken only	-0.00448425	0.248275	0.513592
1249	Weissella_paramesenteroides	k__Bacteria_p__Bacillota_c__Bacilli_o__Lactobacillales_f__Lactobacillaceae_g__Weissella_s__paramesenteroides	0.00119522	0.311528	0.495183	NA	NA	NA	NA	NA	Bracken only	0.00119522	0.311528	0.513592
1359	Lactococcus_cremoris	k__Bacteria_p__Bacillota_c__Bacilli_o__Lactobacillales_f__Streptococcaceae_g__Lactococcus_s__cremoris	-0.0139601	0.265951	0.495183	k__Bacteria_p__Firmicutes_c__Bacilli_o__Lactobacillales_f__Streptococcaceae_g__Lactococcus_s__Lactococcus_cremoris	-0.0100055	0.409772	0.577341	0.234895	Both	-0.0119828	0.234895	0.513592
2879149	Lactococcus_sp. NH2-7C	k__Bacteria_p__Bacillota_c__Bacilli_o__Lactobacillales_f__Streptococcaceae_g__Lactococcus_s__sp. NH2-7C	0.00875529	0.229897	0.495183	NA	NA	NA	NA	NA	Bracken only	0.00875529	0.229897	0.513592
1151742	Lactococcus_taiwanensis	k__Bacteria_p__Bacillota_c__Bacilli_o__Lactobacillales_f__Streptococcaceae_g__Lactococcus_s__taiwanensis	0.00110092	0.315231	0.495183	NA	NA	NA	NA	NA	Bracken only	0.00110092	0.315231	0.513592
315405	Streptococcus_gallolyticus	k__Bacteria_p__Bacillota_c__Bacilli_o__Lactobacillales_f__Streptococcaceae_g__Streptococcus_s__gallolyticus	0.0117192	0.132736	0.430363	k__Bacteria_p__Firmicutes_c__Bacilli_o__Lactobacillales_f__Streptococcaceae_g__Streptococcus_s__Streptococcus_gallolyticus	0.00526114	0.48434	0.631085	0.308155	Both	0.00849018	0.308155	0.513592
1814128	Streptococcus_halotolerans	k__Bacteria_p__Bacillota_c__Bacilli_o__Lactobacillales_f__Streptococcaceae_g__Streptococcus_s__halotolerans	0.00151466	0.315234	0.495183	NA	NA	NA	NA	NA	Bracken only	0.00151466	0.315234	0.513592
1346	Streptococcus_iniae	k__Bacteria_p__Bacillota_c__Bacilli_o__Lactobacillales_f__Streptococcaceae_g__Streptococcus_s__iniae	0.0013033	0.315232	0.495183	NA	NA	NA	NA	NA	Bracken only	0.0013033	0.315232	0.513592
2382163	Streptococcus_koreensis	k__Bacteria_p__Bacillota_c__Bacilli_o__Lactobacillales_f__Streptococcaceae_g__Streptococcus_s__koreensis	-0.0155168	0.218146	0.495183	NA	NA	NA	NA	NA	Bracken only	-0.0155168	0.218146	0.513592
1313	Streptococcus_pneumoniae	k__Bacteria_p__Bacillota_c__Bacilli_o__Lactobacillales_f__Streptococcaceae_g__Streptococcus_s__pneumoniae	0.0128815	0.329611	0.495183	NA	NA	NA	NA	NA	Bracken only	0.0128815	0.329611	0.513592
1314	Streptococcus_pyogenes	k__Bacteria_p__Bacillota_c__Bacilli_o__Lactobacillales_f__Streptococcaceae_g__Streptococcus_s__pyogenes	-0.0103173	0.329416	0.495183	NA	NA	NA	NA	NA	Bracken only	-0.0103173	0.329416	0.513592
2598457	Streptococcus_sp. KS 6	k__Bacteria_p__Bacillota_c__Bacilli_o__Lactobacillales_f__Streptococcaceae_g__Streptococcus_s__sp. KS 6	0.0126462	0.211868	0.495183	NA	NA	NA	NA	NA	Bracken only	0.0126462	0.211868	0.513592
2972784	Streptococcus_sp. Marseille-Q6470	k__Bacteria_p__Bacillota_c__Bacilli_o__Lactobacillales_f__Streptococcaceae_g__Streptococcus_s__sp. Marseille-Q6470	-0.0107638	0.321565	0.495183	NA	NA	NA	NA	NA	Bracken only	-0.0107638	0.321565	0.513592
149016	Streptococcus_urinalis	k__Bacteria_p__Bacillota_c__Bacilli_o__Lactobacillales_f__Streptococcaceae_g__Streptococcus_s__urinalis	0.00152295	0.315234	0.495183	NA	NA	NA	NA	NA	Bracken only	0.00152295	0.315234	0.513592
2497860	Cellulosilyticum_sp. WCF-2	k__Bacteria_p__Bacillota_c__Clostridia_o__Eubacteriales_f__Cellulosilyticaceae_g__Cellulosilyticum_s__sp. WCF-2	0.00574536	0.274685	0.495183	NA	NA	NA	NA	NA	Bracken only	0.00574536	0.274685	0.513592
1529	Clostridium_cadaveris	k__Bacteria_p__Bacillota_c__Clostridia_o__Eubacteriales_f__Clostridiaceae_g__Clostridium_s__cadaveris	-0.00640332	0.38403	0.53244	k__Bacteria_p__Firmicutes_c__Clostridia_o__Eubacteriales_f__Clostridiaceae_g__Clostridium_s__Clostridium_cadaveris	0.00216679	0.311542	0.523267	0.211408	Both	-0.00211827	0.211408	0.513592
36839	Clostridium_felsineum	k__Bacteria_p__Bacillota_c__Clostridia_o__Eubacteriales_f__Clostridiaceae_g__Clostridium_s__felsineum	-0.00420719	0.323927	0.495183	NA	NA	NA	NA	NA	Bracken only	-0.00420719	0.323927	0.513592
36845	Clostridium_intestinale	k__Bacteria_p__Bacillota_c__Clostridia_o__Eubacteriales_f__Clostridiaceae_g__Clostridium_s__intestinale	-0.00826591	0.249268	0.495183	NA	NA	NA	NA	NA	Bracken only	-0.00826591	0.249268	0.513592
169679	Clostridium_saccharobutylicum	k__Bacteria_p__Bacillota_c__Clostridia_o__Eubacteriales_f__Clostridiaceae_g__Clostridium_s__saccharobutylicum	-0.00886346	0.280022	0.495183	NA	NA	NA	NA	NA	Bracken only	-0.00886346	0.280022	0.513592
36745	Clostridium_saccharoperbutylacetonicum	k__Bacteria_p__Bacillota_c__Clostridia_o__Eubacteriales_f__Clostridiaceae_g__Clostridium_s__saccharoperbutylacetonicum	-0.00950435	0.295351	0.495183	NA	NA	NA	NA	NA	Bracken only	-0.00950435	0.295351	0.513592
755731	Clostridium_sp. BNL1100	k__Bacteria_p__Bacillota_c__Clostridia_o__Eubacteriales_f__Clostridiaceae_g__Clostridium_s__sp. BNL1100	0.00295177	0.239407	0.495183	NA	NA	NA	NA	NA	Bracken only	0.00295177	0.239407	0.513592
1155388	Clostridium_sp. C1	k__Bacteria_p__Bacillota_c__Clostridia_o__Eubacteriales_f__Clostridiaceae_g__Clostridium_s__sp. C1	0.013515	0.218177	0.495183	NA	NA	NA	NA	NA	Bracken only	0.013515	0.218177	0.513592
2992805	Clostridium_sp. LQ25	k__Bacteria_p__Bacillota_c__Clostridia_o__Eubacteriales_f__Clostridiaceae_g__Clostridium_s__sp. LQ25	0.00120068	0.327101	0.495183	NA	NA	NA	NA	NA	Bracken only	0.00120068	0.327101	0.513592
3070681	Clostridium_sp. OS1-26	k__Bacteria_p__Bacillota_c__Clostridia_o__Eubacteriales_f__Clostridiaceae_g__Clostridium_s__sp. OS1-26	0.00225867	0.291185	0.495183	NA	NA	NA	NA	NA	Bracken only	0.00225867	0.291185	0.513592
394958	Clostridium_taeniosporum	k__Bacteria_p__Bacillota_c__Clostridia_o__Eubacteriales_f__Clostridiaceae_g__Clostridium_s__taeniosporum	-0.00757111	0.322207	0.495183	NA	NA	NA	NA	NA	Bracken only	-0.00757111	0.322207	0.513592
1716543	Clostridium_thermarum	k__Bacteria_p__Bacillota_c__Clostridia_o__Eubacteriales_f__Clostridiaceae_g__Clostridium_s__thermarum	0.00291437	0.312429	0.495183	NA	NA	NA	NA	NA	Bracken only	0.00291437	0.312429	0.513592
1490	Paraclostridium_bifermentans	k__Bacteria_p__Bacillota_c__Clostridia_o__Eubacteriales_f__Clostridiaceae_g__Paraclostridium_s__bifermentans	-0.0124834	0.322887	0.495183	NA	NA	NA	NA	NA	Bracken only	-0.0124834	0.322887	0.513592
51197	Syntrophobotulus_glycolicus	k__Bacteria_p__Bacillota_c__Clostridia_o__Eubacteriales_f__Desulfitobacteriaceae_g__Syntrophobotulus_s__glycolicus	0.00477023	0.29989	0.495183	NA	NA	NA	NA	NA	Bracken only	0.00477023	0.29989	0.513592
2697030	Aminipila_terrae	k__Bacteria_p__Bacillota_c__Clostridia_o__Eubacteriales_f__Eubacteriales Family XIII. Incertae Sedis_g__Aminipila_s__terrae	0.00136442	0.234685	0.495183	NA	NA	NA	NA	NA	Bracken only	0.00136442	0.234685	0.513592
86332	Mogibacterium_pumilum	k__Bacteria_p__Bacillota_c__Clostridia_o__Eubacteriales_f__Eubacteriales Family XIII. Incertae Sedis_g__Mogibacterium_s__pumilum	0.00492989	0.288368	0.495183	NA	NA	NA	NA	NA	Bracken only	0.00492989	0.288368	0.513592
433286	Anaerocolumna_cellulosilytica	k__Bacteria_p__Bacillota_c__Clostridia_o__Eubacteriales_f__Lachnospiraceae_g__Anaerocolumna_s__cellulosilytica	-0.0121919	0.205929	0.495183	NA	NA	NA	NA	NA	Bracken only	-0.0121919	0.205929	0.513592
1912897	Blautia_argi	k__Bacteria_p__Bacillota_c__Clostridia_o__Eubacteriales_f__Lachnospiraceae_g__Blautia_s__argi	0.00647642	0.145288	0.456868	k__Bacteria_p__Firmicutes_c__Clostridia_o__Eubacteriales_f__Lachnospiraceae_g__Blautia_s__Blautia_argi	-0.0098943	0.458129	0.605049	0.281537	Both	-0.00170894	0.281537	0.513592
333367	Enterocloster_asparagiformis	k__Bacteria_p__Bacillota_c__Clostridia_o__Eubacteriales_f__Lachnospiraceae_g__Enterocloster_s__asparagiformis	0.0104489	0.0358904	0.227303	k__Bacteria_p__Firmicutes_c__Clostridia_o__Eubacteriales_f__Lachnospiraceae_g__Enterocloster_s__Enterocloster_asparagiformis	0.0171596	0.403749	0.573115	0.229315	Both	0.0138042	0.229315	0.513592
29375	Lacrimispora_xylanolytica	k__Bacteria_p__Bacillota_c__Clostridia_o__Eubacteriales_f__Lachnospiraceae_g__Lacrimispora_s__xylanolytica	-0.00649734	0.245294	0.495183	NA	NA	NA	NA	NA	Bracken only	-0.00649734	0.245294	0.513592
46228	Mediterraneibacter_[Ruminococcus] lactaris	k__Bacteria_p__Bacillota_c__Clostridia_o__Eubacteriales_f__Lachnospiraceae_g__Mediterraneibacter_s__[Ruminococcus] lactaris	-0.00683081	0.313109	0.495183	k__Bacteria_p__Firmicutes_c__Clostridia_o__Eubacteriales_f__Lachnospiraceae_g__Mediterraneibacter_s__Ruminococcus_lactaris	-0.0209753	0.417698	0.579669	0.242317	Both	-0.013903	0.242317	0.513592
166486	Roseburia_intestinalis	k__Bacteria_p__Bacillota_c__Clostridia_o__Eubacteriales_f__Lachnospiraceae_g__Roseburia_s__intestinalis	-0.0097419	0.0445	0.251124	k__Bacteria_p__Firmicutes_c__Clostridia_o__Eubacteriales_f__Lachnospiraceae_g__Roseburia_s__Roseburia_intestinalis	-0.017405	0.376001	0.556592	0.204279	Both	-0.0135735	0.204279	0.513592
1796620	Acutalibacter_muris	k__Bacteria_p__Bacillota_c__Clostridia_o__Eubacteriales_f__Oscillospiraceae_g__Acutalibacter_s__muris	0.00671817	0.210109	0.495183	NA	NA	NA	NA	NA	Bracken only	0.00671817	0.210109	0.513592
2714358	Pusillibacter_faecalis	k__Bacteria_p__Bacillota_c__Clostridia_o__Eubacteriales_f__Oscillospiraceae_g__Pusillibacter_s__faecalis	-0.00504506	0.256713	0.495183	NA	NA	NA	NA	NA	Bracken only	-0.00504506	0.256713	0.513592
29362	Ruminiclostridium_papyrosolvens	k__Bacteria_p__Bacillota_c__Clostridia_o__Eubacteriales_f__Oscillospiraceae_g__Ruminiclostridium_s__papyrosolvens	-0.00171455	0.300854	0.495183	NA	NA	NA	NA	NA	Bracken only	-0.00171455	0.300854	0.513592
2564099	Ruminococcus_bovis	k__Bacteria_p__Bacillota_c__Clostridia_o__Eubacteriales_f__Oscillospiraceae_g__Ruminococcus_s__bovis	0.0163792	0.176453	0.468744	k__Bacteria_p__Firmicutes_c__Clostridia_o__Eubacteriales_f__Oscillospiraceae_g__Ruminococcus_s__Ruminococcus_bovis	0.0102474	0.358718	0.542906	0.189252	Both	0.0133133	0.189252	0.513592
2770780	Clostridioides_sp. ES-S-0054-01	k__Bacteria_p__Bacillota_c__Clostridia_o__Eubacteriales_f__Peptostreptococcaceae_g__Clostridioides_s__sp. ES-S-0054-01	0.00137895	0.310403	0.495183	NA	NA	NA	NA	NA	Bracken only	0.00137895	0.310403	0.513592
1507512	Romboutsia_hominis	k__Bacteria_p__Bacillota_c__Clostridia_o__Eubacteriales_f__Peptostreptococcaceae_g__Romboutsia_s__hominis	-0.0178294	0.157278	0.46632	k__Bacteria_p__Firmicutes_c__Clostridia_o__Eubacteriales_f__Peptostreptococcaceae_g__Romboutsia_s__Romboutsia_hominis	0.00260256	0.404167	0.573115	0.2297	Both	-0.00761343	0.2297	0.513592
671077	Caldinitratiruptor_microaerophilus	k__Bacteria_p__Bacillota_c__Clostridia_o__Eubacteriales_f__Symbiobacteriaceae_g__Caldinitratiruptor_s__microaerophilus	0.00364753	0.307737	0.495183	NA	NA	NA	NA	NA	Bracken only	0.00364753	0.307737	0.513592
399726	Thermoanaerobacter_sp. X514	k__Bacteria_p__Bacillota_c__Clostridia_o__Thermoanaerobacterales_f__Thermoanaerobacteraceae_g__Thermoanaerobacter_s__sp. X514	0.00298363	0.312429	0.495183	NA	NA	NA	NA	NA	Bracken only	0.00298363	0.312429	0.513592
499229	Tepidanaerobacter_acetatoxydans	k__Bacteria_p__Bacillota_c__Clostridia_o__Thermosediminibacterales_f__Tepidanaerobacteraceae_g__Tepidanaerobacter_s__acetatoxydans	0.00144087	0.312045	0.495183	NA	NA	NA	NA	NA	Bracken only	0.00144087	0.312045	0.513592
2944914	Allocoprobacillus_halotolerans	k__Bacteria_p__Bacillota_c__Erysipelotrichia_o__Erysipelotrichales_f__Erysipelotrichaceae_g__Allocoprobacillus_s__halotolerans	0.0108616	0.282584	0.495183	NA	NA	NA	NA	NA	Bracken only	0.0108616	0.282584	0.513592
2583452	Amedibacterium_intestinale	k__Bacteria_p__Bacillota_c__Erysipelotrichia_o__Erysipelotrichales_f__Erysipelotrichaceae_g__Amedibacterium_s__intestinale	-0.010578	0.04933	0.260104	k__Bacteria_p__Firmicutes_c__Erysipelotrichia_o__Erysipelotrichales_f__Erysipelotrichaceae_g__Amedibacterium_s__Amedibacterium_intestinale	-0.0058908	0.386545	0.560013	0.213661	Both	-0.00823441	0.213661	0.513592
2806552	Bulleidia_sp. zg-1006	k__Bacteria_p__Bacillota_c__Erysipelotrichia_o__Erysipelotrichales_f__Erysipelotrichaceae_g__Bulleidia_s__sp. zg-1006	0.000687841	0.327094	0.495183	NA	NA	NA	NA	NA	Bracken only	0.000687841	0.327094	0.513592
1712675	Turicibacter_sp. H121	k__Bacteria_p__Bacillota_c__Erysipelotrichia_o__Erysipelotrichales_f__Turicibacteraceae_g__Turicibacter_s__sp. H121	-0.0133991	0.300481	0.495183	NA	NA	NA	NA	NA	Bracken only	-0.0133991	0.300481	0.513592
1555112	Limnochorda_pilosa	k__Bacteria_p__Bacillota_c__Limnochordia_o__Limnochordales_f__Limnochordaceae_g__Limnochorda_s__pilosa	0.00343029	0.307737	0.495183	NA	NA	NA	NA	NA	Bracken only	0.00343029	0.307737	0.513592
2823317	Phascolarctobacterium_sp. Marseille-Q4147	k__Bacteria_p__Bacillota_c__Negativicutes_o__Acidaminococcales_f__Acidaminococcaceae_g__Phascolarctobacterium_s__sp. Marseille-Q4147	0.0161639	0.298834	0.495183	NA	NA	NA	NA	NA	Bracken only	0.0161639	0.298834	0.513592
713030	Selenomonas_sp. oral taxon 136	k__Bacteria_p__Bacillota_c__Negativicutes_o__Selenomonadales_f__Selenomonadaceae_g__Selenomonas_s__sp. oral taxon 136	-0.00371111	0.253076	0.495183	NA	NA	NA	NA	NA	Bracken only	-0.00371111	0.253076	0.513592
1884263	Selenomonas_sp. oral taxon 920	k__Bacteria_p__Bacillota_c__Negativicutes_o__Selenomonadales_f__Selenomonadaceae_g__Selenomonas_s__sp. oral taxon 920	0.00213668	0.302346	0.495183	NA	NA	NA	NA	NA	Bracken only	0.00213668	0.302346	0.513592
2754044	Selenomonas_timonae	k__Bacteria_p__Bacillota_c__Negativicutes_o__Selenomonadales_f__Selenomonadaceae_g__Selenomonas_s__timonae	-0.00157564	0.300855	0.495183	NA	NA	NA	NA	NA	Bracken only	-0.00157564	0.300855	0.513592
2582419	Dialister_hominis	k__Bacteria_p__Bacillota_c__Negativicutes_o__Veillonellales_f__Veillonellaceae_g__Dialister_s__hominis	-0.00783886	0.402524	0.55367	k__Bacteria_p__Firmicutes_c__Negativicutes_o__Veillonellales_f__Veillonellaceae_g__Dialister_s__Dialister_hominis	-0.00881419	0.417057	0.579669	0.241713	Both	-0.00832653	0.241713	0.513592
1287640	Anaerococcus_obesiensis	k__Bacteria_p__Bacillota_c__Tissierellia_o__Tissierellales_f__Peptoniphilaceae_g__Anaerococcus_s__obesiensis	0.00978441	0.102251	0.369179	k__Bacteria_p__Firmicutes_c__Tissierellia_o__Tissierellales_f__Peptoniphilaceae_g__Anaerococcus_s__Anaerococcus_obesiensis	0.0052837	0.414353	0.579504	0.239174	Both	0.00753406	0.239174	0.513592
1852373	Murdochiella_vaginalis	k__Bacteria_p__Bacillota_c__Tissierellia_o__Tissierellales_f__Peptoniphilaceae_g__Murdochiella_s__vaginalis	0.00952605	0.442187	0.58775	k__Bacteria_p__Firmicutes_c__Tissierellia_o__Tissierellales_f__Peptoniphilaceae_g__Murdochiella_s__Murdochiella_vaginalis	-0.000655446	0.312821	0.523267	0.265803	Both	0.0044353	0.265803	0.513592
33033	Parvimonas_micra	k__Bacteria_p__Bacillota_c__Tissierellia_o__Tissierellales_f__Peptoniphilaceae_g__Parvimonas_s__micra	0.0108745	0.40977	0.560553	k__Bacteria_p__Firmicutes_c__Tissierellia_o__Tissierellales_f__Peptoniphilaceae_g__Parvimonas_s__Parvimonas_micra	0.0270207	0.00478605	0.0597877	0.234894	Both	0.0189476	0.234894	0.513592
3070999	Tissierella_sp. MB52-C2	k__Bacteria_p__Bacillota_c__Tissierellia_o__Tissierellales_f__Tissierellaceae_g__Tissierella_s__sp. MB52-C2	0.0025274	0.308492	0.495183	NA	NA	NA	NA	NA	Bracken only	0.0025274	0.308492	0.513592
151276	Bacteroides_coprosuis	k__Bacteria_p__Bacteroidota_c__Bacteroidia_o__Bacteroidales_f__Bacteroidaceae_g__Bacteroides_s__coprosuis	-0.0055456	0.251717	0.495183	NA	NA	NA	NA	NA	Bracken only	-0.0055456	0.251717	0.513592
674529	Bacteroides_faecis	k__Bacteria_p__Bacteroidota_c__Bacteroidia_o__Bacteroidales_f__Bacteroidaceae_g__Bacteroides_s__faecis	-0.0172447	0.0636602	0.29843	k__Bacteria_p__Bacteroidota_c__Bacteroidia_o__Bacteroidales_f__Bacteroidaceae_g__Bacteroides_s__Bacteroides_faecis	-0.013771	0.45646	0.605049	0.279874	Both	-0.0155079	0.279874	0.513592
817	Bacteroides_fragilis	k__Bacteria_p__Bacteroidota_c__Bacteroidia_o__Bacteroidales_f__Bacteroidaceae_g__Bacteroides_s__fragilis	-0.00701766	0.390569	0.540788	k__Bacteria_p__Bacteroidota_c__Bacteroidia_o__Bacteroidales_f__Bacteroidaceae_g__Bacteroides_s__Bacteroides_fragilis	0.086247	0.000507598	0.0147955	0.217284	Both	0.0396147	0.217284	0.513592
397865	Barnesiella_viscericola	k__Bacteria_p__Bacteroidota_c__Bacteroidia_o__Bacteroidales_f__Barnesiellaceae_g__Barnesiella_s__viscericola	-0.0155931	0.261739	0.495183	NA	NA	NA	NA	NA	Bracken only	-0.0155931	0.261739	0.513592
544645	Butyricimonas_virosa	k__Bacteria_p__Bacteroidota_c__Bacteroidia_o__Bacteroidales_f__Odoribacteraceae_g__Butyricimonas_s__virosa	-0.0211453	0.286709	0.495183	k__Bacteria_p__Bacteroidota_c__Bacteroidia_o__Bacteroidales_f__Odoribacteraceae_g__Butyricimonas_s__Butyricimonas_virosa	0.0193137	0.38219	0.557014	0.209766	Both	-0.00091577	0.209766	0.513592
393921	Porphyromonas_crevioricanis	k__Bacteria_p__Bacteroidota_c__Bacteroidia_o__Bacteroidales_f__Porphyromonadaceae_g__Porphyromonas_s__crevioricanis	-0.00494681	0.262059	0.495183	NA	NA	NA	NA	NA	Bracken only	-0.00494681	0.262059	0.513592
76123	Hoylesella_enoeca	k__Bacteria_p__Bacteroidota_c__Bacteroidia_o__Bacteroidales_f__Prevotellaceae_g__Hoylesella_s__enoeca	0.00517222	0.252889	0.495183	NA	NA	NA	NA	NA	Bracken only	0.00517222	0.252889	0.513592
454155	Paraprevotella_xylaniphila	k__Bacteria_p__Bacteroidota_c__Bacteroidia_o__Bacteroidales_f__Prevotellaceae_g__Paraprevotella_s__xylaniphila	-0.0137493	0.461479	0.599234	k__Bacteria_p__Bacteroidota_c__Bacteroidia_o__Bacteroidales_f__Prevotellaceae_g__Paraprevotella_s__Paraprevotella_xylaniphila	0.010061	0.16724	0.515159	0.284888	Both	-0.00184414	0.284888	0.513592
28129	Prevotella_denticola	k__Bacteria_p__Bacteroidota_c__Bacteroidia_o__Bacteroidales_f__Prevotellaceae_g__Prevotella_s__denticola	-0.0125584	0.202046	0.495183	NA	NA	NA	NA	NA	Bracken only	-0.0125584	0.202046	0.513592
2801997	Prevotella_herbatica	k__Bacteria_p__Bacteroidota_c__Bacteroidia_o__Bacteroidales_f__Prevotellaceae_g__Prevotella_s__herbatica	-0.00365737	0.305334	0.495183	NA	NA	NA	NA	NA	Bracken only	-0.00365737	0.305334	0.513592
1177574	Prevotella_jejuni	k__Bacteria_p__Bacteroidota_c__Bacteroidia_o__Bacteroidales_f__Prevotellaceae_g__Prevotella_s__jejuni	-0.0136347	0.257486	0.495183	NA	NA	NA	NA	NA	Bracken only	-0.0136347	0.257486	0.513592
589437	Prevotella_scopos	k__Bacteria_p__Bacteroidota_c__Bacteroidia_o__Bacteroidales_f__Prevotellaceae_g__Prevotella_s__scopos	-0.00142815	0.300856	0.495183	NA	NA	NA	NA	NA	Bracken only	-0.00142815	0.300856	0.513592
2133944	Pseudoprevotella_muciniphila	k__Bacteria_p__Bacteroidota_c__Bacteroidia_o__Bacteroidales_f__Prevotellaceae_g__Pseudoprevotella_s__muciniphila	-0.00150276	0.309648	0.495183	NA	NA	NA	NA	NA	Bracken only	-0.00150276	0.309648	0.513592
2585118	Alistipes_communis	k__Bacteria_p__Bacteroidota_c__Bacteroidia_o__Bacteroidales_f__Rikenellaceae_g__Alistipes_s__communis	-0.0239914	0.0910067	0.345375	k__Bacteria_p__Bacteroidota_c__Bacteroidia_o__Bacteroidales_f__Rikenellaceae_g__Alistipes_s__Alistipes_communis	-0.0245031	0.364689	0.548776	0.194393	Both	-0.0242473	0.194393	0.513592
2685834	Parabacteroides_chongii	k__Bacteria_p__Bacteroidota_c__Bacteroidia_o__Bacteroidales_f__Tannerellaceae_g__Parabacteroides_s__chongii	-0.0195019	0.214808	0.495183	NA	NA	NA	NA	NA	Bracken only	-0.0195019	0.214808	0.513592
253	Chryseobacterium_indologenes	k__Bacteria_p__Bacteroidota_c__Flavobacteriia_o__Flavobacteriales_f__Weeksellaceae_g__Chryseobacterium_s__indologenes	0.00304408	0.302348	0.495183	NA	NA	NA	NA	NA	Bracken only	0.00304408	0.302348	0.513592
28454	Sphingobacterium_multivorum	k__Bacteria_p__Bacteroidota_c__Sphingobacteriia_o__Sphingobacteriales_f__Sphingobacteriaceae_g__Sphingobacterium_s__multivorum	0.000973958	0.311843	0.495183	NA	NA	NA	NA	NA	Bracken only	0.000973958	0.311843	0.513592
28197	Aliarcobacter_butzleri	k__Bacteria_p__Campylobacterota_c__Epsilonproteobacteria_o__Campylobacterales_f__Arcobacteraceae_g__Aliarcobacter_s__butzleri	0.00144667	0.205467	0.495183	k__Bacteria_p__Proteobacteria_c__Epsilonproteobacteria_o__Campylobacterales_f__Arcobacteraceae_g__Aliarcobacter_s__Aliarcobacter_butzleri	0.000444353	0.39361	0.566309	0.220038	Both	0.00094551	0.220038	0.513592
118562	Arthrospira_platensis	k__Bacteria_p__Cyanobacteriota_c__Cyanophyceae_o__Oscillatoriales_f__Microcoleaceae_g__Arthrospira_s__platensis	-0.00151577	0.31397	0.495183	NA	NA	NA	NA	NA	Bracken only	-0.00151577	0.31397	0.513592
76859	Fusobacterium_animalis	k__Bacteria_p__Fusobacteriota_c__Fusobacteriia_o__Fusobacteriales_f__Fusobacteriaceae_g__Fusobacterium_s__animalis	0.010327	0.253901	0.495183	NA	NA	NA	NA	NA	Bracken only	0.010327	0.253901	0.513592
850	Fusobacterium_mortiferum	k__Bacteria_p__Fusobacteriota_c__Fusobacteriia_o__Fusobacteriales_f__Fusobacteriaceae_g__Fusobacterium_s__mortiferum	-0.00376116	0.305123	0.495183	NA	NA	NA	NA	NA	Bracken only	-0.00376116	0.305123	0.513592
859	Fusobacterium_necrophorum	k__Bacteria_p__Fusobacteriota_c__Fusobacteriia_o__Fusobacteriales_f__Fusobacteriaceae_g__Fusobacterium_s__necrophorum	-0.00147496	0.30601	0.495183	NA	NA	NA	NA	NA	Bracken only	-0.00147496	0.30601	0.513592
851	Fusobacterium_nucleatum	k__Bacteria_p__Fusobacteriota_c__Fusobacteriia_o__Fusobacteriales_f__Fusobacteriaceae_g__Fusobacterium_s__nucleatum	0.00747763	0.370008	0.521307	k__Bacteria_p__Fusobacteria_c__Fusobacteriia_o__Fusobacteriales_f__Fusobacteriaceae_g__Fusobacterium_s__Fusobacterium_nucleatum	0.0194273	0.0244655	0.171655	0.199018	Both	0.0134525	0.199018	0.513592
671211	Fusobacterium_sp. oral taxon 203	k__Bacteria_p__Fusobacteriota_c__Fusobacteriia_o__Fusobacteriales_f__Fusobacteriaceae_g__Fusobacterium_s__sp. oral taxon 203	-0.00214834	0.305983	0.495183	NA	NA	NA	NA	NA	Bracken only	-0.00214834	0.305983	0.513592
155615	Fusobacterium_vincentii	k__Bacteria_p__Fusobacteriota_c__Fusobacteriia_o__Fusobacteriales_f__Fusobacteriaceae_g__Fusobacterium_s__vincentii	0.00380898	0.317173	0.495183	NA	NA	NA	NA	NA	Bracken only	0.00380898	0.317173	0.513592
554406	Leptotrichia_hongkongensis	k__Bacteria_p__Fusobacteriota_c__Fusobacteriia_o__Fusobacteriales_f__Leptotrichiaceae_g__Leptotrichia_s__hongkongensis	0.000879183	0.324814	0.495183	NA	NA	NA	NA	NA	Bracken only	0.000879183	0.324814	0.513592
712362	Leptotrichia_sp. oral taxon 221	k__Bacteria_p__Fusobacteriota_c__Fusobacteriia_o__Fusobacteriales_f__Leptotrichiaceae_g__Leptotrichia_s__sp. oral taxon 221	-0.00281572	0.287324	0.495183	NA	NA	NA	NA	NA	Bracken only	-0.00281572	0.287324	0.513592
2094	Mycoplasmopsis_arginini	k__Bacteria_p__Mycoplasmatota_c__Mollicutes_o__Mycoplasmatales_f__Mycoplasmataceae_g__Mycoplasmopsis_s__arginini	-0.00317438	0.305335	0.495183	NA	NA	NA	NA	NA	Bracken only	-0.00317438	0.305335	0.513592
29553	Mycoplasmopsis_bovirhinis	k__Bacteria_p__Mycoplasmatota_c__Mollicutes_o__Mycoplasmatales_f__Mycoplasmataceae_g__Mycoplasmopsis_s__bovirhinis	0.00311209	0.308493	0.495183	NA	NA	NA	NA	NA	Bracken only	0.00311209	0.308493	0.513592
83451	Archangium_violaceum	k__Bacteria_p__Myxococcota_c__Myxococcia_o__Myxococcales_f__Archangiaceae_g__Archangium_s__violaceum	0.00340049	0.307737	0.495183	NA	NA	NA	NA	NA	Bracken only	0.00340049	0.307737	0.513592
2857064	Pseudemcibacter_aquimaris	k__Bacteria_p__Pseudomonadota_c__Alphaproteobacteria_o__Emcibacterales_f__Emcibacteraceae_g__Pseudemcibacter_s__aquimaris	-0.00255079	0.300852	0.495183	NA	NA	NA	NA	NA	Bracken only	-0.00255079	0.300852	0.513592
3057550	Bartonella_sp. TP	k__Bacteria_p__Pseudomonadota_c__Alphaproteobacteria_o__Hyphomicrobiales_f__Bartonellaceae_g__Bartonella_s__sp. TP	-0.00248195	0.300852	0.495183	NA	NA	NA	NA	NA	Bracken only	-0.00248195	0.300852	0.513592
269660	Methylobacterium_brachiatum	k__Bacteria_p__Pseudomonadota_c__Alphaproteobacteria_o__Hyphomicrobiales_f__Methylobacteriaceae_g__Methylobacterium_s__brachiatum	-0.00100704	0.311609	0.495183	NA	NA	NA	NA	NA	Bracken only	-0.00100704	0.311609	0.513592
334852	Methylobacterium_oryzae	k__Bacteria_p__Pseudomonadota_c__Alphaproteobacteria_o__Hyphomicrobiales_f__Methylobacteriaceae_g__Methylobacterium_s__oryzae	-0.00195111	0.311604	0.495183	NA	NA	NA	NA	NA	Bracken only	-0.00195111	0.311604	0.513592
418223	Methylobacterium_phyllosphaerae	k__Bacteria_p__Pseudomonadota_c__Alphaproteobacteria_o__Hyphomicrobiales_f__Methylobacteriaceae_g__Methylobacterium_s__phyllosphaerae	-0.00214454	0.311604	0.495183	NA	NA	NA	NA	NA	Bracken only	-0.00214454	0.311604	0.513592
3038924	Methylobacterium_sp. 391_Methyba4	k__Bacteria_p__Pseudomonadota_c__Alphaproteobacteria_o__Hyphomicrobiales_f__Methylobacteriaceae_g__Methylobacterium_s__sp. 391_Methyba4	-0.0020915	0.311604	0.495183	NA	NA	NA	NA	NA	Bracken only	-0.0020915	0.311604	0.513592
223967	Methylorubrum_populi	k__Bacteria_p__Pseudomonadota_c__Alphaproteobacteria_o__Hyphomicrobiales_f__Methylobacteriaceae_g__Methylorubrum_s__populi	0.00256233	0.309246	0.495183	NA	NA	NA	NA	NA	Bracken only	0.00256233	0.309246	0.513592
29448	Bradyrhizobium_elkanii	k__Bacteria_p__Pseudomonadota_c__Alphaproteobacteria_o__Hyphomicrobiales_f__Nitrobacteraceae_g__Bradyrhizobium_s__elkanii	0.000831903	0.330341	0.495183	NA	NA	NA	NA	NA	Bracken only	0.000831903	0.330341	0.513592
2748629	Bradyrhizobium_quebecense	k__Bacteria_p__Pseudomonadota_c__Alphaproteobacteria_o__Hyphomicrobiales_f__Nitrobacteraceae_g__Bradyrhizobium_s__quebecense	0.000808478	0.33034	0.495183	NA	NA	NA	NA	NA	Bracken only	0.000808478	0.33034	0.513592
1325120	Bradyrhizobium_sp. CCBAU 53421	k__Bacteria_p__Pseudomonadota_c__Alphaproteobacteria_o__Hyphomicrobiales_f__Nitrobacteraceae_g__Bradyrhizobium_s__sp. CCBAU 53421	0.000833144	0.330341	0.495183	NA	NA	NA	NA	NA	Bracken only	0.000833144	0.330341	0.513592
1076	Rhodopseudomonas_palustris	k__Bacteria_p__Pseudomonadota_c__Alphaproteobacteria_o__Hyphomicrobiales_f__Nitrobacteraceae_g__Rhodopseudomonas_s__palustris	0.00423034	0.208554	0.495183	NA	NA	NA	NA	NA	Bracken only	0.00423034	0.208554	0.513592
358	Agrobacterium_tumefaciens	k__Bacteria_p__Pseudomonadota_c__Alphaproteobacteria_o__Hyphomicrobiales_f__Rhizobiaceae_g__Agrobacterium_s__tumefaciens	0.0033717	0.307737	0.495183	NA	NA	NA	NA	NA	Bracken only	0.0033717	0.307737	0.513592
103855	Bordetella_hinzii	k__Bacteria_p__Pseudomonadota_c__Betaproteobacteria_o__Burkholderiales_f__Alcaligenaceae_g__Bordetella_s__hinzii	0.00168778	0.309181	0.495183	NA	NA	NA	NA	NA	Bracken only	0.00168778	0.309181	0.513592
164546	Cupriavidus_taiwanensis	k__Bacteria_p__Pseudomonadota_c__Betaproteobacteria_o__Burkholderiales_f__Burkholderiaceae_g__Cupriavidus_s__taiwanensis	0.00323859	0.307737	0.495183	NA	NA	NA	NA	NA	Bracken only	0.00323859	0.307737	0.513592
2508289	Pandoraea_commovens	k__Bacteria_p__Pseudomonadota_c__Betaproteobacteria_o__Burkholderiales_f__Burkholderiaceae_g__Pandoraea_s__commovens	0.00203499	0.309474	0.495183	NA	NA	NA	NA	NA	Bracken only	0.00203499	0.309474	0.513592
80878	Acidovorax_temperans	k__Bacteria_p__Pseudomonadota_c__Betaproteobacteria_o__Burkholderiales_f__Comamonadaceae_g__Acidovorax_s__temperans	0.00110233	0.313587	0.495183	NA	NA	NA	NA	NA	Bracken only	0.00110233	0.313587	0.513592
225991	Comamonas_aquatica	k__Bacteria_p__Pseudomonadota_c__Betaproteobacteria_o__Burkholderiales_f__Comamonadaceae_g__Comamonas_s__aquatica	0.000731188	0.330589	0.495183	NA	NA	NA	NA	NA	Bracken only	0.000731188	0.330589	0.513592
1658672	Ottowia_sp. oral taxon 894	k__Bacteria_p__Pseudomonadota_c__Betaproteobacteria_o__Burkholderiales_f__Comamonadaceae_g__Ottowia_s__sp. oral taxon 894	0.000582456	0.315616	0.495183	NA	NA	NA	NA	NA	Bracken only	0.000582456	0.315616	0.513592
94132	Ramlibacter_tataouinensis	k__Bacteria_p__Pseudomonadota_c__Betaproteobacteria_o__Burkholderiales_f__Comamonadaceae_g__Ramlibacter_s__tataouinensis	0.00352914	0.307737	0.495183	NA	NA	NA	NA	NA	Bracken only	0.00352914	0.307737	0.513592
34073	Variovorax_paradoxus	k__Bacteria_p__Pseudomonadota_c__Betaproteobacteria_o__Burkholderiales_f__Comamonadaceae_g__Variovorax_s__paradoxus	0.00660488	0.271397	0.495183	NA	NA	NA	NA	NA	Bracken only	0.00660488	0.271397	0.513592
933080	Oxalobacter_vibrioformis	k__Bacteria_p__Pseudomonadota_c__Betaproteobacteria_o__Burkholderiales_f__Oxalobacteraceae_g__Oxalobacter_s__vibrioformis	0.00423052	0.307737	0.495183	NA	NA	NA	NA	NA	Bracken only	0.00423052	0.307737	0.513592
1796652	Turicimonas_muris	k__Bacteria_p__Pseudomonadota_c__Betaproteobacteria_o__Burkholderiales_f__Sutterellaceae_g__Turicimonas_s__muris	-0.0272969	0.11408	0.395679	k__Bacteria_p__Proteobacteria_c__Betaproteobacteria_o__Burkholderiales_f__Sutterellaceae_g__Turicimonas_s__Turicimonas_muris	0.00618038	0.505012	0.647303	0.329794	Both	-0.0105582	0.329794	0.513592
496	Neisseria_macacae	k__Bacteria_p__Pseudomonadota_c__Betaproteobacteria_o__Neisseriales_f__Neisseriaceae_g__Neisseria_s__macacae	-0.00251768	0.30464	0.495183	NA	NA	NA	NA	NA	Bracken only	-0.00251768	0.30464	0.513592
490	Neisseria_sicca	k__Bacteria_p__Pseudomonadota_c__Betaproteobacteria_o__Neisseriales_f__Neisseriaceae_g__Neisseria_s__sicca	-0.00301904	0.304639	0.495183	NA	NA	NA	NA	NA	Bracken only	-0.00301904	0.304639	0.513592
2972775	Neisseria_sp. Marseille-Q5346	k__Bacteria_p__Pseudomonadota_c__Betaproteobacteria_o__Neisseriales_f__Neisseriaceae_g__Neisseria_s__sp. Marseille-Q5346	-0.00158927	0.302538	0.495183	NA	NA	NA	NA	NA	Bracken only	-0.00158927	0.302538	0.513592
641148	Neisseria_sp. oral taxon 014	k__Bacteria_p__Pseudomonadota_c__Betaproteobacteria_o__Neisseriales_f__Neisseriaceae_g__Neisseria_s__sp. oral taxon 014	-0.000944698	0.300861	0.495183	NA	NA	NA	NA	NA	Bracken only	-0.000944698	0.300861	0.513592
2546350	Citrobacter_arsenatis	k__Bacteria_p__Pseudomonadota_c__Gammaproteobacteria_o__Enterobacterales_f__Enterobacteriaceae_g__Citrobacter_s__arsenatis	0.00357142	0.258794	0.495183	NA	NA	NA	NA	NA	Bracken only	0.00357142	0.258794	0.513592
545	Citrobacter_koseri	k__Bacteria_p__Pseudomonadota_c__Gammaproteobacteria_o__Enterobacterales_f__Enterobacteriaceae_g__Citrobacter_s__koseri	-0.00243199	0.484456	0.61906	k__Bacteria_p__Proteobacteria_c__Gammaproteobacteria_o__Enterobacterales_f__Enterobacteriaceae_g__Citrobacter_s__Citrobacter_koseri	-0.0031171	0.176814	0.52117	0.308275	Both	-0.00277454	0.308275	0.513592
1563222	Citrobacter_pasteurii	k__Bacteria_p__Pseudomonadota_c__Gammaproteobacteria_o__Enterobacterales_f__Enterobacteriaceae_g__Citrobacter_s__pasteurii	0.00486396	0.209447	0.495183	NA	NA	NA	NA	NA	Bracken only	0.00486396	0.209447	0.513592
1639133	Citrobacter_portucalensis	k__Bacteria_p__Pseudomonadota_c__Gammaproteobacteria_o__Enterobacterales_f__Enterobacteriaceae_g__Citrobacter_s__portucalensis	0.0216642	0.00422378	0.0648474	k__Bacteria_p__Proteobacteria_c__Gammaproteobacteria_o__Enterobacterales_f__Enterobacteriaceae_g__Citrobacter_s__Citrobacter_portucalensis	0.0034601	0.421756	0.580044	0.246151	Both	0.0125622	0.246151	0.513592
1920110	Citrobacter_sp. CFNIH10	k__Bacteria_p__Pseudomonadota_c__Gammaproteobacteria_o__Enterobacterales_f__Enterobacteriaceae_g__Citrobacter_s__sp. CFNIH10	0.00641573	0.211591	0.495183	NA	NA	NA	NA	NA	Bracken only	0.00641573	0.211591	0.513592
1703250	Citrobacter_sp. CRE-46	k__Bacteria_p__Pseudomonadota_c__Gammaproteobacteria_o__Enterobacterales_f__Enterobacteriaceae_g__Citrobacter_s__sp. CRE-46	0.00281679	0.309806	0.495183	NA	NA	NA	NA	NA	Bracken only	0.00281679	0.309806	0.513592
2742625	Citrobacter_sp. RHB35-C17	k__Bacteria_p__Pseudomonadota_c__Gammaproteobacteria_o__Enterobacterales_f__Enterobacteriaceae_g__Citrobacter_s__sp. RHB35-C17	0.00135271	0.271989	0.495183	NA	NA	NA	NA	NA	Bracken only	0.00135271	0.271989	0.513592
2742653	Citrobacter_sp. RHBSTW-00524	k__Bacteria_p__Pseudomonadota_c__Gammaproteobacteria_o__Enterobacterales_f__Enterobacteriaceae_g__Citrobacter_s__sp. RHBSTW-00524	0.0014851	0.320187	0.495183	NA	NA	NA	NA	NA	Bracken only	0.0014851	0.320187	0.513592
2027919	Enterobacter_cloacae complex sp.	k__Bacteria_p__Pseudomonadota_c__Gammaproteobacteria_o__Enterobacterales_f__Enterobacteriaceae_g__Enterobacter_s__cloacae complex sp.	0.00500933	0.200931	0.495183	NA	NA	NA	NA	NA	Bracken only	0.00500933	0.200931	0.513592
2494702	Enterobacter_huaxiensis	k__Bacteria_p__Pseudomonadota_c__Gammaproteobacteria_o__Enterobacterales_f__Enterobacteriaceae_g__Enterobacter_s__huaxiensis	0.00409762	0.210313	0.495183	NA	NA	NA	NA	NA	Bracken only	0.00409762	0.210313	0.513592
539813	Enterobacter_mori	k__Bacteria_p__Pseudomonadota_c__Gammaproteobacteria_o__Enterobacterales_f__Enterobacteriaceae_g__Enterobacter_s__mori	0.00578763	0.236993	0.495183	NA	NA	NA	NA	NA	Bracken only	0.00578763	0.236993	0.513592
2478464	Enterobacter_oligotrophicus	k__Bacteria_p__Pseudomonadota_c__Gammaproteobacteria_o__Enterobacterales_f__Enterobacteriaceae_g__Enterobacter_s__oligotrophicus	0.00330483	0.302348	0.495183	NA	NA	NA	NA	NA	Bracken only	0.00330483	0.302348	0.513592
2509662	Escherichia_sp. HH091_1A	k__Bacteria_p__Pseudomonadota_c__Gammaproteobacteria_o__Enterobacterales_f__Enterobacteriaceae_g__Escherichia_s__sp. HH091_1A	0.00247769	0.253391	0.495183	NA	NA	NA	NA	NA	Bracken only	0.00247769	0.253391	0.513592
548	Klebsiella_aerogenes	k__Bacteria_p__Pseudomonadota_c__Gammaproteobacteria_o__Enterobacterales_f__Enterobacteriaceae_g__Klebsiella_s__aerogenes	0.0230125	0.0304453	0.209625	k__Bacteria_p__Proteobacteria_c__Gammaproteobacteria_o__Enterobacterales_f__Enterobacteriaceae_g__Klebsiella_s__Klebsiella_aerogenes	-0.00263996	0.389692	0.56273	0.216493	Both	0.0101863	0.216493	0.513592
2787706	Klebsiella_sp. BDA134-6	k__Bacteria_p__Pseudomonadota_c__Gammaproteobacteria_o__Enterobacterales_f__Enterobacteriaceae_g__Klebsiella_s__sp. BDA134-6	0.00163455	0.315774	0.495183	NA	NA	NA	NA	NA	Bracken only	0.00163455	0.315774	0.513592
2697371	Klebsiella_sp. MPUS7	k__Bacteria_p__Pseudomonadota_c__Gammaproteobacteria_o__Enterobacterales_f__Enterobacteriaceae_g__Klebsiella_s__sp. MPUS7	0.00177285	0.311848	0.495183	NA	NA	NA	NA	NA	Bracken only	0.00177285	0.311848	0.513592
244366	Klebsiella_variicola	k__Bacteria_p__Pseudomonadota_c__Gammaproteobacteria_o__Enterobacterales_f__Enterobacteriaceae_g__Klebsiella_s__variicola	0.0636902	8.18712e-05	0.00388516	k__Bacteria_p__Proteobacteria_c__Gammaproteobacteria_o__Enterobacterales_f__Enterobacteriaceae_g__Klebsiella_s__Klebsiella_variicola	0.00944991	0.400903	0.572103	0.226696	Both	0.03657	0.226696	0.513592
395631	Phytobacter_diazotrophicus	k__Bacteria_p__Pseudomonadota_c__Gammaproteobacteria_o__Enterobacterales_f__Enterobacteriaceae_g__Phytobacter_s__diazotrophicus	-0.00077294	0.324284	0.495183	NA	NA	NA	NA	NA	Bracken only	-0.00077294	0.324284	0.513592
1259973	Raoultella_electrica	k__Bacteria_p__Pseudomonadota_c__Gammaproteobacteria_o__Enterobacterales_f__Enterobacteriaceae_g__Raoultella_s__electrica	0.00181552	0.329117	0.495183	NA	NA	NA	NA	NA	Bracken only	0.00181552	0.329117	0.513592
9	Buchnera_aphidicola	k__Bacteria_p__Pseudomonadota_c__Gammaproteobacteria_o__Enterobacterales_f__Erwiniaceae_g__Buchnera_s__aphidicola	-0.00663601	0.320328	0.495183	NA	NA	NA	NA	NA	Bracken only	-0.00663601	0.320328	0.513592
1619313	Duffyella_gerundensis	k__Bacteria_p__Pseudomonadota_c__Gammaproteobacteria_o__Enterobacterales_f__Erwiniaceae_g__Duffyella_s__gerundensis	-0.00225296	0.304641	0.495183	NA	NA	NA	NA	NA	Bracken only	-0.00225296	0.304641	0.513592
55212	Erwinia_rhapontici	k__Bacteria_p__Pseudomonadota_c__Gammaproteobacteria_o__Enterobacterales_f__Erwiniaceae_g__Erwinia_s__rhapontici	-0.00203943	0.304641	0.495183	NA	NA	NA	NA	NA	Bracken only	-0.00203943	0.304641	0.513592
2364647	Kalamiella_piersonii	k__Bacteria_p__Pseudomonadota_c__Gammaproteobacteria_o__Enterobacterales_f__Erwiniaceae_g__Kalamiella_s__piersonii	-0.00304232	0.304639	0.495183	NA	NA	NA	NA	NA	Bracken only	-0.00304232	0.304639	0.513592
470932	Pantoea_deleyi	k__Bacteria_p__Pseudomonadota_c__Gammaproteobacteria_o__Enterobacterales_f__Erwiniaceae_g__Pantoea_s__deleyi	-0.00314106	0.304639	0.495183	NA	NA	NA	NA	NA	Bracken only	-0.00314106	0.304639	0.513592
3028622	Pantoea_sp. Lij88	k__Bacteria_p__Pseudomonadota_c__Gammaproteobacteria_o__Enterobacterales_f__Erwiniaceae_g__Pantoea_s__sp. Lij88	-0.00295055	0.304639	0.495183	NA	NA	NA	NA	NA	Bracken only	-0.00295055	0.304639	0.513592
2886821	Pantoea_sp. Z09	k__Bacteria_p__Pseudomonadota_c__Gammaproteobacteria_o__Enterobacterales_f__Erwiniaceae_g__Pantoea_s__sp. Z09	-0.00271651	0.30464	0.495183	NA	NA	NA	NA	NA	Bracken only	-0.00271651	0.30464	0.513592
66269	Pantoea_stewartii	k__Bacteria_p__Pseudomonadota_c__Gammaproteobacteria_o__Enterobacterales_f__Erwiniaceae_g__Pantoea_s__stewartii	-0.00273543	0.30464	0.495183	NA	NA	NA	NA	NA	Bracken only	-0.00273543	0.30464	0.513592
470934	Pantoea_vagans	k__Bacteria_p__Pseudomonadota_c__Gammaproteobacteria_o__Enterobacterales_f__Erwiniaceae_g__Pantoea_s__vagans	-0.00337203	0.304639	0.495183	NA	NA	NA	NA	NA	Bracken only	-0.00337203	0.304639	0.513592
82983	Obesumbacterium_proteus	k__Bacteria_p__Pseudomonadota_c__Gammaproteobacteria_o__Enterobacterales_f__Hafniaceae_g__Obesumbacterium_s__proteus	0.00149139	0.379357	0.52877	k__Bacteria_p__Proteobacteria_c__Gammaproteobacteria_o__Enterobacterales_f__Hafniaceae_g__Obesumbacterium_s__Obesumbacterium_proteus	0.00152968	0.319375	0.523267	0.207247	Both	0.00151053	0.207247	0.513592
158849	Moellerella_wisconsensis	k__Bacteria_p__Pseudomonadota_c__Gammaproteobacteria_o__Enterobacterales_f__Morganellaceae_g__Moellerella_s__wisconsensis	-0.00101394	0.308902	0.495183	NA	NA	NA	NA	NA	Bracken only	-0.00101394	0.308902	0.513592
2939731	Providencia_sp. PROV188	k__Bacteria_p__Pseudomonadota_c__Gammaproteobacteria_o__Enterobacterales_f__Morganellaceae_g__Providencia_s__sp. PROV188	-0.00263634	0.308895	0.495183	NA	NA	NA	NA	NA	Bracken only	-0.00263634	0.308895	0.513592
588	Providencia_stuartii	k__Bacteria_p__Pseudomonadota_c__Gammaproteobacteria_o__Enterobacterales_f__Morganellaceae_g__Providencia_s__stuartii	0.00242283	0.309473	0.495183	NA	NA	NA	NA	NA	Bracken only	0.00242283	0.309473	0.513592
1201031	Pectobacterium_aroidearum	k__Bacteria_p__Pseudomonadota_c__Gammaproteobacteria_o__Enterobacterales_f__Pectobacteriaceae_g__Pectobacterium_s__aroidearum	-0.000985488	0.312695	0.495183	NA	NA	NA	NA	NA	Bracken only	-0.000985488	0.312695	0.513592
47917	Serratia_fonticola	k__Bacteria_p__Pseudomonadota_c__Gammaproteobacteria_o__Enterobacterales_f__Yersiniaceae_g__Serratia_s__fonticola	-0.000628281	0.315883	0.495183	NA	NA	NA	NA	NA	Bracken only	-0.000628281	0.315883	0.513592
82995	Serratia_grimesii	k__Bacteria_p__Pseudomonadota_c__Gammaproteobacteria_o__Enterobacterales_f__Yersiniaceae_g__Serratia_s__grimesii	-0.000830139	0.318704	0.495183	NA	NA	NA	NA	NA	Bracken only	-0.000830139	0.318704	0.513592
615	Serratia_marcescens	k__Bacteria_p__Pseudomonadota_c__Gammaproteobacteria_o__Enterobacterales_f__Yersiniaceae_g__Serratia_s__marcescens	0.0047775	0.461036	0.599234	k__Bacteria_p__Proteobacteria_c__Gammaproteobacteria_o__Enterobacterales_f__Yersiniaceae_g__Serratia_s__Serratia_marcescens	-0.00439478	0.286655	0.523267	0.284444	Both	0.000191358	0.284444	0.513592
2420306	Serratia_sp. FDAARGOS_506	k__Bacteria_p__Pseudomonadota_c__Gammaproteobacteria_o__Enterobacterales_f__Yersiniaceae_g__Serratia_s__sp. FDAARGOS_506	-0.00228151	0.286662	0.495183	NA	NA	NA	NA	NA	Bracken only	-0.00228151	0.286662	0.513592
488142	Serratia_sp. SCBI	k__Bacteria_p__Pseudomonadota_c__Gammaproteobacteria_o__Enterobacterales_f__Yersiniaceae_g__Serratia_s__sp. SCBI	-0.003434	0.28666	0.495183	NA	NA	NA	NA	NA	Bracken only	-0.003434	0.28666	0.513592
300181	Serratia_ureilytica	k__Bacteria_p__Pseudomonadota_c__Gammaproteobacteria_o__Enterobacterales_f__Yersiniaceae_g__Serratia_s__ureilytica	-0.00445633	0.286659	0.495183	NA	NA	NA	NA	NA	Bracken only	-0.00445633	0.286659	0.513592
630	Yersinia_enterocolitica	k__Bacteria_p__Pseudomonadota_c__Gammaproteobacteria_o__Enterobacterales_f__Yersiniaceae_g__Yersinia_s__enterocolitica	0.000864217	0.31936	0.495183	NA	NA	NA	NA	NA	Bracken only	0.000864217	0.31936	0.513592
106654	Acinetobacter_nosocomialis	k__Bacteria_p__Pseudomonadota_c__Gammaproteobacteria_o__Moraxellales_f__Moraxellaceae_g__Acinetobacter_s__nosocomialis	-0.00244557	0.30464	0.495183	NA	NA	NA	NA	NA	Bracken only	-0.00244557	0.30464	0.513592
714	Aggregatibacter_actinomycetemcomitans	k__Bacteria_p__Pseudomonadota_c__Gammaproteobacteria_o__Pasteurellales_f__Pasteurellaceae_g__Aggregatibacter_s__actinomycetemcomitans	-0.000823749	0.312515	0.495183	NA	NA	NA	NA	NA	Bracken only	-0.000823749	0.312515	0.513592
712150	Aggregatibacter_sp. oral taxon 513	k__Bacteria_p__Pseudomonadota_c__Gammaproteobacteria_o__Pasteurellales_f__Pasteurellaceae_g__Aggregatibacter_s__sp. oral taxon 513	0.00085461	0.313909	0.495183	NA	NA	NA	NA	NA	Bracken only	0.00085461	0.313909	0.513592
735	Haemophilus_parahaemolyticus	k__Bacteria_p__Pseudomonadota_c__Gammaproteobacteria_o__Pasteurellales_f__Pasteurellaceae_g__Haemophilus_s__parahaemolyticus	0.00126724	0.308004	0.495183	NA	NA	NA	NA	NA	Bracken only	0.00126724	0.308004	0.513592
712310	Haemophilus_sp. oral taxon 036	k__Bacteria_p__Pseudomonadota_c__Gammaproteobacteria_o__Pasteurellales_f__Pasteurellaceae_g__Haemophilus_s__sp. oral taxon 036	-0.00262572	0.280518	0.495183	NA	NA	NA	NA	NA	Bracken only	-0.00262572	0.280518	0.513592
747	Pasteurella_multocida	k__Bacteria_p__Pseudomonadota_c__Gammaproteobacteria_o__Pasteurellales_f__Pasteurellaceae_g__Pasteurella_s__multocida	0.00162976	0.314593	0.495183	NA	NA	NA	NA	NA	Bracken only	0.00162976	0.314593	0.513592
43263	Pseudomonas_alcaligenes	k__Bacteria_p__Pseudomonadota_c__Gammaproteobacteria_o__Pseudomonadales_f__Pseudomonadaceae_g__Pseudomonas_s__alcaligenes	0.00293063	0.308453	0.495183	NA	NA	NA	NA	NA	Bracken only	0.00293063	0.308453	0.513592
2565368	Pseudomonas_atacamensis	k__Bacteria_p__Pseudomonadota_c__Gammaproteobacteria_o__Pseudomonadales_f__Pseudomonadaceae_g__Pseudomonas_s__atacamensis	-0.000487564	0.328926	0.495183	NA	NA	NA	NA	NA	Bracken only	-0.000487564	0.328926	0.513592
53408	Pseudomonas_citronellolis	k__Bacteria_p__Pseudomonadota_c__Gammaproteobacteria_o__Pseudomonadales_f__Pseudomonadaceae_g__Pseudomonas_s__citronellolis	0.00753358	0.481661	0.616243	k__Bacteria_p__Proteobacteria_c__Gammaproteobacteria_o__Pseudomonadales_f__Pseudomonadaceae_g__Pseudomonas_s__Pseudomonas_citronellolis	0.0157266	0.111319	0.442465	0.305393	Both	0.0116301	0.305393	0.513592
1149133	Pseudomonas_furukawaii	k__Bacteria_p__Pseudomonadota_c__Gammaproteobacteria_o__Pseudomonadales_f__Pseudomonadaceae_g__Pseudomonas_s__furukawaii	-0.0011577	0.31603	0.495183	NA	NA	NA	NA	NA	Bracken only	-0.0011577	0.31603	0.513592
65741	Pseudomonas_knackmussii	k__Bacteria_p__Pseudomonadota_c__Gammaproteobacteria_o__Pseudomonadales_f__Pseudomonadaceae_g__Pseudomonas_s__knackmussii	0.00251371	0.309474	0.495183	NA	NA	NA	NA	NA	Bracken only	0.00251371	0.309474	0.513592
244566	Pseudomonas_lurida	k__Bacteria_p__Pseudomonadota_c__Gammaproteobacteria_o__Pseudomonadales_f__Pseudomonadaceae_g__Pseudomonas_s__lurida	-0.000526025	0.326471	0.495183	NA	NA	NA	NA	NA	Bracken only	-0.000526025	0.326471	0.513592
300	Pseudomonas_mendocina	k__Bacteria_p__Pseudomonadota_c__Gammaproteobacteria_o__Pseudomonadales_f__Pseudomonadaceae_g__Pseudomonas_s__mendocina	0.00318228	0.308454	0.495183	NA	NA	NA	NA	NA	Bracken only	0.00318228	0.308454	0.513592
76760	Pseudomonas_rhodesiae	k__Bacteria_p__Pseudomonadota_c__Gammaproteobacteria_o__Pseudomonadales_f__Pseudomonadaceae_g__Pseudomonas_s__rhodesiae	0.0013729	0.319363	0.495183	NA	NA	NA	NA	NA	Bracken only	0.0013729	0.319363	0.513592
321846	Pseudomonas_simiae	k__Bacteria_p__Pseudomonadota_c__Gammaproteobacteria_o__Pseudomonadales_f__Pseudomonadaceae_g__Pseudomonas_s__simiae	-0.000522077	0.328924	0.495183	NA	NA	NA	NA	NA	Bracken only	-0.000522077	0.328924	0.513592
2879114	Pseudomonas_sp. HS-18	k__Bacteria_p__Pseudomonadota_c__Gammaproteobacteria_o__Pseudomonadales_f__Pseudomonadaceae_g__Pseudomonas_s__sp. HS-18	0.00318331	0.213586	0.495183	NA	NA	NA	NA	NA	Bracken only	0.00318331	0.213586	0.513592
2219057	Pseudomonas_sp. LG1E9	k__Bacteria_p__Pseudomonadota_c__Gammaproteobacteria_o__Pseudomonadales_f__Pseudomonadaceae_g__Pseudomonas_s__sp. LG1E9	-0.000401111	0.328932	0.495183	NA	NA	NA	NA	NA	Bracken only	-0.000401111	0.328932	0.513592
2705472	Pseudomonas_sp. MTM4	k__Bacteria_p__Pseudomonadota_c__Gammaproteobacteria_o__Pseudomonadales_f__Pseudomonadaceae_g__Pseudomonas_s__sp. MTM4	0.0019845	0.311533	0.495183	NA	NA	NA	NA	NA	Bracken only	0.0019845	0.311533	0.513592
2901380	Pseudomonas_sp. NIBR-H-19	k__Bacteria_p__Pseudomonadota_c__Gammaproteobacteria_o__Pseudomonadales_f__Pseudomonadaceae_g__Pseudomonas_s__sp. NIBR-H-19	-0.000920663	0.318702	0.495183	NA	NA	NA	NA	NA	Bracken only	-0.000920663	0.318702	0.513592
2866282	Pseudomonas_sp. PS1(2021)	k__Bacteria_p__Pseudomonadota_c__Gammaproteobacteria_o__Pseudomonadales_f__Pseudomonadaceae_g__Pseudomonas_s__sp. PS1(2021)	0.00404826	0.307737	0.495183	NA	NA	NA	NA	NA	Bracken only	0.00404826	0.307737	0.513592
2653853	Pseudomonas_sp. SCB32	k__Bacteria_p__Pseudomonadota_c__Gammaproteobacteria_o__Pseudomonadales_f__Pseudomonadaceae_g__Pseudomonas_s__sp. SCB32	0.00192015	0.306762	0.495183	NA	NA	NA	NA	NA	Bracken only	0.00192015	0.306762	0.513592
1886807	Pseudomonas_sp. TMW 2.1634	k__Bacteria_p__Pseudomonadota_c__Gammaproteobacteria_o__Pseudomonadales_f__Pseudomonadaceae_g__Pseudomonas_s__sp. TMW 2.1634	-0.00127023	0.318699	0.495183	NA	NA	NA	NA	NA	Bracken only	-0.00127023	0.318699	0.513592
74829	Stutzerimonas_balearica	k__Bacteria_p__Pseudomonadota_c__Gammaproteobacteria_o__Pseudomonadales_f__Pseudomonadaceae_g__Stutzerimonas_s__balearica	0.00234394	0.309473	0.495183	NA	NA	NA	NA	NA	Bracken only	0.00234394	0.309473	0.513592
675	Vibrio_cincinnatiensis	k__Bacteria_p__Pseudomonadota_c__Gammaproteobacteria_o__Vibrionales_f__Vibrionaceae_g__Vibrio_s__cincinnatiensis	0.000823384	0.320182	0.495183	NA	NA	NA	NA	NA	Bracken only	0.000823384	0.320182	0.513592
2911537	Luteibacter_aegosomatis	k__Bacteria_p__Pseudomonadota_c__Gammaproteobacteria_o__Xanthomonadales_f__Rhodanobacteraceae_g__Luteibacter_s__aegosomatis	-0.00243053	0.305336	0.495183	NA	NA	NA	NA	NA	Bracken only	-0.00243053	0.305336	0.513592
2780091	Luteibacter_flocculans	k__Bacteria_p__Pseudomonadota_c__Gammaproteobacteria_o__Xanthomonadales_f__Rhodanobacteraceae_g__Luteibacter_s__flocculans	-0.00226042	0.305337	0.495183	NA	NA	NA	NA	NA	Bracken only	-0.00226042	0.305337	0.513592
2589080	Luteibacter_pinisoli	k__Bacteria_p__Pseudomonadota_c__Gammaproteobacteria_o__Xanthomonadales_f__Rhodanobacteraceae_g__Luteibacter_s__pinisoli	-0.00229566	0.305336	0.495183	NA	NA	NA	NA	NA	Bracken only	-0.00229566	0.305336	0.513592
242606	Luteibacter_rhizovicinus	k__Bacteria_p__Pseudomonadota_c__Gammaproteobacteria_o__Xanthomonadales_f__Rhodanobacteraceae_g__Luteibacter_s__rhizovicinus	-0.00237297	0.305336	0.495183	NA	NA	NA	NA	NA	Bracken only	-0.00237297	0.305336	0.513592
128785	Pseudoxanthomonas_mexicana	k__Bacteria_p__Pseudomonadota_c__Gammaproteobacteria_o__Xanthomonadales_f__Xanthomonadaceae_g__Pseudoxanthomonas_s__mexicana	0.00218611	0.309474	0.495183	NA	NA	NA	NA	NA	Bracken only	0.00218611	0.309474	0.513592
314722	Pseudoxanthomonas_suwonensis	k__Bacteria_p__Pseudomonadota_c__Gammaproteobacteria_o__Xanthomonadales_f__Xanthomonadaceae_g__Pseudoxanthomonas_s__suwonensis	0.00221194	0.309474	0.495183	NA	NA	NA	NA	NA	Bracken only	0.00221194	0.309474	0.513592
216778	Stenotrophomonas_rhizophila	k__Bacteria_p__Pseudomonadota_c__Gammaproteobacteria_o__Xanthomonadales_f__Xanthomonadaceae_g__Stenotrophomonas_s__rhizophila	0.00203382	0.309474	0.495183	NA	NA	NA	NA	NA	Bracken only	0.00203382	0.309474	0.513592
2565559	Stenotrophomonas_sp. PAMC25021	k__Bacteria_p__Pseudomonadota_c__Gammaproteobacteria_o__Xanthomonadales_f__Xanthomonadaceae_g__Stenotrophomonas_s__sp. PAMC25021	0.0041715	0.308494	0.495183	NA	NA	NA	NA	NA	Bracken only	0.0041715	0.308494	0.513592
347	Xanthomonas_oryzae	k__Bacteria_p__Pseudomonadota_c__Gammaproteobacteria_o__Xanthomonadales_f__Xanthomonadaceae_g__Xanthomonas_s__oryzae	-0.00198143	0.262077	0.495183	NA	NA	NA	NA	NA	Bracken only	-0.00198143	0.262077	0.513592
56458	Xanthomonas_sacchari	k__Bacteria_p__Pseudomonadota_c__Gammaproteobacteria_o__Xanthomonadales_f__Xanthomonadaceae_g__Xanthomonas_s__sacchari	0.00218611	0.309474	0.495183	NA	NA	NA	NA	NA	Bracken only	0.00218611	0.309474	0.513592
343	Xanthomonas_translucens	k__Bacteria_p__Pseudomonadota_c__Gammaproteobacteria_o__Xanthomonadales_f__Xanthomonadaceae_g__Xanthomonas_s__translucens	0.00203849	0.309474	0.495183	NA	NA	NA	NA	NA	Bracken only	0.00203849	0.309474	0.513592
2838237	Leptospira_sp. severe_002	k__Bacteria_p__Spirochaetota_c__Spirochaetia_o__Leptospirales_f__Leptospiraceae_g__Leptospira_s__sp. severe_002	-0.00119397	0.262084	0.495183	NA	NA	NA	NA	NA	Bracken only	-0.00119397	0.262084	0.513592
53419	Treponema_socranskii	k__Bacteria_p__Spirochaetota_c__Spirochaetia_o__Spirochaetales_f__Treponemataceae_g__Treponema_s__socranskii	0.00120408	0.315771	0.495183	NA	NA	NA	NA	NA	Bracken only	0.00120408	0.315771	0.513592
428712	Jonquetella_anthropi	k__Bacteria_p__Synergistota_c__Synergistia_o__Synergistales_f__Dethiosulfovibrionaceae_g__Jonquetella_s__anthropi	-0.0010601	0.30086	0.495183	NA	NA	NA	NA	NA	Bracken only	-0.0010601	0.30086	0.513592
81412	Aminomonas_paucivorans	k__Bacteria_p__Synergistota_c__Synergistia_o__Synergistales_f__Synergistaceae_g__Aminomonas_s__paucivorans	0.00357417	0.307737	0.495183	NA	NA	NA	NA	NA	Bracken only	0.00357417	0.307737	0.513592
453230	Desulfarculus_baarsii	k__Bacteria_p__Thermodesulfobacteriota_c__Desulfarculia_o__Desulfarculales_f__Desulfarculaceae_g__Desulfarculus_s__baarsii	0.00228637	0.309999	0.495183	NA	NA	NA	NA	NA	Bracken only	0.00228637	0.309999	0.513592
1909699	Desulfobulbus_oligotrophicus	k__Bacteria_p__Thermodesulfobacteriota_c__Desulfobulbia_o__Desulfobulbales_f__Desulfobulbaceae_g__Desulfobulbus_s__oligotrophicus	-0.00285435	0.300837	0.495183	NA	NA	NA	NA	NA	Bracken only	-0.00285435	0.300837	0.513592
1986146	Desulfobulbus_oralis	k__Bacteria_p__Thermodesulfobacteriota_c__Desulfobulbia_o__Desulfobulbales_f__Desulfobulbaceae_g__Desulfobulbus_s__oralis	0.00312537	0.313794	0.495183	NA	NA	NA	NA	NA	Bracken only	0.00312537	0.313794	0.513592
876	Desulfovibrio_desulfuricans	k__Bacteria_p__Thermodesulfobacteriota_c__Desulfovibrionia_o__Desulfovibrionales_f__Desulfovibrionaceae_g__Desulfovibrio_s__desulfuricans	0.020208	0.175892	0.468744	k__Bacteria_p__Proteobacteria_c__Deltaproteobacteria_o__Desulfovibrionales_f__Desulfovibrionaceae_g__Desulfovibrio_s__Desulfovibrio_desulfuricans	0.0135055	0.385619	0.55993	0.212831	Both	0.0168567	0.212831	0.513592
58180	Oleidesulfovibrio_alaskensis	k__Bacteria_p__Thermodesulfobacteriota_c__Desulfovibrionia_o__Desulfovibrionales_f__Desulfovibrionaceae_g__Oleidesulfovibrio_s__alaskensis	0.00395356	0.307737	0.495183	NA	NA	NA	NA	NA	Bracken only	0.00395356	0.307737	0.513592
351604	Geotalea_uraniireducens	k__Bacteria_p__Thermodesulfobacteriota_c__Desulfuromonadia_o__Geobacterales_f__Geobacteraceae_g__Geotalea_s__uraniireducens	0.00319017	0.307737	0.495183	NA	NA	NA	NA	NA	Bracken only	0.00319017	0.307737	0.513592
119484	Syntrophobacter_fumaroxidans	k__Bacteria_p__Thermodesulfobacteriota_c__Syntrophobacteria_o__Syntrophobacterales_f__Syntrophobacteraceae_g__Syntrophobacter_s__fumaroxidans	0.00368583	0.307737	0.495183	NA	NA	NA	NA	NA	Bracken only	0.00368583	0.307737	0.513592
1679444	Akkermansia_glycaniphila	k__Bacteria_p__Verrucomicrobiota_c__Verrucomicrobiae_o__Verrucomicrobiales_f__Akkermansiaceae_g__Akkermansia_s__glycaniphila	0.00149345	0.325046	0.495183	NA	NA	NA	NA	NA	Bracken only	0.00149345	0.325046	0.513592
3073964	Akkermansia_sp. EB-AMDK43	k__Bacteria_p__Verrucomicrobiota_c__Verrucomicrobiae_o__Verrucomicrobiales_f__Akkermansiaceae_g__Akkermansia_s__sp. EB-AMDK43	-0.0122222	0.322093	0.495183	NA	NA	NA	NA	NA	Bracken only	-0.0122222	0.322093	0.513592
5811	Toxoplasma_gondii	k__Eukaryota_p__Apicomplexa_c__Conoidasida_o__Eucoccidiorida_f__Sarcocystidae_g__Toxoplasma_s__gondii	0.00451333	0.28584	0.495183	NA	NA	NA	NA	NA	Bracken only	0.00451333	0.28584	0.513592
1379702	Methanobacterium_sp_MB1	NA	NA	NA	NA	k__Archaea_p__Euryarchaeota_c__Methanobacteria_o__Methanobacteriales_f__Methanobacteriaceae_g__Methanobacterium_s__Methanobacterium_sp_MB1	0.00544492	0.308458	0.523267	NA	Metaphlan only	0.00544492	0.308458	0.513592
1077256	Methanosphaera_cuniculi	NA	NA	NA	NA	k__Archaea_p__Euryarchaeota_c__Methanobacteria_o__Methanobacteriales_f__Methanobacteriaceae_g__Methanosphaera_s__Methanosphaera_cuniculi	0.00226894	0.330607	0.523267	NA	Metaphlan only	0.00226894	0.330607	0.513592
664639	Kocuria_salsicia	NA	NA	NA	NA	k__Bacteria_p__Actinobacteria_c__Actinomycetia_o__Micrococcales_f__Micrococcaceae_g__Kocuria_s__Kocuria_salsicia	0.00290109	0.302353	0.523267	NA	Metaphlan only	0.00290109	0.302353	0.513592
156979	Pseudoglutamicibacter_cumminsii	NA	NA	NA	NA	k__Bacteria_p__Actinobacteria_c__Actinomycetia_o__Micrococcales_f__Micrococcaceae_g__Pseudoglutamicibacter_s__Pseudoglutamicibacter_cumminsii	0.0020539	0.311542	0.523267	NA	Metaphlan only	0.0020539	0.311542	0.513592
33012	Propionimicrobium_lymphophilum	NA	NA	NA	NA	k__Bacteria_p__Actinobacteria_c__Actinomycetia_o__Propionibacteriales_f__Propionibacteriaceae_g__Propionimicrobium_s__Propionimicrobium_lymphophilum	0.00284702	0.309812	0.523267	NA	Metaphlan only	0.00284702	0.309812	0.513592
1852385	Olsenella_phocaeensis	NA	NA	NA	NA	k__Bacteria_p__Actinobacteria_c__Coriobacteriia_o__Coriobacteriales_f__Atopobiaceae_g__Olsenella_s__Olsenella_phocaeensis	0.0014667	0.319375	0.523267	NA	Metaphlan only	0.0014667	0.319375	0.513592
1965579	Olsenella_sp_An188	NA	NA	NA	NA	k__Bacteria_p__Actinobacteria_c__Coriobacteriia_o__Coriobacteriales_f__Atopobiaceae_g__Olsenella_s__Olsenella_sp_An188	0.00185713	0.319374	0.523267	NA	Metaphlan only	0.00185713	0.319374	0.513592
2292441	Paratractidigestivibacter_faecalis	NA	NA	NA	NA	k__Bacteria_p__Actinobacteria_c__Coriobacteriia_o__Coriobacteriales_f__Atopobiaceae_g__Paratractidigestivibacter_s__Paratractidigestivibacter_faecalis	-0.00692953	0.264176	0.523267	NA	Metaphlan only	-0.00692953	0.264176	0.513592
1871016	Collinsella_phocaeensis	NA	NA	NA	NA	k__Bacteria_p__Actinobacteria_c__Coriobacteriia_o__Coriobacteriales_f__Coriobacteriaceae_g__Collinsella_s__Collinsella_phocaeensis	-0.00960718	0.206883	0.523267	NA	Metaphlan only	-0.00960718	0.206883	0.513592
1232426	Collinsella_massiliensis	NA	NA	NA	NA	k__Bacteria_p__Actinobacteria_c__Coriobacteriia_o__Coriobacteriales_f__Coriobacteriaceae_g__Enorma_s__Collinsella_massiliensis	-0.00185072	0.312649	0.523267	NA	Metaphlan only	-0.00185072	0.312649	0.513592
1796610	Adlercreutzia_muris	NA	NA	NA	NA	k__Bacteria_p__Actinobacteria_c__Coriobacteriia_o__Eggerthellales_f__Eggerthellaceae_g__Adlercreutzia_s__Adlercreutzia_muris	0.00209953	0.315783	0.523267	NA	Metaphlan only	0.00209953	0.315783	0.513592
2941323	Adlercreutzia_sp_DSM_108611	NA	NA	NA	NA	k__Bacteria_p__Actinobacteria_c__Coriobacteriia_o__Eggerthellales_f__Eggerthellaceae_g__Adlercreutzia_s__Adlercreutzia_sp_DSM_108611	0.00458455	0.307299	0.523267	NA	Metaphlan only	0.00458455	0.307299	0.513592
242230	Eggerthella_sinensis	NA	NA	NA	NA	k__Bacteria_p__Actinobacteria_c__Coriobacteriia_o__Eggerthellales_f__Eggerthellaceae_g__Eggerthella_s__Eggerthella_sinensis	-0.00125914	0.298933	0.523267	NA	Metaphlan only	-0.00125914	0.298933	0.513592
1871008	Eggerthella_timonensis	NA	NA	NA	NA	k__Bacteria_p__Actinobacteria_c__Coriobacteriia_o__Eggerthellales_f__Eggerthellaceae_g__Eggerthella_s__Eggerthella_timonensis	0.000868506	0.325231	0.523267	NA	Metaphlan only	0.000868506	0.325231	0.513592
230658	Paraeggerthella_hongkongensis	NA	NA	NA	NA	k__Bacteria_p__Actinobacteria_c__Coriobacteriia_o__Eggerthellales_f__Eggerthellaceae_g__Paraeggerthella_s__Paraeggerthella_hongkongensis	-0.00174357	0.298934	0.523267	NA	Metaphlan only	-0.00174357	0.298934	0.513592
1852371	Raoultibacter_massiliensis	NA	NA	NA	NA	k__Bacteria_p__Actinobacteria_c__Coriobacteriia_o__Eggerthellales_f__Eggerthellaceae_g__Raoultibacter_s__Raoultibacter_massiliensis	0.00682508	0.276132	0.523267	NA	Metaphlan only	0.00682508	0.276132	0.513592
626934	Slackia_piriformis	NA	NA	NA	NA	k__Bacteria_p__Actinobacteria_c__Coriobacteriia_o__Eggerthellales_f__Eggerthellaceae_g__Slackia_s__Slackia_piriformis	-0.0174672	0.242767	0.523267	NA	Metaphlan only	-0.0174672	0.242767	0.513592
626929	Bacteroides_clarus	NA	NA	NA	NA	k__Bacteria_p__Bacteroidota_c__Bacteroidia_o__Bacteroidales_f__Bacteroidaceae_g__Bacteroides_s__Bacteroides_clarus	-0.0226755	0.198984	0.523267	NA	Metaphlan only	-0.0226755	0.198984	0.513592
477666	Bacteroides_graminisolvens	NA	NA	NA	NA	k__Bacteria_p__Bacteroidota_c__Bacteroidia_o__Bacteroidales_f__Bacteroidaceae_g__Bacteroides_s__Bacteroides_graminisolvens	0.00528671	0.308458	0.523267	NA	Metaphlan only	0.00528671	0.308458	0.513592
1903262	Bacteroides_ndongoniae	NA	NA	NA	NA	k__Bacteria_p__Bacteroidota_c__Bacteroidia_o__Bacteroidales_f__Bacteroidaceae_g__Bacteroides_s__Bacteroides_ndongoniae	-0.00498066	0.31217	0.523267	NA	Metaphlan only	-0.00498066	0.31217	0.513592
2834112	Bacteroides_propionicigenes	NA	NA	NA	NA	k__Bacteria_p__Bacteroidota_c__Bacteroidia_o__Bacteroidales_f__Bacteroidaceae_g__Bacteroides_s__Bacteroides_propionicigenes	-0.00402611	0.313961	0.523267	NA	Metaphlan only	-0.00402611	0.313961	0.513592
1133319	Bacteroides_reticulotermitis	NA	NA	NA	NA	k__Bacteria_p__Bacteroidota_c__Bacteroidia_o__Bacteroidales_f__Bacteroidaceae_g__Bacteroides_s__Bacteroides_reticulotermitis	0.00295622	0.308459	0.523267	NA	Metaphlan only	0.00295622	0.308459	0.513592
691816	Bacteroides_rodentium	NA	NA	NA	NA	k__Bacteria_p__Bacteroidota_c__Bacteroidia_o__Bacteroidales_f__Bacteroidaceae_g__Bacteroides_s__Bacteroides_rodentium	-0.00201223	0.309847	0.523267	NA	Metaphlan only	-0.00201223	0.309847	0.513592
1965632	Bacteroides_sp_An322	NA	NA	NA	NA	k__Bacteria_p__Bacteroidota_c__Bacteroidia_o__Bacteroidales_f__Bacteroidaceae_g__Bacteroides_s__Bacteroides_sp_An322	-0.00473035	0.31217	0.523267	NA	Metaphlan only	-0.00473035	0.31217	0.513592
2972461	Bacteroides_sp_ET225	NA	NA	NA	NA	k__Bacteria_p__Bacteroidota_c__Bacteroidia_o__Bacteroidales_f__Bacteroidaceae_g__Bacteroides_s__Bacteroides_sp_ET225	-0.00479592	0.31217	0.523267	NA	Metaphlan only	-0.00479592	0.31217	0.513592
2723058	Bacteroides_sp_GM023	NA	NA	NA	NA	k__Bacteria_p__Bacteroidota_c__Bacteroidia_o__Bacteroidales_f__Bacteroidaceae_g__Bacteroides_s__Bacteroides_sp_GM023	0.00515712	0.314102	0.523267	NA	Metaphlan only	0.00515712	0.314102	0.513592
2086579	Bacteroides_sp_Marseille_P3684	NA	NA	NA	NA	k__Bacteria_p__Bacteroidota_c__Bacteroidia_o__Bacteroidales_f__Bacteroidaceae_g__Bacteroides_s__Bacteroides_sp_Marseille_P3684	0.00274476	0.313925	0.523267	NA	Metaphlan only	0.00274476	0.313925	0.513592
1917883	Bacteroides_togonis	NA	NA	NA	NA	k__Bacteria_p__Bacteroidota_c__Bacteroidia_o__Bacteroidales_f__Bacteroidaceae_g__Bacteroides_s__Bacteroides_togonis	0.00278471	0.313717	0.523267	NA	Metaphlan only	0.00278471	0.313717	0.513592
2786956	Phocaeicola_faecalis	NA	NA	NA	NA	k__Bacteria_p__Bacteroidota_c__Bacteroidia_o__Bacteroidales_f__Bacteroidaceae_g__Phocaeicola_s__Phocaeicola_faecalis	-0.00555352	0.302521	0.523267	NA	Metaphlan only	-0.00555352	0.302521	0.513592
2739389	Phocaeicola_faecicola	NA	NA	NA	NA	k__Bacteria_p__Bacteroidota_c__Bacteroidia_o__Bacteroidales_f__Bacteroidaceae_g__Phocaeicola_s__Phocaeicola_faecicola	0.0019844	0.315486	0.523267	NA	Metaphlan only	0.0019844	0.315486	0.513592
163665	Dysgonomonas_mossii	NA	NA	NA	NA	k__Bacteria_p__Bacteroidota_c__Bacteroidia_o__Bacteroidales_f__Dysgonomonadaceae_g__Dysgonomonas_s__Dysgonomonas_mossii	0.00646232	0.302352	0.523267	NA	Metaphlan only	0.00646232	0.302352	0.513592
626933	Odoribacter_laneus	NA	NA	NA	NA	k__Bacteria_p__Bacteroidota_c__Bacteroidia_o__Bacteroidales_f__Odoribacteraceae_g__Odoribacter_s__Odoribacter_laneus	0.0183532	0.291743	0.523267	NA	Metaphlan only	0.0183532	0.291743	0.513592
242750	Prevotella_bergensis	NA	NA	NA	NA	k__Bacteria_p__Bacteroidota_c__Bacteroidia_o__Bacteroidales_f__Prevotellaceae_g__Prevotella_s__Prevotella_bergensis	0.00190831	0.320973	0.523267	NA	Metaphlan only	0.00190831	0.320973	0.513592
1703337	Prevotella_colorans	NA	NA	NA	NA	k__Bacteria_p__Bacteroidota_c__Bacteroidia_o__Bacteroidales_f__Prevotellaceae_g__Prevotella_s__Prevotella_colorans	-0.0027626	0.309047	0.523267	NA	Metaphlan only	-0.0027626	0.309047	0.513592
1917878	Prevotella_ihumii	NA	NA	NA	NA	k__Bacteria_p__Bacteroidota_c__Bacteroidia_o__Bacteroidales_f__Prevotellaceae_g__Prevotella_s__Prevotella_ihumii	-0.000920972	0.321254	0.523267	NA	Metaphlan only	-0.000920972	0.321254	0.513592
2479840	Prevotella_marseillensis	NA	NA	NA	NA	k__Bacteria_p__Bacteroidota_c__Bacteroidia_o__Bacteroidales_f__Prevotellaceae_g__Prevotella_s__Prevotella_marseillensis	-0.00506666	0.29589	0.523267	NA	Metaphlan only	-0.00506666	0.29589	0.513592
2022527	Prevotella_sp_885	NA	NA	NA	NA	k__Bacteria_p__Bacteroidota_c__Bacteroidia_o__Bacteroidales_f__Prevotellaceae_g__Prevotella_s__Prevotella_sp_885	-0.00762507	0.227219	0.523267	NA	Metaphlan only	-0.00762507	0.227219	0.513592
2290935	Parabacteroides_acidifaciens	NA	NA	NA	NA	k__Bacteria_p__Bacteroidota_c__Bacteroidia_o__Bacteroidales_f__Tannerellaceae_g__Parabacteroides_s__Parabacteroides_acidifaciens	0.00441259	0.309479	0.523267	NA	Metaphlan only	0.00441259	0.309479	0.513592
1936995	Parabacteroides_bouchesdurhonensis	NA	NA	NA	NA	k__Bacteria_p__Bacteroidota_c__Bacteroidia_o__Bacteroidales_f__Tannerellaceae_g__Parabacteroides_s__Parabacteroides_bouchesdurhonensis	-0.0039527	0.300569	0.523267	NA	Metaphlan only	-0.0039527	0.300569	0.513592
871327	Parabacteroides_chinchillae	NA	NA	NA	NA	k__Bacteria_p__Bacteroidota_c__Bacteroidia_o__Bacteroidales_f__Tannerellaceae_g__Parabacteroides_s__Parabacteroides_chinchillae	-0.00151111	0.330142	0.523267	NA	Metaphlan only	-0.00151111	0.330142	0.513592
33946	Kurthia_gibsonii	NA	NA	NA	NA	k__Bacteria_p__Firmicutes_c__Bacilli_o__Bacillales_f__Planococcaceae_g__Kurthia_s__Kurthia_gibsonii	-0.0012566	0.330141	0.523267	NA	Metaphlan only	-0.0012566	0.330141	0.513592
178214	Facklamia_hominis	NA	NA	NA	NA	k__Bacteria_p__Firmicutes_c__Bacilli_o__Lactobacillales_f__Aerococcaceae_g__Facklamia_s__Facklamia_hominis	0.00366783	0.309812	0.523267	NA	Metaphlan only	0.00366783	0.309812	0.513592
137730	Falseniella_ignava	NA	NA	NA	NA	k__Bacteria_p__Firmicutes_c__Bacilli_o__Lactobacillales_f__Aerococcaceae_g__Falseniella_s__Falseniella_ignava	0.0034879	0.309812	0.523267	NA	Metaphlan only	0.0034879	0.309812	0.513592
246144	Enterococcus_italicus	NA	NA	NA	NA	k__Bacteria_p__Firmicutes_c__Bacilli_o__Lactobacillales_f__Enterococcaceae_g__Enterococcus_s__Enterococcus_italicus	-0.0010256	0.33014	0.523267	NA	Metaphlan only	-0.0010256	0.33014	0.513592
105612	Dellaglioa_algida	NA	NA	NA	NA	k__Bacteria_p__Firmicutes_c__Bacilli_o__Lactobacillales_f__Lactobacillaceae_g__Dellaglioa_s__Dellaglioa_algida	-0.0037973	0.325607	0.523267	NA	Metaphlan only	-0.0037973	0.325607	0.513592
1670446	Lactiplantibacillus_herbarum	NA	NA	NA	NA	k__Bacteria_p__Firmicutes_c__Bacilli_o__Lactobacillales_f__Lactobacillaceae_g__Lactiplantibacillus_s__Lactiplantibacillus_herbarum	-0.00154245	0.317748	0.523267	NA	Metaphlan only	-0.00154245	0.317748	0.513592
910540	Leuconostoc_miyukkimchii	NA	NA	NA	NA	k__Bacteria_p__Firmicutes_c__Bacilli_o__Lactobacillales_f__Lactobacillaceae_g__Leuconostoc_s__Leuconostoc_miyukkimchii	-0.00268571	0.313042	0.523267	NA	Metaphlan only	-0.00268571	0.313042	0.513592
227943	Limosilactobacillus_antri	NA	NA	NA	NA	k__Bacteria_p__Firmicutes_c__Bacilli_o__Lactobacillales_f__Lactobacillaceae_g__Limosilactobacillus_s__Limosilactobacillus_antri	0.00431871	0.307299	0.523267	NA	Metaphlan only	0.00431871	0.307299	0.513592
480391	Pediococcus_argentinicus	NA	NA	NA	NA	k__Bacteria_p__Firmicutes_c__Bacilli_o__Lactobacillales_f__Lactobacillaceae_g__Pediococcus_s__Pediococcus_argentinicus	-0.0022975	0.193125	0.523267	NA	Metaphlan only	-0.0022975	0.193125	0.513592
54062	Pediococcus_parvulus	NA	NA	NA	NA	k__Bacteria_p__Firmicutes_c__Bacilli_o__Lactobacillales_f__Lactobacillaceae_g__Pediococcus_s__Pediococcus_parvulus	-0.00309226	0.309848	0.523267	NA	Metaphlan only	-0.00309226	0.309848	0.513592
176090	Streptococcus_sinensis	NA	NA	NA	NA	k__Bacteria_p__Firmicutes_c__Bacilli_o__Lactobacillales_f__Streptococcaceae_g__Streptococcus_s__Streptococcus_sinensis	0.00169551	0.319375	0.523267	NA	Metaphlan only	0.00169551	0.319375	0.513592
999425	Streptococcus_sp_F0442	NA	NA	NA	NA	k__Bacteria_p__Firmicutes_c__Bacilli_o__Lactobacillales_f__Streptococcaceae_g__Streptococcus_s__Streptococcus_sp_F0442	-0.00443168	0.217391	0.523267	NA	Metaphlan only	-0.00443168	0.217391	0.513592
1585974	Beduini_massiliensis	NA	NA	NA	NA	k__Bacteria_p__Firmicutes_c__Clostridia_o__Eubacteriales_f__Clostridiaceae_g__Beduini_s__Beduini_massiliensis	-0.0018162	0.319501	0.523267	NA	Metaphlan only	-0.0018162	0.319501	0.513592
1945634	Butyricicoccus_porcorum	NA	NA	NA	NA	k__Bacteria_p__Firmicutes_c__Clostridia_o__Eubacteriales_f__Clostridiaceae_g__Butyricicoccus_s__Butyricicoccus_porcorum	0.00334878	0.310005	0.523267	NA	Metaphlan only	0.00334878	0.310005	0.513592
2292201	Clostridium_sp_AF12_28	NA	NA	NA	NA	k__Bacteria_p__Firmicutes_c__Clostridia_o__Eubacteriales_f__Clostridiaceae_g__Clostridium_s__Clostridium_sp_AF12_28	-0.0219152	0.206614	0.523267	NA	Metaphlan only	-0.0219152	0.206614	0.513592
2293028	Clostridium_sp_AM29_11AC	NA	NA	NA	NA	k__Bacteria_p__Firmicutes_c__Clostridia_o__Eubacteriales_f__Clostridiaceae_g__Clostridium_s__Clostridium_sp_AM29_11AC	0.0148249	0.313037	0.523267	NA	Metaphlan only	0.0148249	0.313037	0.513592
2292307	Clostridium_sp_AM58_1XD	NA	NA	NA	NA	k__Bacteria_p__Firmicutes_c__Clostridia_o__Eubacteriales_f__Clostridiaceae_g__Clostridium_s__Clostridium_sp_AM58_1XD	-0.00357245	0.317771	0.523267	NA	Metaphlan only	-0.00357245	0.317771	0.513592
1720194	Clostridium_sp_AT4	NA	NA	NA	NA	k__Bacteria_p__Firmicutes_c__Clostridia_o__Eubacteriales_f__Clostridiaceae_g__Clostridium_s__Clostridium_sp_AT4	-0.0316085	0.19746	0.523267	NA	Metaphlan only	-0.0316085	0.19746	0.513592
1816694	Clostridium_sp_Marseille_P2538	NA	NA	NA	NA	k__Bacteria_p__Firmicutes_c__Clostridia_o__Eubacteriales_f__Clostridiaceae_g__Clostridium_s__Clostridium_sp_Marseille_P2538	0.00611997	0.200987	0.523267	NA	Metaphlan only	0.00611997	0.200987	0.513592
2067550	Clostridium_sp_chh4_2	NA	NA	NA	NA	k__Bacteria_p__Firmicutes_c__Clostridia_o__Eubacteriales_f__Clostridiaceae_g__Clostridium_s__Clostridium_sp_chh4_2	-0.0120214	0.290545	0.523267	NA	Metaphlan only	-0.0120214	0.290545	0.513592
1559	Clostridium_tertium	NA	NA	NA	NA	k__Bacteria_p__Firmicutes_c__Clostridia_o__Eubacteriales_f__Clostridiaceae_g__Clostridium_s__Clostridium_tertium	0.00344935	0.304825	0.523267	NA	Metaphlan only	0.00344935	0.304825	0.513592
1871024	Mordavella_massiliensis	NA	NA	NA	NA	k__Bacteria_p__Firmicutes_c__Clostridia_o__Eubacteriales_f__Clostridiaceae_g__Mordavella_s__Mordavella_massiliensis	0.00356113	0.308132	0.523267	NA	Metaphlan only	0.00356113	0.308132	0.513592
1267	Sarcina_ventriculi	NA	NA	NA	NA	k__Bacteria_p__Firmicutes_c__Clostridia_o__Eubacteriales_f__Clostridiaceae_g__Sarcina_s__Sarcina_ventriculi	0.00310392	0.308016	0.523267	NA	Metaphlan only	0.00310392	0.308016	0.513592
290054	Eubacterium_coprostanoligenes	NA	NA	NA	NA	k__Bacteria_p__Firmicutes_c__Clostridia_o__Eubacteriales_f__Eubacteriaceae_g__Eubacterium_s__Eubacterium_coprostanoligenes	-0.0115074	0.280643	0.523267	NA	Metaphlan only	-0.0115074	0.280643	0.513592
2787097	Eubacterium_sp_1001713B170207_170306_E7	NA	NA	NA	NA	k__Bacteria_p__Firmicutes_c__Clostridia_o__Eubacteriales_f__Eubacteriaceae_g__Eubacterium_s__Eubacterium_sp_1001713B170207_170306_E7	0.00140976	0.311543	0.523267	NA	Metaphlan only	0.00140976	0.311543	0.513592
2841519	Eubacterium_sp_MSJ_21	NA	NA	NA	NA	k__Bacteria_p__Firmicutes_c__Clostridia_o__Eubacteriales_f__Eubacteriaceae_g__Eubacterium_s__Eubacterium_sp_MSJ_21	0.00214869	0.325055	0.523267	NA	Metaphlan only	0.00214869	0.325055	0.513592
2779356	Gallibacter_intestinalis	NA	NA	NA	NA	k__Bacteria_p__Firmicutes_c__Clostridia_o__Eubacteriales_f__Eubacteriaceae_g__Gallibacter_s__Gallibacter_intestinalis	0.00341558	0.315782	0.523267	NA	Metaphlan only	0.00341558	0.315782	0.513592
2763645	Lentihominibacter_hominis	NA	NA	NA	NA	k__Bacteria_p__Firmicutes_c__Clostridia_o__Eubacteriales_f__Eubacteriales_Family_XIII_Incertae_Sedis_g__Lentihominibacter_s__Lentihominibacter_hominis	0.0262399	0.211846	0.523267	NA	Metaphlan only	0.0262399	0.211846	0.513592
1871012	Mobilibacterium_timonense	NA	NA	NA	NA	k__Bacteria_p__Firmicutes_c__Clostridia_o__Eubacteriales_f__Eubacteriales_Family_XIII_Incertae_Sedis_g__Mobilibacterium_s__Mobilibacterium_timonense	0.00170078	0.319375	0.523267	NA	Metaphlan only	0.00170078	0.319375	0.513592
2763644	Zhenpiania_hominis	NA	NA	NA	NA	k__Bacteria_p__Firmicutes_c__Clostridia_o__Eubacteriales_f__Eubacteriales_Family_XIII_Incertae_Sedis_g__Zhenpiania_s__Zhenpiania_hominis	0.0200075	0.261449	0.523267	NA	Metaphlan only	0.0200075	0.261449	0.513592
1261637	Anaerostipes_sp_992a	NA	NA	NA	NA	k__Bacteria_p__Firmicutes_c__Clostridia_o__Eubacteriales_f__Lachnospiraceae_g__Anaerostipes_s__Anaerostipes_sp_992a	0.00355575	0.309166	0.523267	NA	Metaphlan only	0.00355575	0.309166	0.513592
2358141	Anaerotignum_faecicola	NA	NA	NA	NA	k__Bacteria_p__Firmicutes_c__Clostridia_o__Eubacteriales_f__Lachnospiraceae_g__Anaerotignum_s__Anaerotignum_faecicola	-0.0287208	0.207853	0.523267	NA	Metaphlan only	-0.0287208	0.207853	0.513592
871665	Blautia_faecis	NA	NA	NA	NA	k__Bacteria_p__Firmicutes_c__Clostridia_o__Eubacteriales_f__Lachnospiraceae_g__Blautia_s__Blautia_faecis	-0.00954699	0.315886	0.523267	NA	Metaphlan only	-0.00954699	0.315886	0.513592
53443	Blautia_hydrogenotrophica	NA	NA	NA	NA	k__Bacteria_p__Firmicutes_c__Clostridia_o__Eubacteriales_f__Lachnospiraceae_g__Blautia_s__Blautia_hydrogenotrophica	-0.0242464	0.256963	0.523267	NA	Metaphlan only	-0.0242464	0.256963	0.513592
2841511	Blautia_sp_MSJ_9	NA	NA	NA	NA	k__Bacteria_p__Firmicutes_c__Clostridia_o__Eubacteriales_f__Lachnospiraceae_g__Blautia_s__Blautia_sp_MSJ_9	-0.00512727	0.216832	0.523267	NA	Metaphlan only	-0.00512727	0.216832	0.513592
2292231	Coprococcus_sp_AF21_14LB	NA	NA	NA	NA	k__Bacteria_p__Firmicutes_c__Clostridia_o__Eubacteriales_f__Lachnospiraceae_g__Coprococcus_s__Coprococcus_sp_AF21_14LB	0.0130954	0.284003	0.523267	NA	Metaphlan only	0.0130954	0.284003	0.513592
658665	Dorea_sp_D27	NA	NA	NA	NA	k__Bacteria_p__Firmicutes_c__Clostridia_o__Eubacteriales_f__Lachnospiraceae_g__Dorea_s__Dorea_sp_D27	0.00303911	0.30677	0.523267	NA	Metaphlan only	0.00303911	0.30677	0.513592
2292348	Eisenbergiella_sp_OF01_20	NA	NA	NA	NA	k__Bacteria_p__Firmicutes_c__Clostridia_o__Eubacteriales_f__Lachnospiraceae_g__Eisenbergiella_s__Eisenbergiella_sp_OF01_20	0.0128439	0.188817	0.523267	NA	Metaphlan only	0.0128439	0.188817	0.513592
81424	Clostridium_methoxybenzovorans	NA	NA	NA	NA	k__Bacteria_p__Firmicutes_c__Clostridia_o__Eubacteriales_f__Lachnospiraceae_g__Lachnoclostridium_s__Clostridium_methoxybenzovorans	0.00130187	0.30948	0.523267	NA	Metaphlan only	0.00130187	0.30948	0.513592
1917870	Lachnoclostridium_pacaense	NA	NA	NA	NA	k__Bacteria_p__Firmicutes_c__Clostridia_o__Eubacteriales_f__Lachnospiraceae_g__Lachnoclostridium_s__Lachnoclostridium_pacaense	0.0188561	0.307328	0.523267	NA	Metaphlan only	0.0188561	0.307328	0.513592
1965547	Lachnoclostridium_sp_An118	NA	NA	NA	NA	k__Bacteria_p__Firmicutes_c__Clostridia_o__Eubacteriales_f__Lachnospiraceae_g__Lachnoclostridium_s__Lachnoclostridium_sp_An118	-0.0102657	0.190431	0.523267	NA	Metaphlan only	-0.0102657	0.190431	0.513592
1965555	Lachnoclostridium_sp_An131	NA	NA	NA	NA	k__Bacteria_p__Firmicutes_c__Clostridia_o__Eubacteriales_f__Lachnospiraceae_g__Lachnoclostridium_s__Lachnoclostridium_sp_An131	0.0172565	0.255556	0.523267	NA	Metaphlan only	0.0172565	0.255556	0.513592
1965569	Lachnoclostridium_sp_An169	NA	NA	NA	NA	k__Bacteria_p__Firmicutes_c__Clostridia_o__Eubacteriales_f__Lachnospiraceae_g__Lachnoclostridium_s__Lachnoclostridium_sp_An169	-0.00121128	0.30059	0.523267	NA	Metaphlan only	-0.00121128	0.30059	0.513592
2219695	Luxibacter_massiliensis	NA	NA	NA	NA	k__Bacteria_p__Firmicutes_c__Clostridia_o__Eubacteriales_f__Lachnospiraceae_g__Luxibacter_s__Luxibacter_massiliensis	-0.00268612	0.248943	0.523267	NA	Metaphlan only	-0.00268612	0.248943	0.513592
2763054	Mediterraneibacter_sp_NSJ_55	NA	NA	NA	NA	k__Bacteria_p__Firmicutes_c__Clostridia_o__Eubacteriales_f__Lachnospiraceae_g__Mediterraneibacter_s__Mediterraneibacter_sp_NSJ_55	-0.0011308	0.315859	0.523267	NA	Metaphlan only	-0.0011308	0.315859	0.513592
1796634	Muricomes_intestini	NA	NA	NA	NA	k__Bacteria_p__Firmicutes_c__Clostridia_o__Eubacteriales_f__Lachnospiraceae_g__Muricomes_s__Muricomes_intestini	0.00220525	0.310414	0.523267	NA	Metaphlan only	0.00220525	0.310414	0.513592
2592333	Sellimonas_caecigallum	NA	NA	NA	NA	k__Bacteria_p__Firmicutes_c__Clostridia_o__Eubacteriales_f__Lachnospiraceae_g__Sellimonas_s__Sellimonas_caecigallum	0.00257448	0.312189	0.523267	NA	Metaphlan only	0.00257448	0.312189	0.513592
290052	Acetivibrio_ethanolgignens	NA	NA	NA	NA	k__Bacteria_p__Firmicutes_c__Clostridia_o__Eubacteriales_f__Oscillospiraceae_g__Acetivibrio_s__Acetivibrio_ethanolgignens	-0.00150498	0.321012	0.523267	NA	Metaphlan only	-0.00150498	0.321012	0.513592
39484	Agathobaculum_desmolans	NA	NA	NA	NA	k__Bacteria_p__Firmicutes_c__Clostridia_o__Eubacteriales_f__Oscillospiraceae_g__Agathobaculum_s__Agathobaculum_desmolans	0.00519431	0.31154	0.523267	NA	Metaphlan only	0.00519431	0.31154	0.513592
1673720	Anaerotruncus_massiliensis	NA	NA	NA	NA	k__Bacteria_p__Firmicutes_c__Clostridia_o__Eubacteriales_f__Oscillospiraceae_g__Anaerotruncus_s__Anaerotruncus_massiliensis	0.0254256	0.272699	0.523267	NA	Metaphlan only	0.0254256	0.272699	0.513592
1871018	Angelakisella_massiliensis	NA	NA	NA	NA	k__Bacteria_p__Firmicutes_c__Clostridia_o__Eubacteriales_f__Oscillospiraceae_g__Angelakisella_s__Angelakisella_massiliensis	-0.0184633	0.267321	0.523267	NA	Metaphlan only	-0.0184633	0.267321	0.513592
1965538	Flavonifractor_sp_An100	NA	NA	NA	NA	k__Bacteria_p__Firmicutes_c__Clostridia_o__Eubacteriales_f__Oscillospiraceae_g__Flavonifractor_s__Flavonifractor_sp_An100	-0.0167043	0.277427	0.523267	NA	Metaphlan only	-0.0167043	0.277427	0.513592
1965660	Flavonifractor_sp_An82	NA	NA	NA	NA	k__Bacteria_p__Firmicutes_c__Clostridia_o__Eubacteriales_f__Oscillospiraceae_g__Flavonifractor_s__Flavonifractor_sp_An82	0.00205364	0.311541	0.523267	NA	Metaphlan only	0.00205364	0.311541	0.513592
1650663	Fournierella_massiliensis	NA	NA	NA	NA	k__Bacteria_p__Firmicutes_c__Clostridia_o__Eubacteriales_f__Oscillospiraceae_g__Fournierella_s__Fournierella_massiliensis	-0.0229553	0.19173	0.523267	NA	Metaphlan only	-0.0229553	0.19173	0.513592
2764322	Hydrogeniiclostridium_mannosilyticum	NA	NA	NA	NA	k__Bacteria_p__Firmicutes_c__Clostridia_o__Eubacteriales_f__Oscillospiraceae_g__Hydrogeniiclostridium_s__Hydrogeniiclostridium_mannosilyticum	-0.0176157	0.280832	0.523267	NA	Metaphlan only	-0.0176157	0.280832	0.513592
2841525	Pseudoflavonifractor_sp_MSJ_30	NA	NA	NA	NA	k__Bacteria_p__Firmicutes_c__Clostridia_o__Eubacteriales_f__Oscillospiraceae_g__Pseudoflavonifractor_s__Pseudoflavonifractor_sp_MSJ_30	-0.0022122	0.320019	0.523267	NA	Metaphlan only	-0.0022122	0.320019	0.513592
2883233	Ruminococcus_sp_210702_SL_1_03	NA	NA	NA	NA	k__Bacteria_p__Firmicutes_c__Clostridia_o__Eubacteriales_f__Oscillospiraceae_g__Ruminococcus_s__Ruminococcus_sp_210702_SL_1_03	0.00260379	0.325055	0.523267	NA	Metaphlan only	0.00260379	0.325055	0.513592
2763673	Yanshouia_hominis	NA	NA	NA	NA	k__Bacteria_p__Firmicutes_c__Clostridia_o__Eubacteriales_f__Oscillospiraceae_g__Yanshouia_s__Yanshouia_hominis	0.0229282	0.253708	0.523267	NA	Metaphlan only	0.0229282	0.253708	0.513592
2763677	Zongyangia_hominis	NA	NA	NA	NA	k__Bacteria_p__Firmicutes_c__Clostridia_o__Eubacteriales_f__Oscillospiraceae_g__Zongyangia_s__Zongyangia_hominis	0.00256386	0.308105	0.523267	NA	Metaphlan only	0.00256386	0.308105	0.513592
1737	Eubacterium_tenue	NA	NA	NA	NA	k__Bacteria_p__Firmicutes_c__Clostridia_o__Eubacteriales_f__Peptostreptococcaceae_g__Paeniclostridium_s__Eubacterium_tenue	0.00124065	0.330608	0.523267	NA	Metaphlan only	0.00124065	0.330608	0.513592
1159213	Peptostreptococcus_canis	NA	NA	NA	NA	k__Bacteria_p__Firmicutes_c__Clostridia_o__Eubacteriales_f__Peptostreptococcaceae_g__Peptostreptococcus_s__Peptostreptococcus_canis	0.00318975	0.311541	0.523267	NA	Metaphlan only	0.00318975	0.311541	0.513592
341694	Peptostreptococcus_stomatis	NA	NA	NA	NA	k__Bacteria_p__Firmicutes_c__Clostridia_o__Eubacteriales_f__Peptostreptococcaceae_g__Peptostreptococcus_s__Peptostreptococcus_stomatis	0.0081665	0.286245	0.523267	NA	Metaphlan only	0.0081665	0.286245	0.513592
36841	Terrisporobacter_glycolicus	NA	NA	NA	NA	k__Bacteria_p__Firmicutes_c__Clostridia_o__Eubacteriales_f__Peptostreptococcaceae_g__Terrisporobacter_s__Terrisporobacter_glycolicus	0.00107405	0.315785	0.523267	NA	Metaphlan only	0.00107405	0.315785	0.513592
31973	Eggerthia_catenaformis	NA	NA	NA	NA	k__Bacteria_p__Firmicutes_c__Erysipelotrichia_o__Erysipelotrichales_f__Coprobacillaceae_g__Eggerthia_s__Eggerthia_catenaformis	-0.00717948	0.280642	0.523267	NA	Metaphlan only	-0.00717948	0.280642	0.513592
2652286	Sharpea_porci	NA	NA	NA	NA	k__Bacteria_p__Firmicutes_c__Erysipelotrichia_o__Erysipelotrichales_f__Coprobacillaceae_g__Sharpea_s__Sharpea_porci	-0.00209395	0.310581	0.523267	NA	Metaphlan only	-0.00209395	0.310581	0.513592
1470350	Candidatus_Stoquefichus_massiliensis	NA	NA	NA	NA	k__Bacteria_p__Firmicutes_c__Erysipelotrichia_o__Erysipelotrichales_f__Erysipelotrichaceae_g__Candidatus_Stoquefichus_s__Candidatus_Stoquefichus_massiliensis	0.0045042	0.220795	0.523267	NA	Metaphlan only	0.0045042	0.220795	0.513592
1658109	Candidatus_Stoquefichus_sp_SB1	NA	NA	NA	NA	k__Bacteria_p__Firmicutes_c__Erysipelotrichia_o__Erysipelotrichales_f__Erysipelotrichaceae_g__Candidatus_Stoquefichus_s__Candidatus_Stoquefichus_sp_SB1	-0.0102671	0.267483	0.523267	NA	Metaphlan only	-0.0102671	0.267483	0.513592
69824	Clostridium_cocleatum	NA	NA	NA	NA	k__Bacteria_p__Firmicutes_c__Erysipelotrichia_o__Erysipelotrichales_f__Erysipelotrichaceae_g__Erysipelatoclostridium_s__Clostridium_cocleatum	-0.00133741	0.296788	0.523267	NA	Metaphlan only	-0.00133741	0.296788	0.513592
1965566	Erysipelatoclostridium_sp_An15	NA	NA	NA	NA	k__Bacteria_p__Firmicutes_c__Erysipelotrichia_o__Erysipelotrichales_f__Erysipelotrichaceae_g__Erysipelatoclostridium_s__Erysipelatoclostridium_sp_An15	0.00810252	0.268874	0.523267	NA	Metaphlan only	0.00810252	0.268874	0.513592
1982628	Faecalibacillus_faecis	NA	NA	NA	NA	k__Bacteria_p__Firmicutes_c__Erysipelotrichia_o__Erysipelotrichales_f__Erysipelotrichaceae_g__Faecalibacillus_s__Faecalibacillus_faecis	-0.0212822	0.288617	0.523267	NA	Metaphlan only	-0.0212822	0.288617	0.513592
39483	Faecalitalea_cylindroides	NA	NA	NA	NA	k__Bacteria_p__Firmicutes_c__Erysipelotrichia_o__Erysipelotrichales_f__Erysipelotrichaceae_g__Faecalitalea_s__Faecalitalea_cylindroides	0.0168627	0.288398	0.523267	NA	Metaphlan only	0.0168627	0.288398	0.513592
1903263	Traorella_massiliensis	NA	NA	NA	NA	k__Bacteria_p__Firmicutes_c__Erysipelotrichia_o__Erysipelotrichales_f__Erysipelotrichaceae_g__Traorella_s__Traorella_massiliensis	-0.0118505	0.277598	0.523267	NA	Metaphlan only	-0.0118505	0.277598	0.513592
2951143	Turicibacter_sp_1E2	NA	NA	NA	NA	k__Bacteria_p__Firmicutes_c__Erysipelotrichia_o__Erysipelotrichales_f__Turicibacteraceae_g__Turicibacter_s__Turicibacter_sp_1E2	-0.00301385	0.304634	0.523267	NA	Metaphlan only	-0.00301385	0.304634	0.513592
1321780	Mitsuokella_sp_oral_taxon_131	NA	NA	NA	NA	k__Bacteria_p__Firmicutes_c__Negativicutes_o__Selenomonadales_f__Selenomonadaceae_g__Mitsuokella_s__Mitsuokella_sp_oral_taxon_131	0.00403341	0.309812	0.523267	NA	Metaphlan only	0.00403341	0.309812	0.513592
135083	Selenomonas_noxia	NA	NA	NA	NA	k__Bacteria_p__Firmicutes_c__Negativicutes_o__Selenomonadales_f__Selenomonadaceae_g__Selenomonas_s__Selenomonas_noxia	0.00171912	0.302354	0.523267	NA	Metaphlan only	0.00171912	0.302354	0.513592
159836	Megasphaera_hominis	NA	NA	NA	NA	k__Bacteria_p__Firmicutes_c__Negativicutes_o__Veillonellales_f__Veillonellaceae_g__Megasphaera_s__Megasphaera_hominis	-0.00278115	0.312046	0.523267	NA	Metaphlan only	-0.00278115	0.312046	0.513592
1273103	Megasphaera_sp_NM10	NA	NA	NA	NA	k__Bacteria_p__Firmicutes_c__Negativicutes_o__Veillonellales_f__Veillonellaceae_g__Megasphaera_s__Megasphaera_sp_NM10	-0.00362438	0.30533	0.523267	NA	Metaphlan only	-0.00362438	0.30533	0.513592
419208	Veillonella_denticariosi	NA	NA	NA	NA	k__Bacteria_p__Firmicutes_c__Negativicutes_o__Veillonellales_f__Veillonellaceae_g__Veillonella_s__Veillonella_denticariosi	0.00249475	0.308017	0.523267	NA	Metaphlan only	0.00249475	0.308017	0.513592
2057799	Anaerococcus_sp_Marseille_P3915	NA	NA	NA	NA	k__Bacteria_p__Firmicutes_c__Tissierellia_o__Tissierellales_f__Peptoniphilaceae_g__Anaerococcus_s__Anaerococcus_sp_Marseille_P3915	0.00211865	0.309821	0.523267	NA	Metaphlan only	0.00211865	0.309821	0.513592
1689303	Lagierella_massiliensis	NA	NA	NA	NA	k__Bacteria_p__Firmicutes_c__Tissierellia_o__Tissierellales_f__Peptoniphilaceae_g__Lagierella_s__Lagierella_massiliensis	0.00276169	0.3073	0.523267	NA	Metaphlan only	0.00276169	0.3073	0.513592
507750	Peptoniphilus_duerdenii	NA	NA	NA	NA	k__Bacteria_p__Firmicutes_c__Tissierellia_o__Tissierellales_f__Peptoniphilaceae_g__Peptoniphilus_s__Peptoniphilus_duerdenii	0.00126151	0.320199	0.523267	NA	Metaphlan only	0.00126151	0.320199	0.513592
1871017	Peptoniphilus_urinimassiliensis	NA	NA	NA	NA	k__Bacteria_p__Firmicutes_c__Tissierellia_o__Tissierellales_f__Peptoniphilaceae_g__Peptoniphilus_s__Peptoniphilus_urinimassiliensis	-0.0013792	0.305334	0.523267	NA	Metaphlan only	-0.0013792	0.305334	0.513592
689904	Tissierella_carlieri	NA	NA	NA	NA	k__Bacteria_p__Firmicutes_c__Tissierellia_o__Tissierellales_f__Tissierellaceae_g__Tissierella_s__Tissierella_carlieri	0.00345969	0.308498	0.523267	NA	Metaphlan only	0.00345969	0.308498	0.513592
2717288	Victivallis_sp_Marseille_Q1083	NA	NA	NA	NA	k__Bacteria_p__Lentisphaerae_c__Lentisphaeria_o__Victivallales_f__Victivallaceae_g__Victivallis_s__Victivallis_sp_Marseille_Q1083	0.00459674	0.26647	0.523267	NA	Metaphlan only	0.00459674	0.26647	0.513592
107400	Methylobacterium_fujisawaense	NA	NA	NA	NA	k__Bacteria_p__Proteobacteria_c__Alphaproteobacteria_o__Hyphomicrobiales_f__Methylobacteriaceae_g__Methylobacterium_s__Methylobacterium_fujisawaense	-0.00237066	0.311597	0.523267	NA	Metaphlan only	-0.00237066	0.311597	0.513592
626947	Parasutterella_secunda	NA	NA	NA	NA	k__Bacteria_p__Proteobacteria_c__Betaproteobacteria_o__Burkholderiales_f__Sutterellaceae_g__Parasutterella_s__Parasutterella_secunda	-0.0124141	0.199944	0.523267	NA	Metaphlan only	-0.0124141	0.199944	0.513592
437898	Sutterella_parvirubra	NA	NA	NA	NA	k__Bacteria_p__Proteobacteria_c__Betaproteobacteria_o__Burkholderiales_f__Sutterellaceae_g__Sutterella_s__Sutterella_parvirubra	-0.00200675	0.318687	0.523267	NA	Metaphlan only	-0.00200675	0.318687	0.513592
58621	Desulfovibrio_intestinalis	NA	NA	NA	NA	k__Bacteria_p__Proteobacteria_c__Deltaproteobacteria_o__Desulfovibrionales_f__Desulfovibrionaceae_g__Desulfovibrio_s__Desulfovibrio_intestinalis	0.00290306	0.311541	0.523267	NA	Metaphlan only	0.00290306	0.311541	0.513592
2709792	Desulfovibrio_sp_ZJ200	NA	NA	NA	NA	k__Bacteria_p__Proteobacteria_c__Deltaproteobacteria_o__Desulfovibrionales_f__Desulfovibrionaceae_g__Desulfovibrio_s__Desulfovibrio_sp_ZJ200	0.00647055	0.308458	0.523267	NA	Metaphlan only	0.00647055	0.308458	0.513592
2777960	Citrobacter_sp_Res13_Sevr_PEB04_36	NA	NA	NA	NA	k__Bacteria_p__Proteobacteria_c__Gammaproteobacteria_o__Enterobacterales_f__Enterobacteriaceae_g__Citrobacter_s__Citrobacter_sp_Res13_Sevr_PEB04_36	-0.00241312	0.262054	0.523267	NA	Metaphlan only	-0.00241312	0.262054	0.513592
2814654	Citrobacter_sp_ku_bf4	NA	NA	NA	NA	k__Bacteria_p__Proteobacteria_c__Gammaproteobacteria_o__Enterobacterales_f__Enterobacteriaceae_g__Citrobacter_s__Citrobacter_sp_ku_bf4	0.00246497	0.312054	0.523267	NA	Metaphlan only	0.00246497	0.312054	0.513592
472694	Pantoea_brenneri	NA	NA	NA	NA	k__Bacteria_p__Proteobacteria_c__Gammaproteobacteria_o__Enterobacterales_f__Erwiniaceae_g__Pantoea_s__Pantoea_brenneri	-0.00564727	0.304635	0.523267	NA	Metaphlan only	-0.00564727	0.304635	0.513592
1078480	Haemophilus_sputorum	NA	NA	NA	NA	k__Bacteria_p__Proteobacteria_c__Gammaproteobacteria_o__Pasteurellales_f__Pasteurellaceae_g__Haemophilus_s__Haemophilus_sputorum	0.00311046	0.3143	0.523267	NA	Metaphlan only	0.00311046	0.3143	0.513592
2482751	Pseudomonas_nitrititolerans	NA	NA	NA	NA	k__Bacteria_p__Proteobacteria_c__Gammaproteobacteria_o__Pseudomonadales_f__Pseudomonadaceae_g__Pseudomonas_s__Pseudomonas_nitrititolerans	0.00252615	0.311541	0.523267	NA	Metaphlan only	0.00252615	0.311541	0.513592
2750624	Pseudomonas_paraversuta	NA	NA	NA	NA	k__Bacteria_p__Proteobacteria_c__Gammaproteobacteria_o__Pseudomonadales_f__Pseudomonadaceae_g__Pseudomonas_s__Pseudomonas_paraversuta	0.00203007	0.311542	0.523267	NA	Metaphlan only	0.00203007	0.311542	0.513592
1679721	Herbinix_luporum	k__Bacteria_p__Bacillota_c__Clostridia_o__Eubacteriales_f__Lachnospiraceae_g__Herbinix_s__luporum	-0.0111929	0.331339	0.495584	NA	NA	NA	NA	NA	Bracken only	-0.0111929	0.331339	0.514194
180164	Blautia_schinkii	NA	NA	NA	NA	k__Bacteria_p__Firmicutes_c__Clostridia_o__Eubacteriales_f__Lachnospiraceae_g__Blautia_s__Blautia_schinkii	-0.0127202	0.33255	0.523267	NA	Metaphlan only	-0.0127202	0.33255	0.515539
2763675	Jilunia_laotingensis	NA	NA	NA	NA	k__Bacteria_p__Firmicutes_c__Clostridia_o__Eubacteriales_f__Oscillospiraceae_g__Jilunia_s__Jilunia_laotingensis	-0.00407161	0.332991	0.523267	NA	Metaphlan only	-0.00407161	0.332991	0.515688
155866	Weissella_soli	k__Bacteria_p__Bacillota_c__Bacilli_o__Lactobacillales_f__Lactobacillaceae_g__Weissella_s__soli	-0.00126326	0.508543	0.641981	k__Bacteria_p__Firmicutes_c__Bacilli_o__Lactobacillales_f__Lactobacillaceae_g__Weissella_s__Weissella_soli	-0.00177444	0.313041	0.523267	0.333546	Both	-0.00151885	0.333546	0.516013
3046382	Aristaeella_hokkaidonensis	k__Bacteria_p__Bacillota_c__Clostridia_o__Eubacteriales_f__Aristaeellaceae_g__Aristaeella_s__hokkaidonensis	-0.0112997	0.334807	0.499205	NA	NA	NA	NA	NA	Bracken only	-0.0112997	0.334807	0.516894
2492396	Kosakonia_sp. CCTCC M2018092	k__Bacteria_p__Pseudomonadota_c__Gammaproteobacteria_o__Enterobacterales_f__Enterobacteriaceae_g__Kosakonia_s__sp. CCTCC M2018092	-0.00227688	0.334736	0.499205	NA	NA	NA	NA	NA	Bracken only	-0.00227688	0.334736	0.516894
2003188	Parolsenella_catena	k__Bacteria_p__Actinomycetota_c__Coriobacteriia_o__Coriobacteriales_f__Atopobiaceae_g__Parolsenella_s__catena	-0.0137037	0.335194	0.499205	NA	NA	NA	NA	NA	Bracken only	-0.0137037	0.335194	0.516959
2292305	Clostridium_sp_AM42_4	NA	NA	NA	NA	k__Bacteria_p__Firmicutes_c__Clostridia_o__Eubacteriales_f__Clostridiaceae_g__Clostridium_s__Clostridium_sp_AM42_4	-0.0058409	0.336044	0.526827	NA	Metaphlan only	-0.0058409	0.336044	0.517737
2819619	Streptococcus_toyakuensis	k__Bacteria_p__Bacillota_c__Bacilli_o__Lactobacillales_f__Streptococcaceae_g__Streptococcus_s__toyakuensis	-0.00743569	0.337899	0.500226	NA	NA	NA	NA	NA	Bracken only	-0.00743569	0.337899	0.518459
214851	Subdoligranulum_variabile	k__Bacteria_p__Bacillota_c__Clostridia_o__Eubacteriales_f__Oscillospiraceae_g__Subdoligranulum_s__variabile	-0.00574609	0.337732	0.500226	NA	NA	NA	NA	NA	Bracken only	-0.00574609	0.337732	0.518459
2697370	Citrobacter_sp. LUTT5	k__Bacteria_p__Pseudomonadota_c__Gammaproteobacteria_o__Enterobacterales_f__Enterobacteriaceae_g__Citrobacter_s__sp. LUTT5	0.00133626	0.337682	0.500226	NA	NA	NA	NA	NA	Bracken only	0.00133626	0.337682	0.518459
78398	Pectobacterium_odoriferum	k__Bacteria_p__Pseudomonadota_c__Gammaproteobacteria_o__Enterobacterales_f__Pectobacteriaceae_g__Pectobacterium_s__odoriferum	0.000865797	0.337678	0.500226	NA	NA	NA	NA	NA	Bracken only	0.000865797	0.337678	0.518459
1255	Pediococcus_pentosaceus	k__Bacteria_p__Bacillota_c__Bacilli_o__Lactobacillales_f__Lactobacillaceae_g__Pediococcus_s__pentosaceus	-0.00364759	0.514701	0.64727	k__Bacteria_p__Firmicutes_c__Bacilli_o__Lactobacillales_f__Lactobacillaceae_g__Pediococcus_s__Pediococcus_pentosaceus	-0.00463811	0.262055	0.523267	0.340129	Both	-0.00414285	0.340129	0.518534
652716	Prevotella_sp. oral taxon 299	k__Bacteria_p__Bacteroidota_c__Bacteroidia_o__Bacteroidales_f__Prevotellaceae_g__Prevotella_s__sp. oral taxon 299	0.000595468	0.339267	0.500226	NA	NA	NA	NA	NA	Bracken only	0.000595468	0.339267	0.518534
2725560	Kosakonia_sp. SMBL-WEM22	k__Bacteria_p__Pseudomonadota_c__Gammaproteobacteria_o__Enterobacterales_f__Enterobacteriaceae_g__Kosakonia_s__sp. SMBL-WEM22	-0.00126001	0.339877	0.500226	NA	NA	NA	NA	NA	Bracken only	-0.00126001	0.339877	0.518534
665913	Mixta_calida	k__Bacteria_p__Pseudomonadota_c__Gammaproteobacteria_o__Enterobacterales_f__Erwiniaceae_g__Mixta_s__calida	0.000770261	0.33927	0.500226	NA	NA	NA	NA	NA	Bracken only	0.000770261	0.33927	0.518534
2703885	Rahnella_aceris	k__Bacteria_p__Pseudomonadota_c__Gammaproteobacteria_o__Enterobacterales_f__Yersiniaceae_g__Rahnella_s__aceris	0.00150137	0.340374	0.500226	NA	NA	NA	NA	NA	Bracken only	0.00150137	0.340374	0.518534
1965560	Lachnoclostridium_sp_An138	NA	NA	NA	NA	k__Bacteria_p__Firmicutes_c__Clostridia_o__Eubacteriales_f__Lachnospiraceae_g__Lachnoclostridium_s__Lachnoclostridium_sp_An138	0.0163457	0.339588	0.528137	NA	Metaphlan only	0.0163457	0.339588	0.518534
1658108	Niameybacter_massiliensis	NA	NA	NA	NA	k__Bacteria_p__Firmicutes_c__Clostridia_o__Eubacteriales_f__Lachnospiraceae_g__Niameybacter_s__Niameybacter_massiliensis	0.00115058	0.340236	0.528137	NA	Metaphlan only	0.00115058	0.340236	0.518534
1505	Paeniclostridium_sordellii	k__Bacteria_p__Bacillota_c__Clostridia_o__Eubacteriales_f__Peptostreptococcaceae_g__Paeniclostridium_s__sordellii	-0.0119003	0.341605	0.500226	NA	NA	NA	NA	NA	Bracken only	-0.0119003	0.341605	0.518918
1574161	Proteus_terrae	k__Bacteria_p__Pseudomonadota_c__Gammaproteobacteria_o__Enterobacterales_f__Morganellaceae_g__Proteus_s__terrae	2.10186e-08	0.341667	0.500226	NA	NA	NA	NA	NA	Bracken only	2.10186e-08	0.341667	0.518918
2834113	Alistipes_montrealensis	NA	NA	NA	NA	k__Bacteria_p__Bacteroidota_c__Bacteroidia_o__Bacteroidales_f__Rikenellaceae_g__Alistipes_s__Alistipes_montrealensis	-0.00863989	0.34099	0.528266	NA	Metaphlan only	-0.00863989	0.34099	0.518918
37637	Corynebacterium_pseudodiphtheriticum	k__Bacteria_p__Actinomycetota_c__Actinomycetes_o__Mycobacteriales_f__Corynebacteriaceae_g__Corynebacterium_s__pseudodiphtheriticum	0.00162634	0.342109	0.500226	NA	NA	NA	NA	NA	Bracken only	0.00162634	0.342109	0.519062
285	Comamonas_testosteroni	k__Bacteria_p__Pseudomonadota_c__Betaproteobacteria_o__Burkholderiales_f__Comamonadaceae_g__Comamonas_s__testosteroni	-0.000419242	0.343812	0.501339	NA	NA	NA	NA	NA	Bracken only	-0.000419242	0.343812	0.520617
33069	Pseudomonas_viridiflava	k__Bacteria_p__Pseudomonadota_c__Gammaproteobacteria_o__Pseudomonadales_f__Pseudomonadaceae_g__Pseudomonas_s__viridiflava	-0.000251636	0.34383	0.501339	NA	NA	NA	NA	NA	Bracken only	-0.000251636	0.34383	0.520617
1311	Streptococcus_agalactiae	k__Bacteria_p__Bacillota_c__Bacilli_o__Lactobacillales_f__Streptococcaceae_g__Streptococcus_s__agalactiae	-0.00945069	0.518706	0.650095	k__Bacteria_p__Firmicutes_c__Bacilli_o__Lactobacillales_f__Streptococcaceae_g__Streptococcus_s__Streptococcus_agalactiae	0.000708942	0.325232	0.523267	0.344437	Both	-0.00437088	0.344437	0.520775
1642646	Petrimonas_mucosa	k__Bacteria_p__Bacteroidota_c__Bacteroidia_o__Bacteroidales_f__Dysgonomonadaceae_g__Petrimonas_s__mucosa	0.00253381	0.344631	0.501805	NA	NA	NA	NA	NA	Bracken only	0.00253381	0.344631	0.520775
89153	Lachnoclostridium_[Clostridium] hylemonae	k__Bacteria_p__Bacillota_c__Clostridia_o__Eubacteriales_f__Lachnospiraceae_g__Lachnoclostridium_s__[Clostridium] hylemonae	0.00258096	0.52224	0.652956	k__Bacteria_p__Firmicutes_c__Clostridia_o__Eubacteriales_f__Lachnospiraceae_g__Lachnoclostridium_s__Clostridium_hylemonae	0.0114669	0.223027	0.523267	0.348256	Both	0.00702391	0.348256	0.5219
2494701	Enterobacter_chengduensis	k__Bacteria_p__Pseudomonadota_c__Gammaproteobacteria_o__Enterobacterales_f__Enterobacteriaceae_g__Enterobacter_s__chengduensis	0.0014875	0.348515	0.50325	NA	NA	NA	NA	NA	Bracken only	0.0014875	0.348515	0.5219
2497875	Enterobacter_chuandaensis	k__Bacteria_p__Pseudomonadota_c__Gammaproteobacteria_o__Enterobacterales_f__Enterobacteriaceae_g__Enterobacter_s__chuandaensis	0.000843999	0.348479	0.50325	NA	NA	NA	NA	NA	Bracken only	0.000843999	0.348479	0.5219
2996112	Enterobacter_pseudoroggenkampii	k__Bacteria_p__Pseudomonadota_c__Gammaproteobacteria_o__Enterobacterales_f__Enterobacteriaceae_g__Enterobacter_s__pseudoroggenkampii	0.000843151	0.348479	0.50325	NA	NA	NA	NA	NA	Bracken only	0.000843151	0.348479	0.5219
2071710	Enterobacter_sichuanensis	k__Bacteria_p__Pseudomonadota_c__Gammaproteobacteria_o__Enterobacterales_f__Enterobacteriaceae_g__Enterobacter_s__sichuanensis	0.000910248	0.34848	0.50325	NA	NA	NA	NA	NA	Bracken only	0.000910248	0.34848	0.5219
2836161	Enterobacter_sp. SGAir0187	k__Bacteria_p__Pseudomonadota_c__Gammaproteobacteria_o__Enterobacterales_f__Enterobacteriaceae_g__Enterobacter_s__sp. SGAir0187	0.000846934	0.348479	0.50325	NA	NA	NA	NA	NA	Bracken only	0.000846934	0.348479	0.5219
1776379	Prevotella_lascolaii	NA	NA	NA	NA	k__Bacteria_p__Bacteroidota_c__Bacteroidia_o__Bacteroidales_f__Prevotellaceae_g__Prevotella_s__Prevotella_lascolaii	0.00159007	0.347877	0.534635	NA	Metaphlan only	0.00159007	0.347877	0.5219
2951805	Parabacteroides_sp_AD58	NA	NA	NA	NA	k__Bacteria_p__Bacteroidota_c__Bacteroidia_o__Bacteroidales_f__Tannerellaceae_g__Parabacteroides_s__Parabacteroides_sp_AD58	0.00154257	0.347878	0.534635	NA	Metaphlan only	0.00154257	0.347878	0.5219
1917873	Pygmaiobacter_massiliensis	NA	NA	NA	NA	k__Bacteria_p__Firmicutes_c__Clostridia_o__Eubacteriales_f__Oscillospiraceae_g__Pygmaiobacter_s__Pygmaiobacter_massiliensis	-0.000755382	0.347522	0.534635	NA	Metaphlan only	-0.000755382	0.347522	0.5219
28141	Cronobacter_sakazakii	k__Bacteria_p__Pseudomonadota_c__Gammaproteobacteria_o__Enterobacterales_f__Enterobacteriaceae_g__Cronobacter_s__sakazakii	0.00174398	0.351585	0.505046	NA	NA	NA	NA	NA	Bracken only	0.00174398	0.351585	0.525971
83984	Methanocorpusculum_labreanum	k__Archaea_p__Euryarchaeota_c__Methanomicrobia_o__Methanomicrobiales_f__Methanocorpusculaceae_g__Methanocorpusculum_s__labreanum	0.000550236	0.354017	0.506293	NA	NA	NA	NA	NA	Bracken only	0.000550236	0.354017	0.528592
498718	Slackia_equolifaciens	NA	NA	NA	NA	k__Bacteria_p__Actinobacteria_c__Coriobacteriia_o__Eggerthellales_f__Eggerthellaceae_g__Slackia_s__Slackia_equolifaciens	0.00077214	0.354044	0.539985	NA	Metaphlan only	0.00077214	0.354044	0.528592
2293126	Roseburia_sp_AF02_12	NA	NA	NA	NA	k__Bacteria_p__Firmicutes_c__Clostridia_o__Eubacteriales_f__Lachnospiraceae_g__Roseburia_s__Roseburia_sp_AF02_12	-0.0229986	0.355308	0.540395	NA	Metaphlan only	-0.0229986	0.355308	0.52995
203	Campylobacter_rectus	k__Bacteria_p__Campylobacterota_c__Epsilonproteobacteria_o__Campylobacterales_f__Campylobacteraceae_g__Campylobacter_s__rectus	0.00437474	0.355783	0.507428	NA	NA	NA	NA	NA	Bracken only	0.00437474	0.355783	0.53013
553	Pantoea_ananatis	k__Bacteria_p__Pseudomonadota_c__Gammaproteobacteria_o__Enterobacterales_f__Erwiniaceae_g__Pantoea_s__ananatis	-0.00245681	0.357299	0.508895	NA	NA	NA	NA	NA	Bracken only	-0.00245681	0.357299	0.531331
2779357	Thermophilibacter_gallinarum	NA	NA	NA	NA	k__Bacteria_p__Actinobacteria_c__Coriobacteriia_o__Coriobacteriales_f__Atopobiaceae_g__Thermophilibacter_s__Thermophilibacter_gallinarum	-0.00105334	0.357036	0.541402	NA	Metaphlan only	-0.00105334	0.357036	0.531331
1280	Staphylococcus_aureus	k__Bacteria_p__Bacillota_c__Bacilli_o__Bacillales_f__Staphylococcaceae_g__Staphylococcus_s__aureus	0.00566799	0.360659	0.512283	NA	NA	NA	NA	NA	Bracken only	0.00566799	0.360659	0.535264
51515	Dehalobacterium_formicoaceticum	k__Bacteria_p__Bacillota_c__Clostridia_o__Eubacteriales_f__Peptococcaceae_g__Dehalobacterium_s__formicoaceticum	0.00606277	0.360474	0.512283	NA	NA	NA	NA	NA	Bracken only	0.00606277	0.360474	0.535264
2293015	Clostridium_sp_AF36_4	NA	NA	NA	NA	k__Bacteria_p__Firmicutes_c__Clostridia_o__Eubacteriales_f__Clostridiaceae_g__Clostridium_s__Clostridium_sp_AF36_4	0.0237765	0.362215	0.546098	NA	Metaphlan only	0.0237765	0.362215	0.536508
2292075	Sutterella_sp_AM11_39	NA	NA	NA	NA	k__Bacteria_p__Proteobacteria_c__Betaproteobacteria_o__Burkholderiales_f__Sutterellaceae_g__Sutterella_s__Sutterella_sp_AM11_39	0.0131394	0.361877	0.546098	NA	Metaphlan only	0.0131394	0.361877	0.536508
827	Campylobacter_ureolyticus	k__Bacteria_p__Campylobacterota_c__Epsilonproteobacteria_o__Campylobacterales_f__Campylobacteraceae_g__Campylobacter_s__ureolyticus	0.0179153	0.005726	0.0767962	k__Bacteria_p__Proteobacteria_c__Epsilonproteobacteria_o__Campylobacterales_f__Campylobacteraceae_g__Campylobacter_s__Campylobacter_ureolyticus	0.00230873	0.536678	0.680137	0.364023	Both	0.010112	0.364023	0.538653
2702	Gardnerella_vaginalis	k__Bacteria_p__Actinomycetota_c__Actinomycetes_o__Bifidobacteriales_f__Bifidobacteriaceae_g__Gardnerella_s__vaginalis	-0.00273622	0.365929	0.517655	NA	NA	NA	NA	NA	Bracken only	-0.00273622	0.365929	0.540938
2763657	Congzhengia_minquanensis	NA	NA	NA	NA	k__Bacteria_p__Firmicutes_c__Clostridia_o__Eubacteriales_f__Oscillospiraceae_g__Congzhengia_s__Congzhengia_minquanensis	0.0111685	0.366608	0.550612	NA	Metaphlan only	0.0111685	0.366608	0.541407
1246	Leuconostoc_lactis	k__Bacteria_p__Bacillota_c__Bacilli_o__Lactobacillales_f__Lactobacillaceae_g__Leuconostoc_s__lactis	-0.00297822	0.540777	0.670512	k__Bacteria_p__Firmicutes_c__Bacilli_o__Lactobacillales_f__Lactobacillaceae_g__Leuconostoc_s__Leuconostoc_lactis	-0.00495141	0.214663	0.523267	0.368548	Both	-0.00396482	0.368548	0.542719
204	Campylobacter_showae	k__Bacteria_p__Campylobacterota_c__Epsilonproteobacteria_o__Campylobacterales_f__Campylobacteraceae_g__Campylobacter_s__showae	0.00505896	0.368086	0.520003	NA	NA	NA	NA	NA	Bracken only	0.00505896	0.368086	0.542719
1965650	Alistipes_sp_An66	NA	NA	NA	NA	k__Bacteria_p__Bacteroidota_c__Bacteroidia_o__Bacteroidales_f__Rikenellaceae_g__Alistipes_s__Alistipes_sp_An66	0.00622208	0.369005	0.551283	NA	Metaphlan only	0.00622208	0.369005	0.542719
2763037	Clostridium_sp_NSJ_42	NA	NA	NA	NA	k__Bacteria_p__Firmicutes_c__Clostridia_o__Eubacteriales_f__Clostridiaceae_g__Clostridium_s__Clostridium_sp_NSJ_42	-0.00937826	0.368819	0.551283	NA	Metaphlan only	-0.00937826	0.368819	0.542719
2606708	Mogibacterium_kristiansenii	NA	NA	NA	NA	k__Bacteria_p__Firmicutes_c__Clostridia_o__Eubacteriales_f__Eubacteriales_Family_XIII_Incertae_Sedis_g__Mogibacterium_s__Mogibacterium_kristiansenii	0.00820697	0.36931	0.551283	NA	Metaphlan only	0.00820697	0.36931	0.542719
55565	Actinomyces_graevenitzii	NA	NA	NA	NA	k__Bacteria_p__Actinobacteria_c__Actinomycetia_o__Actinomycetales_f__Actinomycetaceae_g__Actinomyces_s__Actinomyces_graevenitzii	0.00859132	0.369857	0.551283	NA	Metaphlan only	0.00859132	0.369857	0.542989
2579935	Jejubacter_calystegiae	k__Bacteria_p__Pseudomonadota_c__Gammaproteobacteria_o__Enterobacterales_f__Enterobacteriaceae_g__Jejubacter_s__calystegiae	0.000876817	0.371373	0.522525	NA	NA	NA	NA	NA	Bracken only	0.000876817	0.371373	0.54468
61645	Enterobacter_asburiae	k__Bacteria_p__Pseudomonadota_c__Gammaproteobacteria_o__Enterobacterales_f__Enterobacteriaceae_g__Enterobacter_s__asburiae	-0.00462346	0.54387	0.671953	k__Bacteria_p__Proteobacteria_c__Gammaproteobacteria_o__Enterobacterales_f__Enterobacteriaceae_g__Enterobacter_s__Enterobacter_asburiae	-0.00555959	0.100851	0.422178	0.371977	Both	-0.00509153	0.371977	0.545032
43769	Corynebacterium_propinquum	k__Bacteria_p__Actinomycetota_c__Actinomycetes_o__Mycobacteriales_f__Corynebacteriaceae_g__Corynebacterium_s__propinquum	0.00187042	0.37307	0.523501	NA	NA	NA	NA	NA	Bracken only	0.00187042	0.37307	0.546098
2259133	Mesosutterella_multiformis	NA	NA	NA	NA	k__Bacteria_p__Proteobacteria_c__Betaproteobacteria_o__Burkholderiales_f__Sutterellaceae_g__Mesosutterella_s__Mesosutterella_multiformis	-0.009521	0.373669	0.555	NA	Metaphlan only	-0.009521	0.373669	0.546441
1505757	Siccibacter_colletis	k__Bacteria_p__Pseudomonadota_c__Gammaproteobacteria_o__Enterobacterales_f__Enterobacteriaceae_g__Siccibacter_s__colletis	0.00083098	0.374231	0.523937	NA	NA	NA	NA	NA	Bracken only	0.00083098	0.374231	0.546728
2707299	Adlercreutzia_hattorii	k__Bacteria_p__Actinomycetota_c__Coriobacteriia_o__Eggerthellales_f__Eggerthellaceae_g__Adlercreutzia_s__hattorii	-0.0110091	0.374886	0.523937	NA	NA	NA	NA	NA	Bracken only	-0.0110091	0.374886	0.547151
29391	Gemella_morbillorum	k__Bacteria_p__Bacillota_c__Bacilli_o__Bacillales_f__Gemellaceae_g__Gemella_s__morbillorum	0.00644964	0.377111	0.526342	NA	NA	NA	NA	NA	Bracken only	0.00644964	0.377111	0.549774
1736	Eubacterium_limosum	k__Bacteria_p__Bacillota_c__Clostridia_o__Eubacteriales_f__Eubacteriaceae_g__Eubacterium_s__limosum	0.00543031	0.548756	0.675591	k__Bacteria_p__Firmicutes_c__Clostridia_o__Eubacteriales_f__Eubacteriaceae_g__Eubacterium_s__Eubacterium_limosum	0.00974015	0.159686	0.514086	0.377419	Both	0.00758523	0.377419	0.549774
2041044	Eubacterium_maltosivorans	k__Bacteria_p__Bacillota_c__Clostridia_o__Eubacteriales_f__Eubacteriaceae_g__Eubacterium_s__maltosivorans	0.00870387	0.200907	0.495183	k__Bacteria_p__Firmicutes_c__Clostridia_o__Eubacteriales_f__Eubacteriaceae_g__Eubacterium_s__Eubacterium_maltosivorans	0.00383568	0.550026	0.694586	0.378838	Both	0.00626978	0.378838	0.550007
587	Providencia_rettgeri	k__Bacteria_p__Pseudomonadota_c__Gammaproteobacteria_o__Enterobacterales_f__Morganellaceae_g__Providencia_s__rettgeri	0.00258002	0.549447	0.675644	k__Bacteria_p__Proteobacteria_c__Gammaproteobacteria_o__Enterobacterales_f__Morganellaceae_g__Providencia_s__Providencia_rettgeri	0.00296798	0.312054	0.523267	0.37819	Both	0.002774	0.37819	0.550007
1472416	Butyricimonas_faecihominis	NA	NA	NA	NA	k__Bacteria_p__Bacteroidota_c__Bacteroidia_o__Bacteroidales_f__Odoribacteraceae_g__Butyricimonas_s__Butyricimonas_faecihominis	-0.0203565	0.379512	0.556592	NA	Metaphlan only	-0.0203565	0.379512	0.550007
2830675	Dysosmobacter_sp_Marseille_Q4140	NA	NA	NA	NA	k__Bacteria_p__Firmicutes_c__Clostridia_o__Eubacteriales_f__Oscillospiraceae_g__Dysosmobacter_s__Dysosmobacter_sp_Marseille_Q4140	0.0159532	0.379784	0.556592	NA	Metaphlan only	0.0159532	0.379784	0.550007
1735	Holdemanella_biformis	NA	NA	NA	NA	k__Bacteria_p__Firmicutes_c__Erysipelotrichia_o__Erysipelotrichales_f__Erysipelotrichaceae_g__Holdemanella_s__Holdemanella_biformis	-0.0106054	0.378877	0.556592	NA	Metaphlan only	-0.0106054	0.378877	0.550007
626938	Succinatimonas_hippei	NA	NA	NA	NA	k__Bacteria_p__Proteobacteria_c__Gammaproteobacteria_o__Aeromonadales_f__Succinivibrionaceae_g__Succinatimonas_s__Succinatimonas_hippei	-0.00583638	0.379535	0.556592	NA	Metaphlan only	-0.00583638	0.379535	0.550007
105843	Anaerobutyricum_soehngenii	NA	NA	NA	NA	k__Bacteria_p__Firmicutes_c__Clostridia_o__Eubacteriales_f__Lachnospiraceae_g__Anaerobutyricum_s__Anaerobutyricum_soehngenii	-0.0227803	0.381709	0.557014	NA	Metaphlan only	-0.0227803	0.381709	0.55226
36834	Clostridium_celatum	NA	NA	NA	NA	k__Bacteria_p__Firmicutes_c__Clostridia_o__Eubacteriales_f__Clostridiaceae_g__Clostridium_s__Clostridium_celatum	0.00903609	0.382195	0.557014	NA	Metaphlan only	0.00903609	0.382195	0.552428
2714926	Dysgonomonas_sp. HDW5A	k__Bacteria_p__Bacteroidota_c__Bacteroidia_o__Bacteroidales_f__Dysgonomonadaceae_g__Dysgonomonas_s__sp. HDW5A	0.000323362	0.383421	0.53244	NA	NA	NA	NA	NA	Bracken only	0.000323362	0.383421	0.553666
1852384	Massiliimalia_massiliensis	NA	NA	NA	NA	k__Bacteria_p__Firmicutes_c__Clostridia_o__Eubacteriales_f__Oscillospiraceae_g__Massiliimalia_s__Massiliimalia_massiliensis	0.0139078	0.384044	0.558674	NA	Metaphlan only	0.0139078	0.384044	0.55403
28126	Prevotella_buccae	NA	NA	NA	NA	k__Bacteria_p__Bacteroidota_c__Bacteroidia_o__Bacteroidales_f__Prevotellaceae_g__Prevotella_s__Prevotella_buccae	0.0056813	0.387099	0.560013	NA	Metaphlan only	0.0056813	0.387099	0.5579
45634	Streptococcus_cristatus	k__Bacteria_p__Bacillota_c__Bacilli_o__Lactobacillales_f__Streptococcaceae_g__Streptococcus_s__cristatus	0.00659398	0.562074	0.686322	k__Bacteria_p__Firmicutes_c__Bacilli_o__Lactobacillales_f__Streptococcaceae_g__Streptococcus_s__Streptococcus_cristatus	0.0170732	0.0626055	0.307941	0.392403	Both	0.0118336	0.392403	0.565
2293138	Roseburia_sp_AM59_24XD	NA	NA	NA	NA	k__Bacteria_p__Firmicutes_c__Clostridia_o__Eubacteriales_f__Lachnospiraceae_g__Roseburia_s__Roseburia_sp_AM59_24XD	0.0134296	0.393584	0.566309	NA	Metaphlan only	0.0134296	0.393584	0.566155
3070215	Kineothrix_sp. MB12-C1	k__Bacteria_p__Bacillota_c__Clostridia_o__Eubacteriales_f__Lachnospiraceae_g__Kineothrix_s__sp. MB12-C1	-0.00500531	0.394465	0.545459	NA	NA	NA	NA	NA	Bracken only	-0.00500531	0.394465	0.566878
1685	Bifidobacterium_breve	k__Bacteria_p__Actinomycetota_c__Actinomycetes_o__Bifidobacteriales_f__Bifidobacteriaceae_g__Bifidobacterium_s__breve	-0.00832527	0.565244	0.689373	k__Bacteria_p__Actinobacteria_c__Actinomycetia_o__Bifidobacteriales_f__Bifidobacteriaceae_g__Bifidobacterium_s__Bifidobacterium_breve	0.00715469	0.0727387	0.342787	0.396003	Both	-0.000585288	0.396003	0.566882
1944646	Phoenicibacter_congonensis	k__Bacteria_p__Actinomycetota_c__Coriobacteriia_o__Eggerthellales_f__Eggerthellaceae_g__Phoenicibacter_s__congonensis	0.00214391	0.395112	0.54563	NA	NA	NA	NA	NA	Bracken only	0.00214391	0.395112	0.566882
1599	Latilactobacillus_sakei	k__Bacteria_p__Bacillota_c__Bacilli_o__Lactobacillales_f__Lactobacillaceae_g__Latilactobacillus_s__sakei	-0.00483946	0.565893	0.689373	k__Bacteria_p__Firmicutes_c__Bacilli_o__Lactobacillales_f__Lactobacillaceae_g__Latilactobacillus_s__Latilactobacillus_sakei	-0.0128898	0.0401532	0.235781	0.396742	Both	-0.00886462	0.396742	0.566882
2714353	Vescimonas_fastidiosa	k__Bacteria_p__Bacillota_c__Clostridia_o__Eubacteriales_f__Oscillospiraceae_g__Vescimonas_s__fastidiosa	-0.0047116	0.522991	0.653113	k__Bacteria_p__Firmicutes_c__Clostridia_o__Eubacteriales_f__Oscillospiraceae_g__Vescimonas_s__Vescimonas_fastidiosa	-0.00936581	0.565297	0.7033	0.396063	Both	-0.0070387	0.396063	0.566882
158836	Enterobacter_hormaechei	k__Bacteria_p__Pseudomonadota_c__Gammaproteobacteria_o__Enterobacterales_f__Enterobacteriaceae_g__Enterobacter_s__hormaechei	0.036464	0.0178797	0.153003	k__Bacteria_p__Proteobacteria_c__Gammaproteobacteria_o__Enterobacterales_f__Enterobacteriaceae_g__Enterobacter_s__Enterobacter_hormaechei	0.00630551	0.565679	0.7033	0.396498	Both	0.0213848	0.396498	0.566882
2763668	Jutongia_huaianensis	NA	NA	NA	NA	k__Bacteria_p__Firmicutes_c__Clostridia_o__Eubacteriales_f__Lachnospiraceae_g__Jutongia_s__Jutongia_huaianensis	-0.0091367	0.396645	0.569562	NA	Metaphlan only	-0.0091367	0.396645	0.566882
2897341	Adlercreutzia_sp_JBNU_10	NA	NA	NA	NA	k__Bacteria_p__Actinobacteria_c__Coriobacteriia_o__Eggerthellales_f__Eggerthellaceae_g__Adlercreutzia_s__Adlercreutzia_sp_JBNU_10	-0.000883544	0.397318	0.569562	NA	Metaphlan only	-0.000883544	0.397318	0.567164
1099853	Coprobacter_fastidiosus	k__Bacteria_p__Bacteroidota_c__Bacteroidia_o__Bacteroidales_f__Barnesiellaceae_g__Coprobacter_s__fastidiosus	-0.0118893	0.566996	0.689911	k__Bacteria_p__Bacteroidota_c__Bacteroidia_o__Bacteroidales_f__Barnesiellaceae_g__Coprobacter_s__Coprobacter_fastidiosus	-0.0160516	0.462388	0.608527	0.397998	Both	-0.0139705	0.397998	0.567593
3022127	Lancefieldella_sp. Marseille-Q7238	k__Bacteria_p__Actinomycetota_c__Coriobacteriia_o__Coriobacteriales_f__Atopobiaceae_g__Lancefieldella_s__sp. Marseille-Q7238	-0.00335459	0.399198	0.549818	NA	NA	NA	NA	NA	Bracken only	-0.00335459	0.399198	0.568762
1870997	Alterileibacterium_massiliense	NA	NA	NA	NA	k__Bacteria_p__Firmicutes_c__Clostridia_o__Eubacteriales_f__Eubacteriales_Family_XIII_Incertae_Sedis_g__Alterileibacterium_s__Alterileibacterium_massiliense	0.00427205	0.400153	0.572103	NA	Metaphlan only	0.00427205	0.400153	0.56958
156974	Dysgonomonas_gadei	NA	NA	NA	NA	k__Bacteria_p__Bacteroidota_c__Bacteroidia_o__Bacteroidales_f__Dysgonomonadaceae_g__Dysgonomonas_s__Dysgonomonas_gadei	0.00272096	0.401724	0.572103	NA	Metaphlan only	0.00272096	0.401724	0.571121
1472417	Butyricimonas_paravirosa	NA	NA	NA	NA	k__Bacteria_p__Bacteroidota_c__Bacteroidia_o__Bacteroidales_f__Odoribacteraceae_g__Butyricimonas_s__Butyricimonas_paravirosa	-0.0195858	0.401999	0.572103	NA	Metaphlan only	-0.0195858	0.401999	0.571121
1156431	Streptococcus_ilei	k__Bacteria_p__Bacillota_c__Bacilli_o__Lactobacillales_f__Streptococcaceae_g__Streptococcus_s__ilei	-0.00996069	0.406167	0.557946	NA	NA	NA	NA	NA	Bracken only	-0.00996069	0.406167	0.57624
2764325	Eubacterium_hominis	k__Bacteria_p__Bacillota_c__Clostridia_o__Eubacteriales_f__Eubacteriaceae_g__Eubacterium_s__hominis	-0.00762469	0.0917012	0.345375	k__Bacteria_p__Firmicutes_c__Clostridia_o__Eubacteriales_f__Eubacteriaceae_g__Eubacterium_s__Eubacterium_hominis	-0.00477797	0.574314	0.710102	0.406372	Both	-0.00620133	0.406372	0.57624
1739394	Porphyromonas_sp_HMSC065F10	NA	NA	NA	NA	k__Bacteria_p__Bacteroidota_c__Bacteroidia_o__Bacteroidales_f__Porphyromonadaceae_g__Porphyromonas_s__Porphyromonas_sp_HMSC065F10	-0.00280464	0.407439	0.575681	NA	Metaphlan only	-0.00280464	0.407439	0.577205
2530390	Muribaculum_gordoncarteri	k__Bacteria_p__Bacteroidota_c__Bacteroidia_o__Bacteroidales_f__Muribaculaceae_g__Muribaculum_s__gordoncarteri	-0.013495	0.408045	0.55933	NA	NA	NA	NA	NA	Bracken only	-0.013495	0.408045	0.577256
413503	Cronobacter_malonaticus	k__Bacteria_p__Pseudomonadota_c__Gammaproteobacteria_o__Enterobacterales_f__Enterobacteriaceae_g__Cronobacter_s__malonaticus	0.00327931	0.408247	0.55933	NA	NA	NA	NA	NA	Bracken only	0.00327931	0.408247	0.577256
2161821	Dialister_massiliensis	k__Bacteria_p__Bacillota_c__Negativicutes_o__Veillonellales_f__Veillonellaceae_g__Dialister_s__massiliensis	-0.00776326	0.410213	0.560553	NA	NA	NA	NA	NA	Bracken only	-0.00776326	0.410213	0.578942
2763033	Christensenella_sp_NSJ_35	NA	NA	NA	NA	k__Bacteria_p__Firmicutes_c__Clostridia_o__Eubacteriales_f__Christensenellaceae_g__Christensenella_s__Christensenella_sp_NSJ_35	0.00355423	0.410081	0.577341	NA	Metaphlan only	0.00355423	0.410081	0.578942
2584622	Akkermansia_sp_BIOML_A66	NA	NA	NA	NA	k__Bacteria_p__Verrucomicrobia_c__Verrucomicrobiae_o__Verrucomicrobiales_f__Akkermansiaceae_g__Akkermansia_s__Akkermansia_sp_BIOML_A66	0.0151096	0.411171	0.577541	NA	Metaphlan only	0.0151096	0.411171	0.579747
28117	Alistipes_putredinis	NA	NA	NA	NA	k__Bacteria_p__Bacteroidota_c__Bacteroidia_o__Bacteroidales_f__Rikenellaceae_g__Alistipes_s__Alistipes_putredinis	-0.0240152	0.411691	0.577541	NA	Metaphlan only	-0.0240152	0.411691	0.579934
357441	Enterococcus_lactis	k__Bacteria_p__Bacillota_c__Bacilli_o__Lactobacillales_f__Enterococcaceae_g__Enterococcus_s__lactis	-0.00664766	0.413861	0.564798	NA	NA	NA	NA	NA	Bracken only	-0.00664766	0.413861	0.582334
1134687	Klebsiella_michiganensis	k__Bacteria_p__Pseudomonadota_c__Gammaproteobacteria_o__Enterobacterales_f__Enterobacteriaceae_g__Klebsiella_s__michiganensis	0.023397	0.0696591	0.310787	k__Bacteria_p__Proteobacteria_c__Gammaproteobacteria_o__Enterobacterales_f__Enterobacteriaceae_g__Klebsiella_s__Klebsiella_michiganensis	0.00422993	0.581406	0.717188	0.414551	Both	0.0138135	0.414551	0.582334
1796628	Longibaculum_muris	NA	NA	NA	NA	k__Bacteria_p__Firmicutes_c__Erysipelotrichia_o__Erysipelotrichales_f__Erysipelotrichaceae_g__Longibaculum_s__Longibaculum_muris	0.0151647	0.414563	0.579504	NA	Metaphlan only	0.0151647	0.414563	0.582334
2293107	Eubacterium_sp_AF34_35BH	NA	NA	NA	NA	k__Bacteria_p__Firmicutes_c__Clostridia_o__Eubacteriales_f__Eubacteriaceae_g__Eubacterium_s__Eubacterium_sp_AF34_35BH	0.0117909	0.416564	0.579669	NA	Metaphlan only	0.0117909	0.416564	0.584442
2606709	Baileyella_intestinalis	NA	NA	NA	NA	k__Bacteria_p__Firmicutes_c__Clostridia_o__Eubacteriales_f__Eubacteriales_Family_XIII_Incertae_Sedis_g__Baileyella_s__Baileyella_intestinalis	0.00428401	0.416844	0.579669	NA	Metaphlan only	0.00428401	0.416844	0.584442
572010	Slackia_isoflavoniconvertens	NA	NA	NA	NA	k__Bacteria_p__Actinobacteria_c__Coriobacteriia_o__Eggerthellales_f__Eggerthellaceae_g__Slackia_s__Slackia_isoflavoniconvertens	-0.01266	0.418605	0.579669	NA	Metaphlan only	-0.01266	0.418605	0.586361
1851429	Christensenella_intestinihominis	NA	NA	NA	NA	k__Bacteria_p__Firmicutes_c__Clostridia_o__Eubacteriales_f__Christensenellaceae_g__Christensenella_s__Christensenella_intestinihominis	0.00506095	0.420424	0.580044	NA	Metaphlan only	0.00506095	0.420424	0.588358
1871030	Merdibacter_massiliensis	NA	NA	NA	NA	k__Bacteria_p__Firmicutes_c__Erysipelotrichia_o__Erysipelotrichales_f__Erysipelotrichaceae_g__Merdibacter_s__Merdibacter_massiliensis	0.00361721	0.421819	0.580044	NA	Metaphlan only	0.00361721	0.421819	0.589759
2820817	Aggregatibacter_sp. 2125159857	k__Bacteria_p__Pseudomonadota_c__Gammaproteobacteria_o__Pasteurellales_f__Pasteurellaceae_g__Aggregatibacter_s__sp. 2125159857	-0.0013708	0.422645	0.576033	NA	NA	NA	NA	NA	Bracken only	-0.0013708	0.422645	0.590361
2881266	Faecalibacterium_sp_CLA_AA_H233	NA	NA	NA	NA	k__Bacteria_p__Firmicutes_c__Clostridia_o__Eubacteriales_f__Oscillospiraceae_g__Faecalibacterium_s__Faecalibacterium_sp_CLA_AA_H233	-0.0225982	0.426035	0.584128	NA	Metaphlan only	-0.0225982	0.426035	0.594542
1686	Bifidobacterium_catenulatum	k__Bacteria_p__Actinomycetota_c__Actinomycetes_o__Bifidobacteriales_f__Bifidobacteriaceae_g__Bifidobacterium_s__catenulatum	-0.0195968	0.213088	0.495183	k__Bacteria_p__Actinobacteria_c__Actinomycetia_o__Bifidobacteriales_f__Bifidobacteriaceae_g__Bifidobacterium_s__Bifidobacterium_catenulatum	-0.00460178	0.591677	0.725924	0.426509	Both	-0.0120993	0.426509	0.594648
47715	Lacticaseibacillus_rhamnosus	k__Bacteria_p__Bacillota_c__Bacilli_o__Lactobacillales_f__Lactobacillaceae_g__Lacticaseibacillus_s__rhamnosus	-0.0218879	0.121528	0.406652	k__Bacteria_p__Firmicutes_c__Bacilli_o__Lactobacillales_f__Lactobacillaceae_g__Lacticaseibacillus_s__Lacticaseibacillus_rhamnosus	-0.00758904	0.592177	0.725924	0.427094	Both	-0.0147385	0.427094	0.594649
2741	Peptococcus_niger	NA	NA	NA	NA	k__Bacteria_p__Firmicutes_c__Clostridia_o__Eubacteriales_f__Peptococcaceae_g__Peptococcus_s__Peptococcus_niger	0.00428542	0.427305	0.584504	NA	Metaphlan only	0.00428542	0.427305	0.594649
1389713	Mycobacterium_paragordonae	k__Bacteria_p__Actinomycetota_c__Actinomycetes_o__Mycobacteriales_f__Mycobacteriaceae_g__Mycobacterium_s__paragordonae	-0.00145776	0.427998	0.581053	NA	NA	NA	NA	NA	Bracken only	-0.00145776	0.427998	0.594705
84024	Clostridium_disporicum	NA	NA	NA	NA	k__Bacteria_p__Firmicutes_c__Clostridia_o__Eubacteriales_f__Clostridiaceae_g__Clostridium_s__Clostridium_disporicum	0.00676232	0.428537	0.584504	NA	Metaphlan only	0.00676232	0.428537	0.594705
2850322	Diplocloster_modestus	NA	NA	NA	NA	k__Bacteria_p__Firmicutes_c__Clostridia_o__Eubacteriales_f__Lachnospiraceae_g__Diplocloster_s__Diplocloster_modestus	0.00428927	0.428431	0.584504	NA	Metaphlan only	0.00428927	0.428431	0.594705
57037	Lacticaseibacillus_zeae	k__Bacteria_p__Bacillota_c__Bacilli_o__Lactobacillales_f__Lactobacillaceae_g__Lacticaseibacillus_s__zeae	0.00156059	0.315773	0.495183	k__Bacteria_p__Firmicutes_c__Bacilli_o__Lactobacillales_f__Lactobacillaceae_g__Lacticaseibacillus_s__Lacticaseibacillus_zeae	-0.00160638	0.596828	0.730488	0.432554	Both	-2.28905e-05	0.432554	0.599723
1528099	Lawsonella_clevelandensis	k__Bacteria_p__Actinomycetota_c__Actinomycetes_o__Mycobacteriales_f__Lawsonellaceae_g__Lawsonella_s__clevelandensis	0.00337762	0.598038	0.716972	k__Bacteria_p__Actinobacteria_c__Actinomycetia_o__Corynebacteriales_f__Lawsonellaceae_g__Lawsonella_s__Lawsonella_clevelandensis	-0.00254356	0.305975	0.523267	0.433979	Both	0.000417031	0.433979	0.600598
97478	Limosilactobacillus_mucosae	k__Bacteria_p__Bacillota_c__Bacilli_o__Lactobacillales_f__Lactobacillaceae_g__Limosilactobacillus_s__mucosae	0.00619417	0.35242	0.505046	k__Bacteria_p__Firmicutes_c__Bacilli_o__Lactobacillales_f__Lactobacillaceae_g__Limosilactobacillus_s__Limosilactobacillus_mucosae	0.00353185	0.598359	0.730955	0.434357	Both	0.00486301	0.434357	0.600598
46867	Clostridium_chauvoei	k__Bacteria_p__Bacillota_c__Clostridia_o__Eubacteriales_f__Clostridiaceae_g__Clostridium_s__chauvoei	0.00948788	0.434523	0.58775	NA	NA	NA	NA	NA	Bracken only	0.00948788	0.434523	0.600598
246787	Bacteroides_cellulosilyticus	k__Bacteria_p__Bacteroidota_c__Bacteroidia_o__Bacteroidales_f__Bacteroidaceae_g__Bacteroides_s__cellulosilyticus	-0.0209964	0.133343	0.43099	k__Bacteria_p__Bacteroidota_c__Bacteroidia_o__Bacteroidales_f__Bacteroidaceae_g__Bacteroides_s__Bacteroides_cellulosilyticus	-0.0155947	0.599068	0.730955	0.435193	Both	-0.0182955	0.435193	0.600598
2866570	Aggregatibacter_sp. Marseille-P9115	k__Bacteria_p__Pseudomonadota_c__Gammaproteobacteria_o__Pasteurellales_f__Pasteurellaceae_g__Aggregatibacter_s__sp. Marseille-P9115	-0.00129588	0.435087	0.58775	NA	NA	NA	NA	NA	Bracken only	-0.00129588	0.435087	0.600598
158787	Bifidobacterium_scardovii	k__Bacteria_p__Actinomycetota_c__Actinomycetes_o__Bifidobacteriales_f__Bifidobacteriaceae_g__Bifidobacterium_s__scardovii	0.00457973	0.608806	0.723087	k__Bacteria_p__Actinobacteria_c__Actinomycetia_o__Bifidobacteriales_f__Bifidobacteriaceae_g__Bifidobacterium_s__Bifidobacterium_scardovii	0.011811	0.0831155	0.37593	0.446738	Both	0.00819534	0.446738	0.600966
2116510	Mycetocola_sp. JXN-3	k__Bacteria_p__Actinomycetota_c__Actinomycetes_o__Micrococcales_f__Microbacteriaceae_g__Mycetocola_s__sp. JXN-3	0.000335615	0.448675	0.58775	NA	NA	NA	NA	NA	Bracken only	0.000335615	0.448675	0.600966
37923	Rothia_kristinae	k__Bacteria_p__Actinomycetota_c__Actinomycetes_o__Micrococcales_f__Micrococcaceae_g__Rothia_s__kristinae	0.00341955	0.605539	0.72167	k__Bacteria_p__Actinobacteria_c__Actinomycetia_o__Micrococcales_f__Micrococcaceae_g__Rothia_s__Rothia_kristinae	0.00187316	0.30846	0.523267	0.442851	Both	0.00264635	0.442851	0.600966
137732	Granulicatella_elegans	k__Bacteria_p__Bacillota_c__Bacilli_o__Lactobacillales_f__Carnobacteriaceae_g__Granulicatella_s__elegans	-0.00151643	0.438855	0.58775	NA	NA	NA	NA	NA	Bracken only	-0.00151643	0.438855	0.600966
762833	Ligilactobacillus_faecis	k__Bacteria_p__Bacillota_c__Bacilli_o__Lactobacillales_f__Lactobacillaceae_g__Ligilactobacillus_s__faecis	0.000438571	0.448683	0.58775	NA	NA	NA	NA	NA	Bracken only	0.000438571	0.448683	0.600966
2094151	Paramuribaculum_intestinale	k__Bacteria_p__Bacteroidota_c__Bacteroidia_o__Bacteroidales_f__Muribaculaceae_g__Paramuribaculum_s__intestinale	0.0109577	0.436881	0.58775	NA	NA	NA	NA	NA	Bracken only	0.0109577	0.436881	0.600966
654	Aeromonas_veronii	k__Bacteria_p__Pseudomonadota_c__Gammaproteobacteria_o__Aeromonadales_f__Aeromonadaceae_g__Aeromonas_s__veronii	0.000452728	0.448684	0.58775	NA	NA	NA	NA	NA	Bracken only	0.000452728	0.448684	0.600966
82977	Buttiauxella_agrestis	k__Bacteria_p__Pseudomonadota_c__Gammaproteobacteria_o__Enterobacterales_f__Enterobacteriaceae_g__Buttiauxella_s__agrestis	0.000399987	0.44868	0.58775	NA	NA	NA	NA	NA	Bracken only	0.000399987	0.44868	0.600966
2545798	Cedecea_sp. FDAARGOS_727	k__Bacteria_p__Pseudomonadota_c__Gammaproteobacteria_o__Enterobacterales_f__Enterobacteriaceae_g__Cedecea_s__sp. FDAARGOS_727	0.000401686	0.44868	0.58775	NA	NA	NA	NA	NA	Bracken only	0.000401686	0.44868	0.600966
1573676	Citrobacter_sp. R56	k__Bacteria_p__Pseudomonadota_c__Gammaproteobacteria_o__Enterobacterales_f__Enterobacteriaceae_g__Citrobacter_s__sp. R56	0.000443075	0.448683	0.58775	NA	NA	NA	NA	NA	Bracken only	0.000443075	0.448683	0.600966
2971264	Citrobacter_sp. S171	k__Bacteria_p__Pseudomonadota_c__Gammaproteobacteria_o__Enterobacterales_f__Enterobacteriaceae_g__Citrobacter_s__sp. S171	0.000508075	0.448686	0.58775	NA	NA	NA	NA	NA	Bracken only	0.000508075	0.448686	0.600966
413497	Cronobacter_dublinensis	k__Bacteria_p__Pseudomonadota_c__Gammaproteobacteria_o__Enterobacterales_f__Enterobacteriaceae_g__Cronobacter_s__dublinensis	0.000425716	0.448682	0.58775	NA	NA	NA	NA	NA	Bracken only	0.000425716	0.448682	0.600966
2742676	Enterobacter_sp. RHBSTW-00994	k__Bacteria_p__Pseudomonadota_c__Gammaproteobacteria_o__Enterobacterales_f__Enterobacteriaceae_g__Enterobacter_s__sp. RHBSTW-00994	0.000421092	0.448682	0.58775	NA	NA	NA	NA	NA	Bracken only	0.000421092	0.448682	0.600966
2774055	Kluyvera_genomosp. 3	k__Bacteria_p__Pseudomonadota_c__Gammaproteobacteria_o__Enterobacterales_f__Enterobacteriaceae_g__Kluyvera_s__genomosp. 3	0.000797444	0.448694	0.58775	NA	NA	NA	NA	NA	Bracken only	0.000797444	0.448694	0.600966
2873269	Kluyvera_sp. CRP	k__Bacteria_p__Pseudomonadota_c__Gammaproteobacteria_o__Enterobacterales_f__Enterobacteriaceae_g__Kluyvera_s__sp. CRP	0.000803218	0.448695	0.58775	NA	NA	NA	NA	NA	Bracken only	0.000803218	0.448695	0.600966
1005665	Kosakonia_oryzendophytica	k__Bacteria_p__Pseudomonadota_c__Gammaproteobacteria_o__Enterobacterales_f__Enterobacteriaceae_g__Kosakonia_s__oryzendophytica	0.000395364	0.44868	0.58775	NA	NA	NA	NA	NA	Bracken only	0.000395364	0.44868	0.600966
1158459	Kosakonia_sacchari	k__Bacteria_p__Pseudomonadota_c__Gammaproteobacteria_o__Enterobacterales_f__Enterobacteriaceae_g__Kosakonia_s__sacchari	0.000411979	0.448681	0.58775	NA	NA	NA	NA	NA	Bracken only	0.000411979	0.448681	0.600966
2980557	Kosakonia_sp. ML.JS2a	k__Bacteria_p__Pseudomonadota_c__Gammaproteobacteria_o__Enterobacterales_f__Enterobacteriaceae_g__Kosakonia_s__sp. ML.JS2a	0.000452688	0.448684	0.58775	NA	NA	NA	NA	NA	Bracken only	0.000452688	0.448684	0.600966
577	Raoultella_terrigena	k__Bacteria_p__Pseudomonadota_c__Gammaproteobacteria_o__Enterobacterales_f__Enterobacteriaceae_g__Raoultella_s__terrigena	0.000391571	0.44868	0.58775	NA	NA	NA	NA	NA	Bracken only	0.000391571	0.44868	0.600966
563	Shimwellia_blattae	k__Bacteria_p__Pseudomonadota_c__Gammaproteobacteria_o__Enterobacterales_f__Enterobacteriaceae_g__Shimwellia_s__blattae	0.000471942	0.448685	0.58775	NA	NA	NA	NA	NA	Bracken only	0.000471942	0.448685	0.600966
55211	Erwinia_persicina	k__Bacteria_p__Pseudomonadota_c__Gammaproteobacteria_o__Enterobacterales_f__Erwiniaceae_g__Erwinia_s__persicina	0.00021123	0.448647	0.58775	NA	NA	NA	NA	NA	Bracken only	0.00021123	0.448647	0.600966
59814	Pantoea_dispersa	k__Bacteria_p__Pseudomonadota_c__Gammaproteobacteria_o__Enterobacterales_f__Erwiniaceae_g__Pantoea_s__dispersa	-0.00253466	0.445331	0.58775	NA	NA	NA	NA	NA	Bracken only	-0.00253466	0.445331	0.600966
3015951	Providencia_sp. 21OH12SH02B-Prov	k__Bacteria_p__Pseudomonadota_c__Gammaproteobacteria_o__Enterobacterales_f__Morganellaceae_g__Providencia_s__sp. 21OH12SH02B-Prov	0.000321792	0.448674	0.58775	NA	NA	NA	NA	NA	Bracken only	0.000321792	0.448674	0.600966
41202	Ewingella_americana	k__Bacteria_p__Pseudomonadota_c__Gammaproteobacteria_o__Enterobacterales_f__Yersiniaceae_g__Ewingella_s__americana	0.000239321	0.448653	0.58775	NA	NA	NA	NA	NA	Bracken only	0.000239321	0.448653	0.600966
75588	Pseudomonas_libanensis	k__Bacteria_p__Pseudomonadota_c__Gammaproteobacteria_o__Pseudomonadales_f__Pseudomonadaceae_g__Pseudomonas_s__libanensis	0.000263535	0.448657	0.58775	NA	NA	NA	NA	NA	Bracken only	0.000263535	0.448657	0.600966
76758	Pseudomonas_orientalis	k__Bacteria_p__Pseudomonadota_c__Gammaproteobacteria_o__Pseudomonadales_f__Pseudomonadaceae_g__Pseudomonas_s__orientalis	0.000267186	0.448657	0.58775	NA	NA	NA	NA	NA	Bracken only	0.000267186	0.448657	0.600966
386414	Prevotella_timonensis	NA	NA	NA	NA	k__Bacteria_p__Bacteroidota_c__Bacteroidia_o__Bacteroidales_f__Prevotellaceae_g__Prevotella_s__Prevotella_timonensis	0.00493996	0.437273	0.59436	NA	Metaphlan only	0.00493996	0.437273	0.600966
2763057	Parabacteroides_sp_N37	NA	NA	NA	NA	k__Bacteria_p__Bacteroidota_c__Bacteroidia_o__Bacteroidales_f__Tannerellaceae_g__Parabacteroides_s__Parabacteroides_sp_N37	0.00521981	0.448031	0.602269	NA	Metaphlan only	0.00521981	0.448031	0.600966
2763660	Feifania_hominis	NA	NA	NA	NA	k__Bacteria_p__Firmicutes_c__Clostridia_o__Eubacteriales_f__Feifaniaceae_g__Feifania_s__Feifania_hominis	-0.0103147	0.447114	0.602269	NA	Metaphlan only	-0.0103147	0.447114	0.600966
1965562	Lachnoclostridium_sp_An14	NA	NA	NA	NA	k__Bacteria_p__Firmicutes_c__Clostridia_o__Eubacteriales_f__Lachnospiraceae_g__Lachnoclostridium_s__Lachnoclostridium_sp_An14	-0.00432544	0.440874	0.598221	NA	Metaphlan only	-0.00432544	0.440874	0.600966
1965537	Flavonifractor_sp_An10	NA	NA	NA	NA	k__Bacteria_p__Firmicutes_c__Clostridia_o__Eubacteriales_f__Oscillospiraceae_g__Flavonifractor_s__Flavonifractor_sp_An10	0.0123175	0.445845	0.602269	NA	Metaphlan only	0.0123175	0.445845	0.600966
73098	Kluyvera_georgiana	NA	NA	NA	NA	k__Bacteria_p__Proteobacteria_c__Gammaproteobacteria_o__Enterobacterales_f__Enterobacteriaceae_g__Kluyvera_s__Kluyvera_georgiana	0.000952588	0.448713	0.602269	NA	Metaphlan only	0.000952588	0.448713	0.600966
1608994	Pseudomonas_weihenstephanensis	NA	NA	NA	NA	k__Bacteria_p__Proteobacteria_c__Gammaproteobacteria_o__Pseudomonadales_f__Pseudomonadaceae_g__Pseudomonas_s__Pseudomonas_weihenstephanensis	0.000624172	0.448716	0.602269	NA	Metaphlan only	0.000624172	0.448716	0.600966
376806	Bacteroides_gallinarum	NA	NA	NA	NA	k__Bacteria_p__Bacteroidota_c__Bacteroidia_o__Bacteroidales_f__Bacteroidaceae_g__Bacteroides_s__Bacteroides_gallinarum	-0.00290685	0.449215	0.602269	NA	Metaphlan only	-0.00290685	0.449215	0.601096
861	Fusobacterium_ulcerans	k__Bacteria_p__Fusobacteriota_c__Fusobacteriia_o__Fusobacteriales_f__Fusobacteriaceae_g__Fusobacterium_s__ulcerans	0.00455837	0.61203	0.725056	k__Bacteria_p__Fusobacteria_c__Fusobacteriia_o__Fusobacteriales_f__Fusobacteriaceae_g__Fusobacterium_s__Fusobacterium_ulcerans	0.00885607	0.217644	0.523267	0.450585	Both	0.00670722	0.450585	0.601853
673271	Catenibacillus_scindens	NA	NA	NA	NA	k__Bacteria_p__Firmicutes_c__Clostridia_o__Eubacteriales_f__Lachnospiraceae_g__Catenibacillus_s__Catenibacillus_scindens	-0.0110412	0.450526	0.602999	NA	Metaphlan only	-0.0110412	0.450526	0.601853
273384	Brevibacterium_aurantiacum	k__Bacteria_p__Actinomycetota_c__Actinomycetes_o__Micrococcales_f__Brevibacteriaceae_g__Brevibacterium_s__aurantiacum	-0.000304785	0.458255	0.597276	NA	NA	NA	NA	NA	Bracken only	-0.000304785	0.458255	0.605075
1604	Lactobacillus_amylovorus	k__Bacteria_p__Bacillota_c__Bacilli_o__Lactobacillales_f__Lactobacillaceae_g__Lactobacillus_s__amylovorus	0.00272906	0.455483	0.595895	NA	NA	NA	NA	NA	Bracken only	0.00272906	0.455483	0.605075
1329	Streptococcus_canis	k__Bacteria_p__Bacillota_c__Bacilli_o__Lactobacillales_f__Streptococcaceae_g__Streptococcus_s__canis	0.00419854	0.457773	0.597276	NA	NA	NA	NA	NA	Bracken only	0.00419854	0.457773	0.605075
2108523	Lawsonibacter_asaccharolyticus	k__Bacteria_p__Bacillota_c__Clostridia_o__Eubacteriales_f__Oscillospiraceae_g__Lawsonibacter_s__asaccharolyticus	-0.00257696	0.616475	0.727231	k__Bacteria_p__Firmicutes_c__Clostridia_o__Eubacteriales_f__Oscillospiraceae_g__Lawsonibacter_s__Lawsonibacter_asaccharolyticus	-0.018624	0.132598	0.481242	0.455911	Both	-0.0106005	0.455911	0.605075
357276	Phocaeicola_dorei	k__Bacteria_p__Bacteroidota_c__Bacteroidia_o__Bacteroidales_f__Bacteroidaceae_g__Phocaeicola_s__dorei	-0.00618585	0.512274	0.645132	k__Bacteria_p__Bacteroidota_c__Bacteroidia_o__Bacteroidales_f__Bacteroidaceae_g__Phocaeicola_s__Phocaeicola_dorei	0.0148482	0.618379	0.746418	0.4582	Both	0.0043312	0.4582	0.605075
454154	Paraprevotella_clara	k__Bacteria_p__Bacteroidota_c__Bacteroidia_o__Bacteroidales_f__Prevotellaceae_g__Paraprevotella_s__clara	-0.0117625	0.617826	0.728003	k__Bacteria_p__Bacteroidota_c__Bacteroidia_o__Bacteroidales_f__Prevotellaceae_g__Paraprevotella_s__Paraprevotella_clara	-0.0196649	0.422319	0.580044	0.457535	Both	-0.0157137	0.457535	0.605075
2585119	Alistipes_dispar	k__Bacteria_p__Bacteroidota_c__Bacteroidia_o__Bacteroidales_f__Rikenellaceae_g__Alistipes_s__dispar	-0.0219304	0.174088	0.468744	k__Bacteria_p__Bacteroidota_c__Bacteroidia_o__Bacteroidales_f__Rikenellaceae_g__Alistipes_s__Alistipes_dispar	0.00800641	0.616756	0.745602	0.456248	Both	-0.006962	0.456248	0.605075
1848580	Hafnia_sp. CBA7124	k__Bacteria_p__Pseudomonadota_c__Gammaproteobacteria_o__Enterobacterales_f__Hafniaceae_g__Hafnia_s__sp. CBA7124	-0.000528336	0.458238	0.597276	NA	NA	NA	NA	NA	Bracken only	-0.000528336	0.458238	0.605075
2508867	Prevotella_brunnea	NA	NA	NA	NA	k__Bacteria_p__Bacteroidota_c__Bacteroidia_o__Bacteroidales_f__Prevotellaceae_g__Prevotella_s__Prevotella_brunnea	0.00037072	0.457118	0.605049	NA	Metaphlan only	0.00037072	0.457118	0.605075
2292006	Clostridium_sp_AF32_12BH	NA	NA	NA	NA	k__Bacteria_p__Firmicutes_c__Clostridia_o__Eubacteriales_f__Clostridiaceae_g__Clostridium_s__Clostridium_sp_AF32_12BH	-0.0053081	0.455099	0.605049	NA	Metaphlan only	-0.0053081	0.455099	0.605075
979627	Lachnoanaerobaculum_orale	NA	NA	NA	NA	k__Bacteria_p__Firmicutes_c__Clostridia_o__Eubacteriales_f__Lachnospiraceae_g__Lachnoanaerobaculum_s__Lachnoanaerobaculum_orale	0.000235029	0.457126	0.605049	NA	Metaphlan only	0.000235029	0.457126	0.605075
936594	Lachnoanaerobaculum_sp_ICM7	NA	NA	NA	NA	k__Bacteria_p__Firmicutes_c__Clostridia_o__Eubacteriales_f__Lachnospiraceae_g__Lachnoanaerobaculum_s__Lachnoanaerobaculum_sp_ICM7	0.000277506	0.457123	0.605049	NA	Metaphlan only	0.000277506	0.457123	0.605075
1501329	Oribacterium_parvum	NA	NA	NA	NA	k__Bacteria_p__Firmicutes_c__Clostridia_o__Eubacteriales_f__Lachnospiraceae_g__Oribacterium_s__Oribacterium_parvum	0.000352879	0.457119	0.605049	NA	Metaphlan only	0.000352879	0.457119	0.605075
178339	Pauljensenia_hongkongensis	k__Bacteria_p__Actinomycetota_c__Actinomycetes_o__Actinomycetales_f__Actinomycetaceae_g__Pauljensenia_s__hongkongensis	-0.00447912	0.620177	0.729127	k__Bacteria_p__Actinobacteria_c__Actinomycetia_o__Actinomycetales_f__Actinomycetaceae_g__Pauljensenia_s__Pauljensenia_hongkongensis	0.00762185	0.0998978	0.422178	0.460364	Both	0.00157136	0.460364	0.607063
187326	Megasphaera_micronuciformis	NA	NA	NA	NA	k__Bacteria_p__Firmicutes_c__Negativicutes_o__Veillonellales_f__Veillonellaceae_g__Megasphaera_s__Megasphaera_micronuciformis	-0.00309548	0.460572	0.607153	NA	Metaphlan only	-0.00309548	0.460572	0.607063
143361	Filifactor_alocis	k__Bacteria_p__Bacillota_c__Clostridia_o__Eubacteriales_f__Peptostreptococcaceae_g__Filifactor_s__alocis	-0.00443145	0.461014	0.599234	NA	NA	NA	NA	NA	Bracken only	-0.00443145	0.461014	0.60711
461393	Actinomyces_massiliensis	k__Bacteria_p__Actinomycetota_c__Actinomycetes_o__Actinomycetales_f__Actinomycetaceae_g__Actinomyces_s__massiliensis	0.00918579	0.39707	0.547611	k__Bacteria_p__Actinobacteria_c__Actinomycetia_o__Actinomycetales_f__Actinomycetaceae_g__Actinomyces_s__Actinomyces_massiliensis	-0.00198449	0.621759	0.749348	0.462273	Both	0.00360065	0.462273	0.608232
168384	Marvinbryantia_formatexigens	k__Bacteria_p__Bacillota_c__Clostridia_o__Eubacteriales_f__Lachnospiraceae_g__Marvinbryantia_s__formatexigens	0.00345584	0.463027	0.600166	NA	NA	NA	NA	NA	Bracken only	0.00345584	0.463027	0.608575
39950	Dialister_pneumosintes	k__Bacteria_p__Bacillota_c__Negativicutes_o__Veillonellales_f__Veillonellaceae_g__Dialister_s__pneumosintes	-0.00323042	0.463347	0.600166	NA	NA	NA	NA	NA	Bracken only	-0.00323042	0.463347	0.608575
1504	Clostridium_septicum	k__Bacteria_p__Bacillota_c__Clostridia_o__Eubacteriales_f__Clostridiaceae_g__Clostridium_s__septicum	0.00970878	0.46587	0.602687	NA	NA	NA	NA	NA	Bracken only	0.00970878	0.46587	0.610817
1519439	Oscillibacter_sp_ER4	NA	NA	NA	NA	k__Bacteria_p__Firmicutes_c__Clostridia_o__Eubacteriales_f__Oscillospiraceae_g__Oscillibacter_s__Oscillibacter_sp_ER4	-0.0202422	0.465583	0.611709	NA	Metaphlan only	-0.0202422	0.465583	0.610817
470931	Pantoea_anthophila	k__Bacteria_p__Pseudomonadota_c__Gammaproteobacteria_o__Enterobacterales_f__Erwiniaceae_g__Pantoea_s__anthophila	-0.00244919	0.467367	0.603875	NA	NA	NA	NA	NA	Bracken only	-0.00244919	0.467367	0.612243
2606626	Sodaliphilus_pleomorphus	k__Bacteria_p__Bacteroidota_c__Bacteroidia_o__Bacteroidales_f__Muribaculaceae_g__Sodaliphilus_s__pleomorphus	-0.00735323	0.468227	0.604238	NA	NA	NA	NA	NA	Bracken only	-0.00735323	0.468227	0.612832
1282	Staphylococcus_epidermidis	k__Bacteria_p__Bacillota_c__Bacilli_o__Bacillales_f__Staphylococcaceae_g__Staphylococcus_s__epidermidis	-0.00311208	0.469164	0.6047	NA	NA	NA	NA	NA	Bracken only	-0.00311208	0.469164	0.613522
571438	Desulfovibrio_legallii	NA	NA	NA	NA	k__Bacteria_p__Proteobacteria_c__Deltaproteobacteria_o__Desulfovibrionales_f__Desulfovibrionaceae_g__Desulfovibrio_s__Desulfovibrio_legallii	-0.00661999	0.470407	0.617017	NA	Metaphlan only	-0.00661999	0.470407	0.61461
29385	Staphylococcus_saprophyticus	k__Bacteria_p__Bacillota_c__Bacilli_o__Bacillales_f__Staphylococcaceae_g__Staphylococcus_s__saprophyticus	-0.00182153	0.474314	0.610584	NA	NA	NA	NA	NA	Bracken only	-0.00182153	0.474314	0.618141
419015	Alloscardovia_omnicolens	NA	NA	NA	NA	k__Bacteria_p__Actinobacteria_c__Actinomycetia_o__Bifidobacteriales_f__Bifidobacteriaceae_g__Alloscardovia_s__Alloscardovia_omnicolens	0.00529021	0.474349	0.62012	NA	Metaphlan only	0.00529021	0.474349	0.618141
2924040	Parabacteroides_sp_AGMB00274	NA	NA	NA	NA	k__Bacteria_p__Bacteroidota_c__Bacteroidia_o__Bacteroidales_f__Tannerellaceae_g__Parabacteroides_s__Parabacteroides_sp_AGMB00274	-0.00512181	0.473596	0.62012	NA	Metaphlan only	-0.00512181	0.473596	0.618141
1118202	Cruoricaptor_ignavus	k__Bacteria_p__Bacteroidota_c__Flavobacteriia_o__Flavobacteriales_f__Weeksellaceae_g__Cruoricaptor_s__ignavus	0.00325423	0.475031	0.610754	NA	NA	NA	NA	NA	Bracken only	0.00325423	0.475031	0.618491
237576	Oribacterium_sinus	NA	NA	NA	NA	k__Bacteria_p__Firmicutes_c__Clostridia_o__Eubacteriales_f__Lachnospiraceae_g__Oribacterium_s__Oribacterium_sinus	0.00376775	0.476878	0.622393	NA	Metaphlan only	0.00376775	0.476878	0.620356
115778	Leuconostoc_gasicomitatum	k__Bacteria_p__Bacillota_c__Bacilli_o__Lactobacillales_f__Lactobacillaceae_g__Leuconostoc_s__gasicomitatum	-0.00662911	0.479012	0.614359	NA	NA	NA	NA	NA	Bracken only	-0.00662911	0.479012	0.62205
288000	Bradyrhizobium_sp. BTAi1	k__Bacteria_p__Pseudomonadota_c__Alphaproteobacteria_o__Hyphomicrobiales_f__Nitrobacteraceae_g__Bradyrhizobium_s__sp. BTAi1	-0.00284636	0.478607	0.614359	NA	NA	NA	NA	NA	Bracken only	-0.00284636	0.478607	0.62205
1812935	Enterobacter_roggenkampii	k__Bacteria_p__Pseudomonadota_c__Gammaproteobacteria_o__Enterobacterales_f__Enterobacteriaceae_g__Enterobacter_s__roggenkampii	0.00348748	0.640974	0.746016	k__Bacteria_p__Proteobacteria_c__Gammaproteobacteria_o__Enterobacterales_f__Enterobacteriaceae_g__Enterobacter_s__Enterobacter_roggenkampii	-0.00263009	0.244598	0.523267	0.485692	Both	0.000428695	0.485692	0.630178
971	Selenomonas_ruminantium	k__Bacteria_p__Bacillota_c__Negativicutes_o__Selenomonadales_f__Selenomonadaceae_g__Selenomonas_s__ruminantium	-0.00656627	0.486123	0.620431	NA	NA	NA	NA	NA	Bracken only	-0.00656627	0.486123	0.630191
1841857	Culturomica_massiliensis	NA	NA	NA	NA	k__Bacteria_p__Bacteroidota_c__Bacteroidia_o__Bacteroidales_f__Odoribacteraceae_g__Culturomica_s__Culturomica_massiliensis	0.013282	0.489008	0.636114	NA	Metaphlan only	0.013282	0.489008	0.633381
346	Xanthomonas_citri	k__Bacteria_p__Pseudomonadota_c__Gammaproteobacteria_o__Xanthomonadales_f__Xanthomonadaceae_g__Xanthomonas_s__citri	0.000287891	0.490932	0.625803	NA	NA	NA	NA	NA	Bracken only	0.000287891	0.490932	0.635324
1472761	Enorma_massiliensis	NA	NA	NA	NA	k__Bacteria_p__Actinobacteria_c__Coriobacteriia_o__Coriobacteriales_f__Coriobacteriaceae_g__Enorma_s__Enorma_massiliensis	0.00830682	0.493349	0.640702	NA	Metaphlan only	0.00830682	0.493349	0.6379
131111	Schaalia_turicensis	k__Bacteria_p__Actinomycetota_c__Actinomycetes_o__Actinomycetales_f__Actinomycetaceae_g__Schaalia_s__turicensis	0.00263476	0.650123	0.753438	k__Bacteria_p__Actinobacteria_c__Actinomycetia_o__Actinomycetales_f__Actinomycetaceae_g__Schaalia_s__Schaalia_turicensis	-0.00121635	0.312825	0.523267	0.496999	Both	0.000709204	0.496999	0.639658
384636	Hungatella_xylanolytica	k__Bacteria_p__Bacillota_c__Clostridia_o__Eubacteriales_f__Clostridiaceae_g__Hungatella_s__xylanolytica	-0.00240794	0.49753	0.632661	NA	NA	NA	NA	NA	Bracken only	-0.00240794	0.49753	0.639658
831	Butyrivibrio_fibrisolvens	k__Bacteria_p__Bacillota_c__Clostridia_o__Eubacteriales_f__Lachnospiraceae_g__Butyrivibrio_s__fibrisolvens	0.00390228	0.49813	0.632661	NA	NA	NA	NA	NA	Bracken only	0.00390228	0.49813	0.639658
196	Campylobacter_fetus	k__Bacteria_p__Campylobacterota_c__Epsilonproteobacteria_o__Campylobacterales_f__Campylobacteraceae_g__Campylobacter_s__fetus	-0.00146473	0.49544	0.630779	NA	NA	NA	NA	NA	Bracken only	-0.00146473	0.49544	0.639658
2899133	Candidatus Nanosynbacter_sp. HMT-352	k__Bacteria_p__Candidatus Saccharibacteria_c__Candidatus Saccharimonadia_o__Candidatus Nanosynbacterales_f__Candidatus Nanosynbacteraceae_g__Candidatus Nanosynbacter_s__sp. HMT-352	-0.0522396	2.89217e-06	0.000335492	k__Bacteria_p__Candidatus_Saccharibacteria_c__Candidatus_Saccharimonadia_o__Candidatus_Nanosynbacterales_f__Candidatus_Nanosynbacteraceae_g__Candidatus_Nanosynbacter_s__Candidatus_Nanosynbacter_sp_HMT_352	0.00188598	0.650736	0.775547	0.49776	Both	-0.0251768	0.49776	0.639658
2509433	Senegalimassilia_faecalis	NA	NA	NA	NA	k__Bacteria_p__Actinobacteria_c__Coriobacteriia_o__Coriobacteriales_f__Coriobacteriaceae_g__Senegalimassilia_s__Senegalimassilia_faecalis	-0.00261327	0.496892	0.642821	NA	Metaphlan only	-0.00261327	0.496892	0.639658
871324	Bacteroides_stercorirosoris	NA	NA	NA	NA	k__Bacteria_p__Bacteroidota_c__Bacteroidia_o__Bacteroidales_f__Bacteroidaceae_g__Bacteroides_s__Bacteroides_stercorirosoris	0.00728263	0.496234	0.642821	NA	Metaphlan only	0.00728263	0.496234	0.639658
1414720	Clostridium_saudiense	NA	NA	NA	NA	k__Bacteria_p__Firmicutes_c__Clostridia_o__Eubacteriales_f__Clostridiaceae_g__Clostridium_s__Clostridium_saudiense	0.0136107	0.497431	0.642821	NA	Metaphlan only	0.0136107	0.497431	0.639658
1965636	Blautia_sp_An46	NA	NA	NA	NA	k__Bacteria_p__Firmicutes_c__Clostridia_o__Eubacteriales_f__Lachnospiraceae_g__Blautia_s__Blautia_sp_An46	-0.0039751	0.498651	0.643342	NA	Metaphlan only	-0.0039751	0.498651	0.639779
2734634	Berryella_wangjianweii	k__Bacteria_p__Actinomycetota_c__Coriobacteriia_o__Eggerthellales_f__Eggerthellaceae_g__Berryella_s__wangjianweii	-0.00605536	0.499612	0.633772	NA	NA	NA	NA	NA	Bracken only	-0.00605536	0.499612	0.640462
28111	Bacteroides_eggerthii	k__Bacteria_p__Bacteroidota_c__Bacteroidia_o__Bacteroidales_f__Bacteroidaceae_g__Bacteroides_s__eggerthii	-0.0207291	0.126146	0.418084	k__Bacteria_p__Bacteroidota_c__Bacteroidia_o__Bacteroidales_f__Bacteroidaceae_g__Bacteroides_s__Bacteroides_eggerthii	-0.0117983	0.653616	0.777032	0.501342	Both	-0.0162637	0.501342	0.641975
2662363	Alistipes_sp. dk3624	k__Bacteria_p__Bacteroidota_c__Bacteroidia_o__Bacteroidales_f__Rikenellaceae_g__Alistipes_s__sp. dk3624	-0.0141174	0.501651	0.634837	NA	NA	NA	NA	NA	Bracken only	-0.0141174	0.501651	0.641975
671267	Phocaeicola_sartorii	k__Bacteria_p__Bacteroidota_c__Bacteroidia_o__Bacteroidales_f__Bacteroidaceae_g__Phocaeicola_s__sartorii	0.00771396	0.148739	0.462308	k__Bacteria_p__Bacteroidota_c__Bacteroidia_o__Bacteroidales_f__Bacteroidaceae_g__Phocaeicola_s__Phocaeicola_sartorii	0.00372581	0.655333	0.777899	0.503482	Both	0.00571989	0.503482	0.642708
99158	Hammondia_hammondi	k__Eukaryota_p__Apicomplexa_c__Conoidasida_o__Eucoccidiorida_f__Sarcocystidae_g__Hammondia_s__hammondi	-0.0040715	0.503512	0.6364	NA	NA	NA	NA	NA	Bracken only	-0.0040715	0.503512	0.642708
106588	Pseudoflavonifractor_capillosus	NA	NA	NA	NA	k__Bacteria_p__Firmicutes_c__Clostridia_o__Eubacteriales_f__Oscillospiraceae_g__Pseudoflavonifractor_s__Pseudoflavonifractor_capillosus	-0.0135371	0.50318	0.646008	NA	Metaphlan only	-0.0135371	0.50318	0.642708
1318	Streptococcus_parasanguinis	k__Bacteria_p__Bacillota_c__Bacilli_o__Lactobacillales_f__Streptococcaceae_g__Streptococcus_s__parasanguinis	0.0040591	0.657237	0.756742	k__Bacteria_p__Firmicutes_c__Bacilli_o__Lactobacillales_f__Streptococcaceae_g__Streptococcus_s__Streptococcus_parasanguinis	0.0325491	0.0518842	0.27024	0.50586	Both	0.0183041	0.50586	0.645155
1917867	Bacilliculturomica_massiliensis	NA	NA	NA	NA	k__Bacteria_p__Firmicutes_c__Clostridia_o__Eubacteriales_f__Eubacteriales_Family_XIII_Incertae_Sedis_g__Bacilliculturomica_s__Bacilliculturomica_massiliensis	0.00368373	0.508625	0.650875	NA	Metaphlan only	0.00368373	0.508625	0.648129
137838	Clostridium_neonatale	k__Bacteria_p__Bacillota_c__Clostridia_o__Eubacteriales_f__Clostridiaceae_g__Clostridium_s__neonatale	-0.00570626	0.659851	0.757849	k__Bacteria_p__Firmicutes_c__Clostridia_o__Eubacteriales_f__Clostridiaceae_g__Clostridium_s__Clostridium_neonatale	0.00263676	0.659313	0.781445	0.509131	Both	-0.00153475	0.509131	0.648222
1852377	Actinomyces_pacaensis	k__Bacteria_p__Actinomycetota_c__Actinomycetes_o__Actinomycetales_f__Actinomycetaceae_g__Actinomyces_s__pacaensis	-0.00630259	0.510974	0.644272	NA	NA	NA	NA	NA	Bracken only	-0.00630259	0.510974	0.650015
1305	Streptococcus_sanguinis	k__Bacteria_p__Bacillota_c__Bacilli_o__Lactobacillales_f__Streptococcaceae_g__Streptococcus_s__sanguinis	-0.0145337	0.196378	0.495183	k__Bacteria_p__Firmicutes_c__Bacilli_o__Lactobacillales_f__Streptococcaceae_g__Streptococcus_s__Streptococcus_sanguinis	0.00475784	0.663992	0.785807	0.514328	Both	-0.00488793	0.514328	0.653726
157687	Leptotrichia_wadei	k__Bacteria_p__Fusobacteriota_c__Fusobacteriia_o__Fusobacteriales_f__Leptotrichiaceae_g__Leptotrichia_s__wadei	-0.00222662	0.515212	0.64727	NA	NA	NA	NA	NA	Bracken only	-0.00222662	0.515212	0.653738
2841521	Anaerotignum_sp_MSJ_24	NA	NA	NA	NA	k__Bacteria_p__Firmicutes_c__Clostridia_o__Eubacteriales_f__Lachnospiraceae_g__Anaerotignum_s__Anaerotignum_sp_MSJ_24	-0.00682714	0.51486	0.656718	NA	Metaphlan only	-0.00682714	0.51486	0.653738
2994078	Caproicibacterium_sp. BJN0003	k__Bacteria_p__Bacillota_c__Clostridia_o__Eubacteriales_f__Oscillospiraceae_g__Caproicibacterium_s__sp. BJN0003	0.00857013	0.520545	0.651617	NA	NA	NA	NA	NA	Bracken only	0.00857013	0.520545	0.659408
1796636	Frisingicoccus_caecimuris	NA	NA	NA	NA	k__Bacteria_p__Firmicutes_c__Clostridia_o__Eubacteriales_f__Lachnospiraceae_g__Frisingicoccus_s__Frisingicoccus_caecimuris	0.00903045	0.520562	0.662916	NA	Metaphlan only	0.00903045	0.520562	0.659408
208223	Kosakonia_cowanii	k__Bacteria_p__Pseudomonadota_c__Gammaproteobacteria_o__Enterobacterales_f__Enterobacteriaceae_g__Kosakonia_s__cowanii	-0.00160345	0.659155	0.757849	k__Bacteria_p__Proteobacteria_c__Gammaproteobacteria_o__Enterobacterales_f__Enterobacteriaceae_g__Kosakonia_s__Kosakonia_cowanii	-0.00127818	0.669871	0.791575	0.521744	Both	-0.00144081	0.521744	0.660346
29394	Dolosigranulum_pigrum	k__Bacteria_p__Bacillota_c__Bacilli_o__Lactobacillales_f__Carnobacteriaceae_g__Dolosigranulum_s__pigrum	0.00088797	0.52737	0.657795	NA	NA	NA	NA	NA	Bracken only	0.00088797	0.52737	0.665777
1363	Lactococcus_garvieae	k__Bacteria_p__Bacillota_c__Bacilli_o__Lactobacillales_f__Streptococcaceae_g__Lactococcus_s__garvieae	0.00173044	0.673834	0.770518	k__Bacteria_p__Firmicutes_c__Bacilli_o__Lactobacillales_f__Streptococcaceae_g__Lactococcus_s__Lactococcus_garvieae	-0.00246975	0.310581	0.523267	0.526765	Both	-0.000369655	0.526765	0.665777
1261	Peptostreptococcus_anaerobius	NA	NA	NA	NA	k__Bacteria_p__Firmicutes_c__Clostridia_o__Eubacteriales_f__Peptostreptococcaceae_g__Peptostreptococcus_s__Peptostreptococcus_anaerobius	-0.00137954	0.527166	0.670242	NA	Metaphlan only	-0.00137954	0.527166	0.665777
1727145	Anaerocolumna_chitinilytica	k__Bacteria_p__Bacillota_c__Clostridia_o__Eubacteriales_f__Lachnospiraceae_g__Anaerocolumna_s__chitinilytica	-0.00442514	0.528841	0.658843	NA	NA	NA	NA	NA	Bracken only	-0.00442514	0.528841	0.667071
1788301	Pseudomonas_versuta	k__Bacteria_p__Pseudomonadota_c__Gammaproteobacteria_o__Pseudomonadales_f__Pseudomonadaceae_g__Pseudomonas_s__versuta	0.00147151	0.677567	0.771818	k__Bacteria_p__Proteobacteria_c__Gammaproteobacteria_o__Pseudomonadales_f__Pseudomonadaceae_g__Pseudomonas_s__Pseudomonas_versuta	0.0035223	0.248271	0.523267	0.531512	Both	0.0024969	0.531512	0.669875
2041842	Neobittarella_massiliensis	NA	NA	NA	NA	k__Bacteria_p__Firmicutes_c__Clostridia_o__Eubacteriales_f__Oscillospiraceae_g__Neobittarella_s__Neobittarella_massiliensis	-0.00813209	0.533348	0.677007	NA	Metaphlan only	-0.00813209	0.533348	0.671623
1348	Streptococcus_parauberis	k__Bacteria_p__Bacillota_c__Bacilli_o__Lactobacillales_f__Streptococcaceae_g__Streptococcus_s__parauberis	0.000863753	0.534061	0.664553	NA	NA	NA	NA	NA	Bracken only	0.000863753	0.534061	0.671956
2748	Carnobacterium_divergens	k__Bacteria_p__Bacillota_c__Bacilli_o__Lactobacillales_f__Carnobacteriaceae_g__Carnobacterium_s__divergens	0.00183707	0.657438	0.756742	k__Bacteria_p__Firmicutes_c__Bacilli_o__Lactobacillales_f__Carnobacteriaceae_g__Carnobacterium_s__Carnobacterium_divergens	0.00140664	0.680251	0.800236	0.534935	Both	0.00162185	0.534935	0.672489
2756	Brochothrix_thermosphacta	k__Bacteria_p__Bacillota_c__Bacilli_o__Bacillales_f__Listeriaceae_g__Brochothrix_s__thermosphacta	0.00149472	0.535436	0.665464	NA	NA	NA	NA	NA	Bracken only	0.00149472	0.535436	0.672555
2144175	Megasphaera_stantonii	k__Bacteria_p__Bacillota_c__Negativicutes_o__Veillonellales_f__Veillonellaceae_g__Megasphaera_s__stantonii	0.00868335	0.536069	0.665464	NA	NA	NA	NA	NA	Bracken only	0.00868335	0.536069	0.672784
82135	Fannyhessea_vaginae	k__Bacteria_p__Actinomycetota_c__Actinomycetes_o__Actinomycetales_f__Actinomycetaceae_g__Fannyhessea_s__vaginae	-0.00114701	0.542253	0.670749	NA	NA	NA	NA	NA	Bracken only	-0.00114701	0.542253	0.679406
651822	Fretibacterium_fastidiosum	k__Bacteria_p__Synergistota_c__Synergistia_o__Synergistales_f__Aminobacteriaceae_g__Fretibacterium_s__fastidiosum	0.00511144	0.541971	0.670749	NA	NA	NA	NA	NA	Bracken only	0.00511144	0.541971	0.679406
218538	Dialister_invisus	NA	NA	NA	NA	k__Bacteria_p__Firmicutes_c__Negativicutes_o__Veillonellales_f__Veillonellaceae_g__Dialister_s__Dialister_invisus	-0.0145136	0.542942	0.68697	NA	Metaphlan only	-0.0145136	0.542942	0.679699
114527	Mogibacterium_diversum	k__Bacteria_p__Bacillota_c__Clostridia_o__Eubacteriales_f__Eubacteriales Family XIII. Incertae Sedis_g__Mogibacterium_s__diversum	-0.00403855	0.687599	0.780275	k__Bacteria_p__Firmicutes_c__Clostridia_o__Eubacteriales_f__Eubacteriales_Family_XIII_Incertae_Sedis_g__Mogibacterium_s__Mogibacterium_diversum	0.0190068	0.113657	0.446517	0.544348	Both	0.00748412	0.544348	0.68089
307249	Sporomusa_uncultured Sporomusa sp.	k__Bacteria_p__Bacillota_c__Negativicutes_o__Selenomonadales_f__Sporomusaceae_g__Sporomusa_s__uncultured Sporomusa sp.	0.00182503	0.547066	0.675103	NA	NA	NA	NA	NA	Bracken only	0.00182503	0.547066	0.683719
47493	Limosilactobacillus_panis	k__Bacteria_p__Bacillota_c__Bacilli_o__Lactobacillales_f__Lactobacillaceae_g__Limosilactobacillus_s__panis	0.00174755	0.690274	0.78226	k__Bacteria_p__Firmicutes_c__Bacilli_o__Lactobacillales_f__Lactobacillaceae_g__Limosilactobacillus_s__Limosilactobacillus_panis	-0.00387816	0.262054	0.523267	0.547791	Both	-0.00106531	0.547791	0.684053
1796616	Blautia_pseudococcoides	k__Bacteria_p__Bacillota_c__Clostridia_o__Eubacteriales_f__Lachnospiraceae_g__Blautia_s__pseudococcoides	0.00212882	0.548312	0.675591	NA	NA	NA	NA	NA	Bracken only	0.00212882	0.548312	0.684133
169435	Anaerotruncus_colihominis	k__Bacteria_p__Bacillota_c__Clostridia_o__Eubacteriales_f__Oscillospiraceae_g__Anaerotruncus_s__colihominis	0.00238029	0.624823	0.733763	k__Bacteria_p__Firmicutes_c__Clostridia_o__Eubacteriales_f__Oscillospiraceae_g__Anaerotruncus_s__Anaerotruncus_colihominis	0.00753895	0.691615	0.80651	0.549521	Both	0.00495962	0.549521	0.685069
84135	Gemella_sanguinis	k__Bacteria_p__Bacillota_c__Bacilli_o__Bacillales_f__Gemellaceae_g__Gemella_s__sanguinis	-0.00615521	0.551057	0.676828	NA	NA	NA	NA	NA	Bracken only	-0.00615521	0.551057	0.685388
387090	Phocaeicola_coprophilus	k__Bacteria_p__Bacteroidota_c__Bacteroidia_o__Bacteroidales_f__Bacteroidaceae_g__Phocaeicola_s__coprophilus	-0.0244279	0.0452055	0.252377	k__Bacteria_p__Bacteroidota_c__Bacteroidia_o__Bacteroidales_f__Bacteroidaceae_g__Phocaeicola_s__Phocaeicola_coprophilus	-0.00171863	0.693202	0.807027	0.551569	Both	-0.0130733	0.551569	0.685388
2024197	Bacteroides_cutis	NA	NA	NA	NA	k__Bacteria_p__Bacteroidota_c__Bacteroidia_o__Bacteroidales_f__Bacteroidaceae_g__Bacteroides_s__Bacteroides_cutis	-0.00248143	0.551081	0.694586	NA	Metaphlan only	-0.00248143	0.551081	0.685388
2763678	Youxingia_wuxianensis	NA	NA	NA	NA	k__Bacteria_p__Firmicutes_c__Clostridia_o__Eubacteriales_f__Oscillospiraceae_g__Youxingia_s__Youxingia_wuxianensis	-0.00918526	0.551609	0.694586	NA	Metaphlan only	-0.00918526	0.551609	0.685388
1519	Clostridium_tyrobutyricum	k__Bacteria_p__Bacillota_c__Clostridia_o__Eubacteriales_f__Clostridiaceae_g__Clostridium_s__tyrobutyricum	-0.00181685	0.552868	0.678253	NA	NA	NA	NA	NA	Bracken only	-0.00181685	0.552868	0.686382
2726954	Sarcina_sp. JB2	k__Bacteria_p__Bacillota_c__Clostridia_o__Eubacteriales_f__Clostridiaceae_g__Sarcina_s__sp. JB2	-0.0056631	0.55355	0.678294	NA	NA	NA	NA	NA	Bracken only	-0.0056631	0.55355	0.686659
341225	Clostridium_saccharogumia	NA	NA	NA	NA	k__Bacteria_p__Firmicutes_c__Erysipelotrichia_o__Erysipelotrichales_f__Erysipelotrichaceae_g__Erysipelatoclostridium_s__Clostridium_saccharogumia	0.00988415	0.5541	0.696609	NA	Metaphlan only	0.00988415	0.5541	0.686772
1547597	Sanguibacteroides_justesenii	NA	NA	NA	NA	k__Bacteria_p__Bacteroidota_c__Bacteroidia_o__Bacteroidales_f__Porphyromonadaceae_g__Sanguibacteroides_s__Sanguibacteroides_justesenii	0.00619519	0.557362	0.698767	NA	Metaphlan only	0.00619519	0.557362	0.690243
544581	Actinomyces_johnsonii	NA	NA	NA	NA	k__Bacteria_p__Actinobacteria_c__Actinomycetia_o__Actinomycetales_f__Actinomycetaceae_g__Actinomyces_s__Actinomyces_johnsonii	0.00407759	0.558132	0.698767	NA	Metaphlan only	0.00407759	0.558132	0.690485
1653435	Merdimonas_faecis	NA	NA	NA	NA	k__Bacteria_p__Firmicutes_c__Clostridia_o__Eubacteriales_f__Lachnospiraceae_g__Merdimonas_s__Merdimonas_faecis	-0.00697833	0.558481	0.698767	NA	Metaphlan only	-0.00697833	0.558481	0.690485
1411144	Bacteroides_caecigallinarum	NA	NA	NA	NA	k__Bacteria_p__Bacteroidota_c__Bacteroidia_o__Bacteroidales_f__Bacteroidaceae_g__Bacteroides_s__Bacteroides_caecigallinarum	-0.000310517	0.559692	0.699171	NA	Metaphlan only	-0.000310517	0.559692	0.691412
905	Acidaminococcus_fermentans	k__Bacteria_p__Bacillota_c__Negativicutes_o__Acidaminococcales_f__Acidaminococcaceae_g__Acidaminococcus_s__fermentans	-0.00729658	0.560716	0.685465	NA	NA	NA	NA	NA	Bracken only	-0.00729658	0.560716	0.692105
2606640	Victivallis_lenta	NA	NA	NA	NA	k__Bacteria_p__Lentisphaerae_c__Lentisphaeria_o__Victivallales_f__Victivallaceae_g__Victivallis_s__Victivallis_lenta	-0.0117708	0.56412	0.7033	NA	Metaphlan only	-0.0117708	0.56412	0.695733
2292046	Lachnotalea_sp_AF33_28	NA	NA	NA	NA	k__Bacteria_p__Firmicutes_c__Clostridia_o__Eubacteriales_f__Lachnospiraceae_g__Lachnotalea_s__Lachnotalea_sp_AF33_28	0.00971162	0.567767	0.704783	NA	Metaphlan only	0.00971162	0.567767	0.699653
1661	Trueperella_pyogenes	k__Bacteria_p__Actinomycetota_c__Actinomycetes_o__Actinomycetales_f__Actinomycetaceae_g__Trueperella_s__pyogenes	0.00544227	0.570548	0.693425	NA	NA	NA	NA	NA	Bracken only	0.00544227	0.570548	0.701924
1683	Bifidobacterium_angulatum	k__Bacteria_p__Actinomycetota_c__Actinomycetes_o__Bifidobacteriales_f__Bifidobacteriaceae_g__Bifidobacterium_s__angulatum	-0.0189096	0.040171	0.243179	k__Bacteria_p__Actinobacteria_c__Actinomycetia_o__Bifidobacteriales_f__Bifidobacteriaceae_g__Bifidobacterium_s__Bifidobacterium_angulatum	-0.00175369	0.707708	0.81309	0.570433	Both	-0.0103316	0.570433	0.701924
33043	Coprococcus_eutactus	k__Bacteria_p__Bacillota_c__Clostridia_o__Eubacteriales_f__Lachnospiraceae_g__Coprococcus_s__eutactus	-0.0111435	0.149725	0.462308	k__Bacteria_p__Firmicutes_c__Clostridia_o__Eubacteriales_f__Lachnospiraceae_g__Coprococcus_s__Coprococcus_eutactus	-0.00859273	0.709286	0.813715	0.572499	Both	-0.00986811	0.572499	0.703746
2763052	Lawsonibacter_faecis	NA	NA	NA	NA	k__Bacteria_p__Firmicutes_c__Clostridia_o__Eubacteriales_f__Oscillospiraceae_g__Lawsonibacter_s__Lawsonibacter_faecis	0.0102739	0.573162	0.710102	NA	Metaphlan only	0.0102739	0.573162	0.703982
2447885	Bacteroides_faecalis	NA	NA	NA	NA	k__Bacteria_p__Bacteroidota_c__Bacteroidia_o__Bacteroidales_f__Bacteroidaceae_g__Bacteroides_s__Bacteroides_faecalis	0.00532422	0.574759	0.710102	NA	Metaphlan only	0.00532422	0.574759	0.705364
626937	Christensenella_minuta	k__Bacteria_p__Bacillota_c__Clostridia_o__Eubacteriales_f__Christensenellaceae_g__Christensenella_s__minuta	-0.00265341	0.711675	0.799773	k__Bacteria_p__Firmicutes_c__Clostridia_o__Eubacteriales_f__Christensenellaceae_g__Christensenella_s__Christensenella_minuta	0.0115187	0.500074	0.644121	0.575633	Both	0.00443262	0.575633	0.705859
1584	Lactobacillus_delbrueckii	k__Bacteria_p__Bacillota_c__Bacilli_o__Lactobacillales_f__Lactobacillaceae_g__Lactobacillus_s__delbrueckii	-0.00343895	0.712737	0.800105	k__Bacteria_p__Firmicutes_c__Bacilli_o__Lactobacillales_f__Lactobacillaceae_g__Lactobacillus_s__Lactobacillus_delbrueckii	-0.00179285	0.685876	0.802057	0.577029	Both	-0.0026159	0.577029	0.70699
2058292	Peptoniphilus_sp_Marseille_P3761	NA	NA	NA	NA	k__Bacteria_p__Firmicutes_c__Tissierellia_o__Tissierellales_f__Peptoniphilaceae_g__Peptoniphilus_s__Peptoniphilus_sp_Marseille_P3761	0.00118981	0.587477	0.723544	NA	Metaphlan only	0.00118981	0.587477	0.719203
3039116	Anaerocolumna_sp. AGMB13025	k__Bacteria_p__Bacillota_c__Clostridia_o__Eubacteriales_f__Lachnospiraceae_g__Anaerocolumna_s__sp. AGMB13025	-0.00378013	0.588547	0.712812	NA	NA	NA	NA	NA	Bracken only	-0.00378013	0.588547	0.719421
2093857	Dysosmobacter_welbionis	k__Bacteria_p__Bacillota_c__Clostridia_o__Eubacteriales_f__Oscillospiraceae_g__Dysosmobacter_s__welbionis	0.00177901	0.721519	0.809093	k__Bacteria_p__Firmicutes_c__Clostridia_o__Eubacteriales_f__Oscillospiraceae_g__Dysosmobacter_s__Dysosmobacter_welbionis	-0.00918729	0.444019	0.601451	0.588617	Both	-0.00370414	0.588617	0.719421
1110546	Veillonella_tobetsuensis	NA	NA	NA	NA	k__Bacteria_p__Firmicutes_c__Negativicutes_o__Veillonellales_f__Veillonellaceae_g__Veillonella_s__Veillonella_tobetsuensis	-0.00156126	0.59006	0.725589	NA	Metaphlan only	-0.00156126	0.59006	0.720596
29370	Lacrimispora_sphenoides	k__Bacteria_p__Bacillota_c__Clostridia_o__Eubacteriales_f__Lachnospiraceae_g__Lacrimispora_s__sphenoides	-0.00253833	0.593937	0.716131	NA	NA	NA	NA	NA	Bracken only	-0.00253833	0.593937	0.722497
2966552	Thermocaproicibacter_melissae	k__Bacteria_p__Bacillota_c__Clostridia_o__Eubacteriales_f__Oscillospiraceae_g__Thermocaproicibacter_s__melissae	0.00675617	0.592501	0.716131	NA	NA	NA	NA	NA	Bracken only	0.00675617	0.592501	0.722497
470565	Prevotella_histicola	k__Bacteria_p__Bacteroidota_c__Bacteroidia_o__Bacteroidales_f__Prevotellaceae_g__Prevotella_s__histicola	-0.00192568	0.638035	0.744256	k__Bacteria_p__Bacteroidota_c__Bacteroidia_o__Bacteroidales_f__Prevotellaceae_g__Prevotella_s__Prevotella_histicola	-0.000822749	0.72458	0.822864	0.592677	Both	-0.00137422	0.592677	0.722497
158877	Yokenella_regensburgei	k__Bacteria_p__Pseudomonadota_c__Gammaproteobacteria_o__Enterobacterales_f__Enterobacteriaceae_g__Yokenella_s__regensburgei	0.000943038	0.593368	0.716131	NA	NA	NA	NA	NA	Bracken only	0.000943038	0.593368	0.722497
29546	Lawsonia_intracellularis	k__Bacteria_p__Thermodesulfobacteriota_c__Desulfovibrionia_o__Desulfovibrionales_f__Desulfovibrionaceae_g__Lawsonia_s__intracellularis	-0.00128258	0.594032	0.716131	NA	NA	NA	NA	NA	Bracken only	-0.00128258	0.594032	0.722497
2709410	Chordicoccus_furentiruminis	k__Bacteria_p__Bacillota_c__Clostridia_o__Eubacteriales_f__Lachnospiraceae_g__Chordicoccus_s__furentiruminis	-0.0038648	0.596949	0.716972	NA	NA	NA	NA	NA	Bracken only	-0.0038648	0.596949	0.725113
3070656	Paludihabitans_Paludicola sp. MB14-C6	k__Bacteria_p__Bacillota_c__Clostridia_o__Eubacteriales_f__Oscillospiraceae_g__Paludihabitans_s__Paludicola sp. MB14-C6	0.0030491	0.597152	0.716972	NA	NA	NA	NA	NA	Bracken only	0.0030491	0.597152	0.725113
33959	Lactobacillus_johnsonii	k__Bacteria_p__Bacillota_c__Bacilli_o__Lactobacillales_f__Lactobacillaceae_g__Lactobacillus_s__johnsonii	0.00295317	0.59831	0.716972	NA	NA	NA	NA	NA	Bracken only	0.00295317	0.59831	0.725342
1520	Clostridium_beijerinckii	k__Bacteria_p__Bacillota_c__Clostridia_o__Eubacteriales_f__Clostridiaceae_g__Clostridium_s__beijerinckii	-0.0045685	0.597987	0.716972	NA	NA	NA	NA	NA	Bracken only	-0.0045685	0.597987	0.725342
1379	Gemella_haemolysans	k__Bacteria_p__Bacillota_c__Bacilli_o__Bacillales_f__Gemellaceae_g__Gemella_s__haemolysans	-0.00482479	0.59885	0.716972	NA	NA	NA	NA	NA	Bracken only	-0.00482479	0.59885	0.725409
2749962	Lactococcus_paracarnosus	k__Bacteria_p__Bacillota_c__Bacilli_o__Lactobacillales_f__Streptococcaceae_g__Lactococcus_s__paracarnosus	-0.00151663	0.600933	0.718641	NA	NA	NA	NA	NA	Bracken only	-0.00151663	0.600933	0.726168
2714355	Vescimonas_coprocola	k__Bacteria_p__Bacillota_c__Clostridia_o__Eubacteriales_f__Oscillospiraceae_g__Vescimonas_s__coprocola	-0.00221103	0.730726	0.817661	k__Bacteria_p__Firmicutes_c__Clostridia_o__Eubacteriales_f__Oscillospiraceae_g__Vescimonas_s__Vescimonas_coprocola	-0.0334606	0.175622	0.519871	0.600861	Both	-0.0178358	0.600861	0.726168
1776381	Olegusella_massiliensis	NA	NA	NA	NA	k__Bacteria_p__Actinobacteria_c__Coriobacteriia_o__Coriobacteriales_f__Coriobacteriaceae_g__Olegusella_s__Olegusella_massiliensis	-0.000982984	0.600794	0.731927	NA	Metaphlan only	-0.000982984	0.600794	0.726168
411486	Clostridium_sp. M62/1	k__Bacteria_p__Bacillota_c__Clostridia_o__Eubacteriales_f__Clostridiaceae_g__Clostridium_s__sp. M62/1	0.00260561	0.602895	0.720163	NA	NA	NA	NA	NA	Bracken only	0.00260561	0.602895	0.727951
342942	Mediterraneibacter_glycyrrhizinilyticus	NA	NA	NA	NA	k__Bacteria_p__Firmicutes_c__Clostridia_o__Eubacteriales_f__Lachnospiraceae_g__Mediterraneibacter_s__Mediterraneibacter_glycyrrhizinilyticus	0.0105705	0.605199	0.736153	NA	Metaphlan only	0.0105705	0.605199	0.730143
2086583	Pseudoruminococcus_massiliensis	NA	NA	NA	NA	k__Bacteria_p__Firmicutes_c__Clostridia_o__Eubacteriales_f__Oscillospiraceae_g__Pseudoruminococcus_s__Pseudoruminococcus_massiliensis	0.0124783	0.607089	0.737313	NA	Metaphlan only	0.0124783	0.607089	0.731833
495	Neisseria_elongata	k__Bacteria_p__Pseudomonadota_c__Betaproteobacteria_o__Neisseriales_f__Neisseriaceae_g__Neisseria_s__elongata	-0.0019322	0.608148	0.723087	NA	NA	NA	NA	NA	Bracken only	-0.0019322	0.608148	0.732519
1364	Lactococcus_piscium	k__Bacteria_p__Bacillota_c__Bacilli_o__Lactobacillales_f__Streptococcaceae_g__Lactococcus_s__piscium	-0.00250564	0.612548	0.725056	NA	NA	NA	NA	NA	Bracken only	-0.00250564	0.612548	0.736633
244734	Bradyrhizobium_betae	k__Bacteria_p__Pseudomonadota_c__Alphaproteobacteria_o__Hyphomicrobiales_f__Nitrobacteraceae_g__Bradyrhizobium_s__betae	-0.000887549	0.612441	0.725056	NA	NA	NA	NA	NA	Bracken only	-0.000887549	0.612441	0.736633
2057741	Bradyrhizobium_sp. SK17	k__Bacteria_p__Pseudomonadota_c__Alphaproteobacteria_o__Hyphomicrobiales_f__Nitrobacteraceae_g__Bradyrhizobium_s__sp. SK17	-0.00103837	0.614583	0.725819	NA	NA	NA	NA	NA	Bracken only	-0.00103837	0.614583	0.738486
2841523	Acetivibrio_sp_MSJd_27	NA	NA	NA	NA	k__Bacteria_p__Firmicutes_c__Clostridia_o__Eubacteriales_f__Oscillospiraceae_g__Acetivibrio_s__Acetivibrio_sp_MSJd_27	0.00419136	0.61523	0.745602	NA	Metaphlan only	0.00419136	0.61523	0.738671
28025	Bifidobacterium_animalis	k__Bacteria_p__Actinomycetota_c__Actinomycetes_o__Bifidobacteriales_f__Bifidobacteriaceae_g__Bifidobacterium_s__animalis	-0.00428186	0.742071	0.826811	k__Bacteria_p__Actinobacteria_c__Actinomycetia_o__Bifidobacteriales_f__Bifidobacteriaceae_g__Bifidobacterium_s__Bifidobacterium_animalis	-0.00722912	0.646145	0.773997	0.616082	Both	-0.00575549	0.616082	0.738937
1465754	Alistipes_timonensis	NA	NA	NA	NA	k__Bacteria_p__Bacteroidota_c__Bacteroidia_o__Bacteroidales_f__Rikenellaceae_g__Alistipes_s__Alistipes_timonensis	-0.00713034	0.616439	0.745602	NA	Metaphlan only	-0.00713034	0.616439	0.738937
2682776	Xiamenia_xianingshaonis	k__Bacteria_p__Actinomycetota_c__Coriobacteriia_o__Eggerthellales_f__Eggerthellaceae_g__Xiamenia_s__xianingshaonis	-0.00641847	0.618549	0.728032	NA	NA	NA	NA	NA	Bracken only	-0.00641847	0.618549	0.740872
1245	Leuconostoc_mesenteroides	k__Bacteria_p__Bacillota_c__Bacilli_o__Lactobacillales_f__Lactobacillaceae_g__Leuconostoc_s__mesenteroides	0.0035675	0.737266	0.823214	k__Bacteria_p__Firmicutes_c__Bacilli_o__Lactobacillales_f__Lactobacillaceae_g__Leuconostoc_s__Leuconostoc_mesenteroides	-0.00230788	0.748252	0.84125	0.624437	Both	0.00062981	0.624437	0.747326
604330	Parafannyhessea_umbonata	k__Bacteria_p__Actinomycetota_c__Coriobacteriia_o__Coriobacteriales_f__Atopobiaceae_g__Parafannyhessea_s__umbonata	-0.00690063	0.627582	0.73497	NA	NA	NA	NA	NA	Bracken only	-0.00690063	0.627582	0.748794
1839799	Streptococcus_sp. FDAARGOS_192	k__Bacteria_p__Bacillota_c__Bacilli_o__Lactobacillales_f__Streptococcaceae_g__Streptococcus_s__sp. FDAARGOS_192	0.00731623	0.628667	0.73497	NA	NA	NA	NA	NA	Bracken only	0.00731623	0.628667	0.748794
712623	Streptococcus_sp. oral taxon 061	k__Bacteria_p__Bacillota_c__Bacilli_o__Lactobacillales_f__Streptococcaceae_g__Streptococcus_s__sp. oral taxon 061	-0.00544433	0.627989	0.73497	NA	NA	NA	NA	NA	Bracken only	-0.00544433	0.627989	0.748794
1776384	Emergencia_timonensis	k__Bacteria_p__Bacillota_c__Clostridia_o__Eubacteriales_f__Eubacteriales Family XIII. Incertae Sedis_g__Emergencia_s__timonensis	0.00349342	0.750366	0.834272	k__Bacteria_p__Firmicutes_c__Clostridia_o__Eubacteriales_f__Eubacteriales_Family_XIII_Incertae_Sedis_g__Emergencia_s__Emergencia_timonensis	0.0127666	0.510161	0.65178	0.627303	Both	0.00813	0.627303	0.748794
2718	Cardiobacterium_hominis	k__Bacteria_p__Pseudomonadota_c__Gammaproteobacteria_o__Cardiobacteriales_f__Cardiobacteriaceae_g__Cardiobacterium_s__hominis	0.00232895	0.628249	0.73497	NA	NA	NA	NA	NA	Bracken only	0.00232895	0.628249	0.748794
474960	Hydrogenoanaerobacterium_saccharovorans	NA	NA	NA	NA	k__Bacteria_p__Firmicutes_c__Clostridia_o__Eubacteriales_f__Oscillospiraceae_g__Hydrogenoanaerobacterium_s__Hydrogenoanaerobacterium_saccharovorans	-0.0102546	0.626884	0.75437	NA	Metaphlan only	-0.0102546	0.626884	0.748794
1852381	Duodenibacillus_massiliensis	k__Bacteria_p__Pseudomonadota_c__Betaproteobacteria_o__Burkholderiales_f__Sutterellaceae_g__Duodenibacillus_s__massiliensis	0.0103265	0.517823	0.649768	k__Bacteria_p__Proteobacteria_c__Betaproteobacteria_o__Burkholderiales_f__Sutterellaceae_g__Duodenibacillus_s__Duodenibacillus_massiliensis	0.00252812	0.752946	0.842456	0.630809	Both	0.00642729	0.630809	0.750749
187327	Acidaminococcus_intestini	k__Bacteria_p__Bacillota_c__Negativicutes_o__Acidaminococcales_f__Acidaminococcaceae_g__Acidaminococcus_s__intestini	-0.0100189	0.556028	0.680531	k__Bacteria_p__Firmicutes_c__Negativicutes_o__Acidaminococcales_f__Acidaminococcaceae_g__Acidaminococcus_s__Acidaminococcus_intestini	-0.00541012	0.755492	0.842456	0.634276	Both	-0.00771452	0.634276	0.753675
582	Morganella_morganii	k__Bacteria_p__Pseudomonadota_c__Gammaproteobacteria_o__Enterobacterales_f__Morganellaceae_g__Morganella_s__morganii	0.0184387	0.0074046	0.0879629	k__Bacteria_p__Proteobacteria_c__Gammaproteobacteria_o__Enterobacterales_f__Morganellaceae_g__Morganella_s__Morganella_morganii	-0.00114654	0.755489	0.842456	0.634272	Both	0.00864608	0.634272	0.753675
2081702	Actinomyces_sp. oral taxon 897	k__Bacteria_p__Actinomycetota_c__Actinomycetes_o__Actinomycetales_f__Actinomycetaceae_g__Actinomyces_s__sp. oral taxon 897	-0.00120774	0.635071	0.741627	NA	NA	NA	NA	NA	Bracken only	-0.00120774	0.635071	0.754021
28127	Hoylesella_buccalis	k__Bacteria_p__Bacteroidota_c__Bacteroidia_o__Bacteroidales_f__Prevotellaceae_g__Hoylesella_s__buccalis	-0.013839	0.382249	0.532091	k__Bacteria_p__Bacteroidota_c__Bacteroidia_o__Bacteroidales_f__Prevotellaceae_g__Prevotella_s__Prevotella_buccalis	0.00214567	0.756819	0.842456	0.636086	Both	-0.00584667	0.636086	0.754627
1574265	Akkermansia_sp_KLE1798	NA	NA	NA	NA	k__Bacteria_p__Verrucomicrobia_c__Verrucomicrobiae_o__Verrucomicrobiales_f__Akkermansiaceae_g__Akkermansia_s__Akkermansia_sp_KLE1798	0.00697666	0.637156	0.76556	NA	Metaphlan only	0.00697666	0.637156	0.755297
46125	Abiotrophia_defectiva	k__Bacteria_p__Bacillota_c__Bacilli_o__Lactobacillales_f__Aerococcaceae_g__Abiotrophia_s__defectiva	0.00172437	0.639151	0.744725	NA	NA	NA	NA	NA	Bracken only	0.00172437	0.639151	0.756481
1981510	Monoglobus_pectinilyticus	k__Bacteria_p__Bacillota_c__Clostridia_o__Eubacteriales_f__Oscillospiraceae_g__Monoglobus_s__pectinilyticus	0.00319605	0.759073	0.840374	k__Bacteria_p__Firmicutes_c__Clostridia_o__Eubacteriales_f__Oscillospiraceae_g__Monoglobus_s__Monoglobus_pectinilyticus	-0.0103661	0.679687	0.800236	0.639166	Both	-0.003585	0.639166	0.756481
39777	Veillonella_atypica	k__Bacteria_p__Bacillota_c__Negativicutes_o__Veillonellales_f__Veillonellaceae_g__Veillonella_s__atypica	-0.0141104	0.291267	0.495183	k__Bacteria_p__Firmicutes_c__Negativicutes_o__Veillonellales_f__Veillonellaceae_g__Veillonella_s__Veillonella_atypica	-0.00570548	0.760252	0.845082	0.640778	Both	-0.00990793	0.640778	0.75779
580026	Adlercreutzia_mucosicola	NA	NA	NA	NA	k__Bacteria_p__Actinobacteria_c__Coriobacteriia_o__Eggerthellales_f__Eggerthellaceae_g__Adlercreutzia_s__Adlercreutzia_mucosicola	0.00136596	0.642058	0.770274	NA	Metaphlan only	0.00136596	0.642058	0.758704
1264	Ruminococcus_albus	k__Bacteria_p__Bacillota_c__Clostridia_o__Eubacteriales_f__Oscillospiraceae_g__Ruminococcus_s__albus	-0.0058483	0.643712	0.748369	NA	NA	NA	NA	NA	Bracken only	-0.0058483	0.643712	0.759084
154288	Turicibacter_sanguinis	k__Bacteria_p__Bacillota_c__Erysipelotrichia_o__Erysipelotrichales_f__Turicibacteraceae_g__Turicibacter_s__sanguinis	-0.0320314	0.0409144	0.244062	k__Bacteria_p__Firmicutes_c__Erysipelotrichia_o__Erysipelotrichales_f__Turicibacteraceae_g__Turicibacter_s__Turicibacter_sanguinis	-0.00472	0.762136	0.845981	0.643358	Both	-0.0183757	0.643358	0.759084
1217282	Parabacteroides_faecis	k__Bacteria_p__Bacteroidota_c__Bacteroidia_o__Bacteroidales_f__Tannerellaceae_g__Parabacteroides_s__faecis	-0.00548958	0.762532	0.840638	k__Bacteria_p__Bacteroidota_c__Bacteroidia_o__Bacteroidales_f__Tannerellaceae_g__Parabacteroides_s__Parabacteroides_faecis	-0.0154684	0.207582	0.523267	0.643902	Both	-0.010479	0.643902	0.759084
1493	Clostridium_cellulovorans	k__Bacteria_p__Bacillota_c__Clostridia_o__Eubacteriales_f__Clostridiaceae_g__Clostridium_s__cellulovorans	0.00192665	0.645409	0.749508	NA	NA	NA	NA	NA	Bracken only	0.00192665	0.645409	0.760262
1161942	Ruminococcus_champanellensis	k__Bacteria_p__Bacillota_c__Clostridia_o__Eubacteriales_f__Oscillospiraceae_g__Ruminococcus_s__champanellensis	-0.00500113	0.583498	0.707516	k__Bacteria_p__Firmicutes_c__Clostridia_o__Eubacteriales_f__Oscillospiraceae_g__Ruminococcus_s__Ruminococcus_champanellensis	-0.00126163	0.765523	0.847481	0.648007	Both	-0.00313138	0.648007	0.762721
33934	Anoxybacillus_flavithermus	k__Bacteria_p__Bacillota_c__Bacilli_o__Bacillales_f__Bacillaceae_g__Anoxybacillus_s__flavithermus	0.000839606	0.650421	0.753438	NA	NA	NA	NA	NA	Bracken only	0.000839606	0.650421	0.763441
197614	Streptococcus_pasteurianus	k__Bacteria_p__Bacillota_c__Bacilli_o__Lactobacillales_f__Streptococcaceae_g__Streptococcus_s__pasteurianus	0.00481504	0.651681	0.753438	NA	NA	NA	NA	NA	Bracken only	0.00481504	0.651681	0.763441
94869	Clostridium_gasigenes	k__Bacteria_p__Bacillota_c__Clostridia_o__Eubacteriales_f__Clostridiaceae_g__Clostridium_s__gasigenes	0.00498254	0.651429	0.753438	NA	NA	NA	NA	NA	Bracken only	0.00498254	0.651429	0.763441
1871029	Intestinibacillus_massiliensis	NA	NA	NA	NA	k__Bacteria_p__Firmicutes_c__Clostridia_o__Eubacteriales_f__Eubacteriaceae_g__Intestinibacillus_s__Intestinibacillus_massiliensis	0.00408951	0.651228	0.775547	NA	Metaphlan only	0.00408951	0.651228	0.763441
1796622	Extibacter_muris	NA	NA	NA	NA	k__Bacteria_p__Firmicutes_c__Clostridia_o__Eubacteriales_f__Lachnospiraceae_g__Extibacter_s__Extibacter_muris	-0.00108913	0.650062	0.775547	NA	Metaphlan only	-0.00108913	0.650062	0.763441
301302	Roseburia_faecis	NA	NA	NA	NA	k__Bacteria_p__Firmicutes_c__Clostridia_o__Eubacteriales_f__Lachnospiraceae_g__Roseburia_s__Roseburia_faecis	-0.0116205	0.65138	0.775547	NA	Metaphlan only	-0.0116205	0.65138	0.763441
2057791	Enterococcus_sp. CR-Ec1	k__Bacteria_p__Bacillota_c__Bacilli_o__Lactobacillales_f__Enterococcaceae_g__Enterococcus_s__sp. CR-Ec1	0.000123523	0.654197	0.754675	NA	NA	NA	NA	NA	Bracken only	0.000123523	0.654197	0.76519
2999116	Oceanirhabdus_sp. W0125-5	k__Bacteria_p__Bacillota_c__Clostridia_o__Eubacteriales_f__Clostridiaceae_g__Oceanirhabdus_s__sp. W0125-5	8.67034e-05	0.654171	0.754675	NA	NA	NA	NA	NA	Bracken only	8.67034e-05	0.654171	0.76519
2364787	Alistipes_megaguti	k__Bacteria_p__Bacteroidota_c__Bacteroidia_o__Bacteroidales_f__Rikenellaceae_g__Alistipes_s__megaguti	-0.0213357	0.107422	0.382337	k__Bacteria_p__Bacteroidota_c__Bacteroidia_o__Bacteroidales_f__Rikenellaceae_g__Alistipes_s__Alistipes_megaguti	0.00203301	0.774373	0.853545	0.660215	Both	-0.00965135	0.660215	0.771626
2780922	Solibaculum_mannosilyticum	k__Bacteria_p__Bacillota_c__Clostridia_o__Eubacteriales_f__Oscillospiraceae_g__Solibaculum_s__mannosilyticum	-0.00245657	0.66316	0.760812	NA	NA	NA	NA	NA	Bracken only	-0.00245657	0.66316	0.774463
39778	Veillonella_dispar	k__Bacteria_p__Bacillota_c__Negativicutes_o__Veillonellales_f__Veillonellaceae_g__Veillonella_s__dispar	-0.00378128	0.776991	0.853872	k__Bacteria_p__Firmicutes_c__Negativicutes_o__Veillonellales_f__Veillonellaceae_g__Veillonella_s__Veillonella_dispar	0.0219029	0.234967	0.523267	0.663843	Both	0.00906079	0.663843	0.774656
74426	Collinsella_aerofaciens	k__Bacteria_p__Actinomycetota_c__Coriobacteriia_o__Coriobacteriales_f__Coriobacteriaceae_g__Collinsella_s__aerofaciens	-0.0129892	0.341747	0.500226	k__Bacteria_p__Actinobacteria_c__Coriobacteriia_o__Coriobacteriales_f__Coriobacteriaceae_g__Collinsella_s__Collinsella_aerofaciens	-0.00691309	0.778918	0.857355	0.666519	Both	-0.00995113	0.666519	0.775963
1433513	Streptococcus_gwangjuense	k__Bacteria_p__Bacillota_c__Bacilli_o__Lactobacillales_f__Streptococcaceae_g__Streptococcus_s__gwangjuense	-0.00276349	0.666342	0.763624	NA	NA	NA	NA	NA	Bracken only	-0.00276349	0.666342	0.775963
837	Porphyromonas_gingivalis	k__Bacteria_p__Bacteroidota_c__Bacteroidia_o__Bacteroidales_f__Porphyromonadaceae_g__Porphyromonas_s__gingivalis	-0.00304574	0.778223	0.85404	k__Bacteria_p__Bacteroidota_c__Bacteroidia_o__Bacteroidales_f__Porphyromonadaceae_g__Porphyromonas_s__Porphyromonas_gingivalis	0.00220382	0.308447	0.523267	0.665553	Both	-0.000420959	0.665553	0.775963
248315	Veillonella_rodentium	k__Bacteria_p__Bacillota_c__Negativicutes_o__Veillonellales_f__Veillonellaceae_g__Veillonella_s__rodentium	0.00282005	0.669244	0.766108	NA	NA	NA	NA	NA	Bracken only	0.00282005	0.669244	0.778529
239935	Akkermansia_muciniphila	k__Bacteria_p__Verrucomicrobiota_c__Verrucomicrobiae_o__Verrucomicrobiales_f__Akkermansiaceae_g__Akkermansia_s__muciniphila	-0.0158764	0.317823	0.495183	k__Bacteria_p__Verrucomicrobia_c__Verrucomicrobiae_o__Verrucomicrobiales_f__Akkermansiaceae_g__Akkermansia_s__Akkermansia_muciniphila	-0.00872305	0.7844	0.859781	0.674152	Both	-0.0122997	0.674152	0.78363
66228	Gleimia_europaea	k__Bacteria_p__Actinomycetota_c__Actinomycetes_o__Actinomycetales_f__Actinomycetaceae_g__Gleimia_s__europaea	0.00144395	0.674931	0.770928	NA	NA	NA	NA	NA	Bracken only	0.00144395	0.674931	0.783926
294	Pseudomonas_fluorescens	k__Bacteria_p__Pseudomonadota_c__Gammaproteobacteria_o__Pseudomonadales_f__Pseudomonadaceae_g__Pseudomonas_s__fluorescens	0.00155903	0.676056	0.771369	NA	NA	NA	NA	NA	Bracken only	0.00155903	0.676056	0.784624
3003601	Peptostreptococcus_sp. CBA3647	k__Bacteria_p__Bacillota_c__Clostridia_o__Eubacteriales_f__Peptostreptococcaceae_g__Peptostreptococcus_s__sp. CBA3647	-0.000845247	0.677928	0.771818	NA	NA	NA	NA	NA	Bracken only	-0.000845247	0.677928	0.786186
549	Pantoea_agglomerans	k__Bacteria_p__Pseudomonadota_c__Gammaproteobacteria_o__Enterobacterales_f__Erwiniaceae_g__Pantoea_s__agglomerans	0.00280271	0.684767	0.778754	NA	NA	NA	NA	NA	Bracken only	0.00280271	0.684767	0.792888
2137581	Ellagibacter_isourolithinifaciens	NA	NA	NA	NA	k__Bacteria_p__Actinobacteria_c__Coriobacteriia_o__Eggerthellales_f__Eggerthellaceae_g__Ellagibacter_s__Ellagibacter_isourolithinifaciens	0.00466591	0.6844	0.802057	NA	Metaphlan only	0.00466591	0.6844	0.792888
40214	Acinetobacter_johnsonii	k__Bacteria_p__Pseudomonadota_c__Gammaproteobacteria_o__Moraxellales_f__Moraxellaceae_g__Acinetobacter_s__johnsonii	-0.00116274	0.686056	0.779372	NA	NA	NA	NA	NA	Bracken only	-0.00116274	0.686056	0.793153
33031	Peptoniphilus_lacrimalis	NA	NA	NA	NA	k__Bacteria_p__Firmicutes_c__Tissierellia_o__Tissierellales_f__Peptoniphilaceae_g__Peptoniphilus_s__Peptoniphilus_lacrimalis	-0.00164908	0.685584	0.802057	NA	Metaphlan only	-0.00164908	0.685584	0.793153
28133	Prevotella_nigrescens	k__Bacteria_p__Bacteroidota_c__Bacteroidia_o__Bacteroidales_f__Prevotellaceae_g__Prevotella_s__nigrescens	-0.00266334	0.691264	0.78226	NA	NA	NA	NA	NA	Bracken only	-0.00266334	0.691264	0.798324
712710	Tannerella_serpentiformis	k__Bacteria_p__Bacteroidota_c__Bacteroidia_o__Bacteroidales_f__Tannerellaceae_g__Tannerella_s__serpentiformis	-0.0014755	0.691596	0.78226	NA	NA	NA	NA	NA	Bracken only	-0.0014755	0.691596	0.798324
131110	Schaalia_radingae	k__Bacteria_p__Actinomycetota_c__Actinomycetes_o__Actinomycetales_f__Actinomycetaceae_g__Schaalia_s__radingae	0.00107234	0.693462	0.783522	NA	NA	NA	NA	NA	Bracken only	0.00107234	0.693462	0.79986
1541	Terrisporobacter_mayombei	k__Bacteria_p__Bacillota_c__Clostridia_o__Eubacteriales_f__Peptostreptococcaceae_g__Terrisporobacter_s__mayombei	0.00341297	0.798803	0.869604	k__Bacteria_p__Firmicutes_c__Clostridia_o__Eubacteriales_f__Peptostreptococcaceae_g__Terrisporobacter_s__Terrisporobacter_mayombei	0.00890387	0.240857	0.523267	0.694367	Both	0.00615842	0.694367	0.800287
1660	Schaalia_odontolytica	k__Bacteria_p__Actinomycetota_c__Actinomycetes_o__Actinomycetales_f__Actinomycetaceae_g__Schaalia_s__odontolytica	-0.00440402	0.60448	0.721231	k__Bacteria_p__Actinobacteria_c__Actinomycetia_o__Actinomycetales_f__Actinomycetaceae_g__Schaalia_s__Schaalia_odontolytica	0.00380086	0.803611	0.872334	0.701165	Both	-0.000301582	0.701165	0.803083
2779519	Thermophilibacter_immobilis	k__Bacteria_p__Actinomycetota_c__Coriobacteriia_o__Coriobacteriales_f__Atopobiaceae_g__Thermophilibacter_s__immobilis	-0.00481764	0.704185	0.792208	NA	NA	NA	NA	NA	Bracken only	-0.00481764	0.704185	0.803083
39485	Lachnospira_eligens	k__Bacteria_p__Bacillota_c__Clostridia_o__Eubacteriales_f__Lachnospiraceae_g__Lachnospira_s__eligens	-0.00202658	0.803174	0.872543	k__Bacteria_p__Firmicutes_c__Clostridia_o__Eubacteriales_f__Lachnospiraceae_g__Lachnospira_s__Lachnospira_eligens	-0.00765942	0.783924	0.859781	0.700546	Both	-0.004843	0.700546	0.803083
28118	Odoribacter_splanchnicus	k__Bacteria_p__Bacteroidota_c__Bacteroidia_o__Bacteroidales_f__Odoribacteraceae_g__Odoribacter_s__splanchnicus	0.00482929	0.805974	0.873766	k__Bacteria_p__Bacteroidota_c__Bacteroidia_o__Bacteroidales_f__Odoribacteraceae_g__Odoribacter_s__Odoribacter_splanchnicus	0.0237541	0.37922	0.556592	0.704516	Both	0.0142917	0.704516	0.803083
387661	Parabacteroides_johnsonii	k__Bacteria_p__Bacteroidota_c__Bacteroidia_o__Bacteroidales_f__Tannerellaceae_g__Parabacteroides_s__johnsonii	-0.00355194	0.802505	0.872543	k__Bacteria_p__Bacteroidota_c__Bacteroidia_o__Bacteroidales_f__Tannerellaceae_g__Parabacteroides_s__Parabacteroides_johnsonii	0.0088215	0.671006	0.791727	0.699599	Both	0.00263478	0.699599	0.803083
51288	Kluyvera_ascorbata	k__Bacteria_p__Pseudomonadota_c__Gammaproteobacteria_o__Enterobacterales_f__Enterobacteriaceae_g__Kluyvera_s__ascorbata	0.00113519	0.703944	0.792208	NA	NA	NA	NA	NA	Bracken only	0.00113519	0.703944	0.803083
2923366	Raoultella_sp. HC6	k__Bacteria_p__Pseudomonadota_c__Gammaproteobacteria_o__Enterobacterales_f__Enterobacteriaceae_g__Raoultella_s__sp. HC6	-0.000293483	0.702784	0.792208	NA	NA	NA	NA	NA	Bracken only	-0.000293483	0.702784	0.803083
739	Aggregatibacter_segnis	k__Bacteria_p__Pseudomonadota_c__Gammaproteobacteria_o__Pasteurellales_f__Pasteurellaceae_g__Aggregatibacter_s__segnis	-0.000939684	0.702179	0.792208	NA	NA	NA	NA	NA	Bracken only	-0.000939684	0.702179	0.803083
626935	Collinsella_tanakaei	NA	NA	NA	NA	k__Bacteria_p__Actinobacteria_c__Coriobacteriia_o__Coriobacteriales_f__Coriobacteriaceae_g__Collinsella_s__Collinsella_tanakaei	-0.00490373	0.700048	0.810984	NA	Metaphlan only	-0.00490373	0.700048	0.803083
1965631	Alistipes_sp_An31A	NA	NA	NA	NA	k__Bacteria_p__Bacteroidota_c__Bacteroidia_o__Bacteroidales_f__Rikenellaceae_g__Alistipes_s__Alistipes_sp_An31A	0.000433124	0.704336	0.810984	NA	Metaphlan only	0.000433124	0.704336	0.803083
2364792	Intestinibacillus_sp_Marseille_P6563	NA	NA	NA	NA	k__Bacteria_p__Firmicutes_c__Clostridia_o__Eubacteriales_f__Eubacteriaceae_g__Intestinibacillus_s__Intestinibacillus_sp_Marseille_P6563	-0.00347664	0.703802	0.810984	NA	Metaphlan only	-0.00347664	0.703802	0.803083
89014	Blautia_luti	NA	NA	NA	NA	k__Bacteria_p__Firmicutes_c__Clostridia_o__Eubacteriales_f__Lachnospiraceae_g__Blautia_s__Blautia_luti	-0.00730767	0.704845	0.810984	NA	Metaphlan only	-0.00730767	0.704845	0.803083
1673717	Anaeromassilibacillus_senegalensis	NA	NA	NA	NA	k__Bacteria_p__Firmicutes_c__Clostridia_o__Eubacteriales_f__Oscillospiraceae_g__Anaeromassilibacillus_s__Anaeromassilibacillus_senegalensis	-0.00776427	0.703944	0.810984	NA	Metaphlan only	-0.00776427	0.703944	0.803083
1987501	Massiliimalia_timonensis	NA	NA	NA	NA	k__Bacteria_p__Firmicutes_c__Clostridia_o__Eubacteriales_f__Oscillospiraceae_g__Massiliimalia_s__Massiliimalia_timonensis	0.00580006	0.701191	0.810984	NA	Metaphlan only	0.00580006	0.701191	0.803083
1323	Faecalicoccus_pleomorphus	NA	NA	NA	NA	k__Bacteria_p__Firmicutes_c__Erysipelotrichia_o__Erysipelotrichales_f__Erysipelotrichaceae_g__Faecalicoccus_s__Faecalicoccus_pleomorphus	0.00349772	0.704728	0.810984	NA	Metaphlan only	0.00349772	0.704728	0.803083
28123	Porphyromonas_asaccharolytica	k__Bacteria_p__Bacteroidota_c__Bacteroidia_o__Bacteroidales_f__Porphyromonadaceae_g__Porphyromonas_s__asaccharolytica	0.0122716	0.349677	0.503862	k__Bacteria_p__Bacteroidota_c__Bacteroidia_o__Bacteroidales_f__Porphyromonadaceae_g__Porphyromonas_s__Porphyromonas_asaccharolytica	-0.000968541	0.807385	0.87402	0.70652	Both	0.00565153	0.70652	0.803767
28449	Neisseria_subflava	k__Bacteria_p__Pseudomonadota_c__Betaproteobacteria_o__Neisseriales_f__Neisseriaceae_g__Neisseria_s__subflava	-0.00147815	0.807191	0.874178	k__Bacteria_p__Proteobacteria_c__Betaproteobacteria_o__Neisseriales_f__Neisseriaceae_g__Neisseria_s__Neisseria_subflava	0.000774411	0.32506	0.523267	0.706244	Both	-0.000351868	0.706244	0.803767
626940	Phascolarctobacterium_succinatutens	k__Bacteria_p__Bacillota_c__Negativicutes_o__Acidaminococcales_f__Acidaminococcaceae_g__Phascolarctobacterium_s__succinatutens	0.0142501	0.349904	0.503862	k__Bacteria_p__Firmicutes_c__Negativicutes_o__Acidaminococcales_f__Acidaminococcaceae_g__Phascolarctobacterium_s__Phascolarctobacterium_succinatutens	0.00355551	0.809533	0.875141	0.709575	Both	0.00890283	0.709575	0.806629
61592	Corynebacterium_durum	k__Bacteria_p__Actinomycetota_c__Actinomycetes_o__Mycobacteriales_f__Corynebacteriaceae_g__Corynebacterium_s__durum	0.00247395	0.8107	0.87616	k__Bacteria_p__Actinobacteria_c__Actinomycetia_o__Corynebacteriales_f__Corynebacteriaceae_g__Corynebacterium_s__Corynebacterium_durum	0.00896438	0.0433461	0.247199	0.711236	Both	0.00571916	0.711236	0.807903
261299	Intestinibacter_bartlettii	NA	NA	NA	NA	k__Bacteria_p__Firmicutes_c__Clostridia_o__Eubacteriales_f__Peptostreptococcaceae_g__Intestinibacter_s__Intestinibacter_bartlettii	0.00779932	0.712441	0.816144	NA	Metaphlan only	0.00779932	0.712441	0.808658
2883214	Lacrimispora_sp_210928_DFI_3_58	NA	NA	NA	NA	k__Bacteria_p__Firmicutes_c__Clostridia_o__Eubacteriales_f__Lachnospiraceae_g__Lacrimispora_s__Lacrimispora_sp_210928_DFI_3_58	-0.00543955	0.714447	0.81703	NA	Metaphlan only	-0.00543955	0.714447	0.810321
2293104	Eubacterium_sp_AF16_48	NA	NA	NA	NA	k__Bacteria_p__Firmicutes_c__Clostridia_o__Eubacteriales_f__Eubacteriaceae_g__Eubacterium_s__Eubacterium_sp_AF16_48	0.00714579	0.71529	0.81703	NA	Metaphlan only	0.00714579	0.71529	0.810662
1501392	Coprobacter_secundus	k__Bacteria_p__Bacteroidota_c__Bacteroidia_o__Bacteroidales_f__Barnesiellaceae_g__Coprobacter_s__secundus	-0.00403233	0.815288	0.879298	k__Bacteria_p__Bacteroidota_c__Bacteroidia_o__Bacteroidales_f__Barnesiellaceae_g__Coprobacter_s__Coprobacter_secundus	-0.00569656	0.691733	0.80651	0.717783	Both	-0.00486445	0.717783	0.812808
2292211	Collinsella_sp_AF08_23	NA	NA	NA	NA	k__Bacteria_p__Actinobacteria_c__Coriobacteriia_o__Coriobacteriales_f__Coriobacteriaceae_g__Collinsella_s__Collinsella_sp_AF08_23	0.00409852	0.71827	0.819244	NA	Metaphlan only	0.00409852	0.71827	0.812808
2779358	Gallalistipes_aquisgranensis	NA	NA	NA	NA	k__Bacteria_p__Bacteroidota_c__Bacteroidia_o__Bacteroidales_f__Rikenellaceae_g__Gallalistipes_s__Gallalistipes_aquisgranensis	0.00225923	0.722541	0.822528	NA	Metaphlan only	0.00225923	0.722541	0.817023
2291999	Bacteroides_sp_AF39_11AC	NA	NA	NA	NA	k__Bacteria_p__Bacteroidota_c__Bacteroidia_o__Bacteroidales_f__Bacteroidaceae_g__Bacteroides_s__Bacteroides_sp_AF39_11AC	0.00253706	0.723239	0.822528	NA	Metaphlan only	0.00253706	0.723239	0.817195
28037	Streptococcus_mitis	k__Bacteria_p__Bacillota_c__Bacilli_o__Lactobacillales_f__Streptococcaceae_g__Streptococcus_s__mitis	0.00248313	0.822563	0.885315	k__Bacteria_p__Firmicutes_c__Bacilli_o__Lactobacillales_f__Streptococcaceae_g__Streptococcus_s__Streptococcus_mitis	-0.00929007	0.430578	0.586272	0.728212	Both	-0.00340347	0.728212	0.821693
2682455	Veillonella_sp. S12025-13	k__Bacteria_p__Bacillota_c__Negativicutes_o__Veillonellales_f__Veillonellaceae_g__Veillonella_s__sp. S12025-13	-0.00502259	0.728319	0.815842	NA	NA	NA	NA	NA	Bracken only	-0.00502259	0.728319	0.821693
291645	Bacteroides_nordii	k__Bacteria_p__Bacteroidota_c__Bacteroidia_o__Bacteroidales_f__Bacteroidaceae_g__Bacteroides_s__nordii	-0.0155323	0.156457	0.46632	k__Bacteria_p__Bacteroidota_c__Bacteroidia_o__Bacteroidales_f__Bacteroidaceae_g__Bacteroides_s__Bacteroides_nordii	0.00536072	0.826862	0.89008	0.734402	Both	-0.00508577	0.734402	0.826509
544644	Butyricimonas_synergistica	NA	NA	NA	NA	k__Bacteria_p__Bacteroidota_c__Bacteroidia_o__Bacteroidales_f__Odoribacteraceae_g__Butyricimonas_s__Butyricimonas_synergistica	0.00520955	0.734637	0.83087	NA	Metaphlan only	0.00520955	0.734637	0.826509
1745713	Bariatricus_massiliensis	NA	NA	NA	NA	k__Bacteria_p__Firmicutes_c__Clostridia_o__Eubacteriales_f__Lachnospiraceae_g__Bariatricus_s__Bariatricus_massiliensis	0.00431413	0.734797	0.83087	NA	Metaphlan only	0.00431413	0.734797	0.826509
2785133	Flavonifractor_sp_AGMB03687	NA	NA	NA	NA	k__Bacteria_p__Firmicutes_c__Clostridia_o__Eubacteriales_f__Oscillospiraceae_g__Flavonifractor_s__Flavonifractor_sp_AGMB03687	0.00256781	0.733451	0.83087	NA	Metaphlan only	0.00256781	0.733451	0.826509
58169	Rahnella_inusitata	k__Bacteria_p__Pseudomonadota_c__Gammaproteobacteria_o__Enterobacterales_f__Yersiniaceae_g__Rahnella_s__inusitata	0.00064676	0.735531	0.822156	NA	NA	NA	NA	NA	Bracken only	0.00064676	0.735531	0.826712
2834819	Klebsiella_sp. A52	k__Bacteria_p__Pseudomonadota_c__Gammaproteobacteria_o__Enterobacterales_f__Enterobacteriaceae_g__Klebsiella_s__sp. A52	0.000959555	0.738495	0.823705	NA	NA	NA	NA	NA	Bracken only	0.000959555	0.738495	0.82942
1841856	Bacteroides_mediterraneensis	NA	NA	NA	NA	k__Bacteria_p__Bacteroidota_c__Bacteroidia_o__Bacteroidales_f__Bacteroidaceae_g__Bacteroides_s__Bacteroides_mediterraneensis	0.00196528	0.741923	0.837724	NA	Metaphlan only	0.00196528	0.741923	0.832646
1965570	Anaeromassilibacillus_sp_An172	NA	NA	NA	NA	k__Bacteria_p__Firmicutes_c__Clostridia_o__Eubacteriales_f__Oscillospiraceae_g__Anaeromassilibacillus_s__Anaeromassilibacillus_sp_An172	0.00252211	0.743598	0.838413	NA	Metaphlan only	0.00252211	0.743598	0.8339
2763662	Yeguia_hominis	NA	NA	NA	NA	k__Bacteria_p__Firmicutes_c__Clostridia_o__Eubacteriales_f__Yeguiaceae_g__Yeguia_s__Yeguia_hominis	0.00577255	0.748251	0.84125	NA	Metaphlan only	0.00577255	0.748251	0.838489
1206777	Pseudomonas_sp. Lz4W	k__Bacteria_p__Pseudomonadota_c__Gammaproteobacteria_o__Pseudomonadales_f__Pseudomonadaceae_g__Pseudomonas_s__sp. Lz4W	0.00106389	0.752165	0.835383	NA	NA	NA	NA	NA	Bracken only	0.00106389	0.752165	0.842244
1326	Streptococcus_acidominimus	k__Bacteria_p__Bacillota_c__Bacilli_o__Lactobacillales_f__Streptococcaceae_g__Streptococcus_s__acidominimus	-0.00166987	0.754295	0.83597	NA	NA	NA	NA	NA	Bracken only	-0.00166987	0.754295	0.842737
28151	Serratia_proteamaculans	k__Bacteria_p__Pseudomonadota_c__Gammaproteobacteria_o__Enterobacterales_f__Yersiniaceae_g__Serratia_s__proteamaculans	-0.000401011	0.753651	0.83597	NA	NA	NA	NA	NA	Bracken only	-0.000401011	0.753651	0.842737
1712515	Butyricicoccus_faecihominis	NA	NA	NA	NA	k__Bacteria_p__Firmicutes_c__Clostridia_o__Eubacteriales_f__Clostridiaceae_g__Butyricicoccus_s__Butyricicoccus_faecihominis	-0.00100901	0.754271	0.842456	NA	Metaphlan only	-0.00100901	0.754271	0.842737
2841526	Oscillibacter_sp_MSJ_31	NA	NA	NA	NA	k__Bacteria_p__Firmicutes_c__Clostridia_o__Eubacteriales_f__Oscillospiraceae_g__Oscillibacter_s__Oscillibacter_sp_MSJ_31	-0.00869754	0.755153	0.842456	NA	Metaphlan only	-0.00869754	0.755153	0.843067
2763053	Lawsonibacter_hominis	NA	NA	NA	NA	k__Bacteria_p__Firmicutes_c__Clostridia_o__Eubacteriales_f__Oscillospiraceae_g__Lawsonibacter_s__Lawsonibacter_hominis	0.00662573	0.756085	0.842456	NA	Metaphlan only	0.00662573	0.756085	0.843477
5478	Nakaseomyces_glabratus	k__Eukaryota_p__Ascomycota_c__Saccharomycetes_o__Saccharomycetales_f__Saccharomycetaceae_g__Nakaseomyces_s__glabratus	-0.00154446	0.760254	0.840638	NA	NA	NA	NA	NA	Bracken only	-0.00154446	0.760254	0.847496
4932	Saccharomyces_cerevisiae	k__Eukaryota_p__Ascomycota_c__Saccharomycetes_o__Saccharomycetales_f__Saccharomycetaceae_g__Saccharomyces_s__cerevisiae	-0.00199292	0.845188	0.904795	k__Eukaryota_p__Ascomycota_c__Saccharomycetes_o__Saccharomycetales_f__Saccharomycetaceae_g__Saccharomyces_s__Saccharomyces_cerevisiae	-0.0046095	0.255476	0.523267	0.761013	Both	-0.00330121	0.761013	0.84771
907	Megasphaera_elsdenii	k__Bacteria_p__Bacillota_c__Negativicutes_o__Veillonellales_f__Veillonellaceae_g__Megasphaera_s__elsdenii	0.00248414	0.761661	0.840638	NA	NA	NA	NA	NA	Bracken only	0.00248414	0.761661	0.847801
257758	Streptococcus_pseudopneumoniae	k__Bacteria_p__Bacillota_c__Bacilli_o__Lactobacillales_f__Streptococcaceae_g__Streptococcus_s__pseudopneumoniae	-0.00106756	0.762353	0.840638	NA	NA	NA	NA	NA	Bracken only	-0.00106756	0.762353	0.84794
2763669	Qiania_dongpingensis	k__Bacteria_p__Bacillota_c__Clostridia_o__Eubacteriales_f__Lachnospiraceae_g__Qiania_s__dongpingensis	0.00286897	0.480582	0.615617	k__Bacteria_p__Firmicutes_c__Clostridia_o__Eubacteriales_f__Lachnospiraceae_g__Qiania_s__Qiania_dongpingensis	-0.00128878	0.846814	0.90796	0.763392	Both	0.000790098	0.763392	0.848466
1907662	Raoultibacter_timonensis	k__Bacteria_p__Actinomycetota_c__Coriobacteriia_o__Eggerthellales_f__Eggerthellaceae_g__Raoultibacter_s__timonensis	0.00247279	0.847515	0.904795	k__Bacteria_p__Actinobacteria_c__Coriobacteriia_o__Eggerthellales_f__Eggerthellaceae_g__Raoultibacter_s__Raoultibacter_timonensis	0.010757	0.405063	0.573354	0.764418	Both	0.00661492	0.764418	0.848975
1034346	Dielma_fastidiosa	NA	NA	NA	NA	k__Bacteria_p__Firmicutes_c__Erysipelotrichia_o__Erysipelotrichales_f__Erysipelotrichaceae_g__Dielma_s__Dielma_fastidiosa	0.00567082	0.765641	0.847481	NA	Metaphlan only	0.00567082	0.765641	0.849702
2766470	Leuconostoc_falkenbergense	k__Bacteria_p__Bacillota_c__Bacilli_o__Lactobacillales_f__Lactobacillaceae_g__Leuconostoc_s__falkenbergense	-0.00126547	0.768289	0.84609	NA	NA	NA	NA	NA	Bracken only	-0.00126547	0.768289	0.851378
1244	Leuconostoc_gelidum	k__Bacteria_p__Bacillota_c__Bacilli_o__Lactobacillales_f__Lactobacillaceae_g__Leuconostoc_s__gelidum	-0.0119488	0.244419	0.495183	k__Bacteria_p__Firmicutes_c__Bacilli_o__Lactobacillales_f__Lactobacillaceae_g__Leuconostoc_s__Leuconostoc_gelidum	-0.00172925	0.849806	0.908692	0.767776	Both	-0.00683905	0.767776	0.851378
1965588	Anaerofilum_sp_An201	NA	NA	NA	NA	k__Bacteria_p__Firmicutes_c__Clostridia_o__Eubacteriales_f__Oscillospiraceae_g__Anaerofilum_s__Anaerofilum_sp_An201	0.00184014	0.768996	0.849999	NA	Metaphlan only	0.00184014	0.768996	0.85153
2841509	Butyricicoccus_intestinisimiae	NA	NA	NA	NA	k__Bacteria_p__Firmicutes_c__Clostridia_o__Eubacteriales_f__Clostridiaceae_g__Butyricicoccus_s__Butyricicoccus_intestinisimiae	-0.00343614	0.771664	0.851753	NA	Metaphlan only	-0.00343614	0.771664	0.853854
1761012	Candidatus Formimonas_warabiya	k__Bacteria_p__Bacillota_c__Clostridia_o__Eubacteriales_f__Peptococcaceae_g__Candidatus Formimonas_s__warabiya	-0.000405958	0.77376	0.851218	NA	NA	NA	NA	NA	Bracken only	-0.000405958	0.77376	0.85554
539	Eikenella_corrodens	k__Bacteria_p__Pseudomonadota_c__Betaproteobacteria_o__Neisseriales_f__Neisseriaceae_g__Eikenella_s__corrodens	0.000967874	0.778779	0.85404	NA	NA	NA	NA	NA	Bracken only	0.000967874	0.778779	0.860453
2779518	Blautia_liquoris	k__Bacteria_p__Bacillota_c__Clostridia_o__Eubacteriales_f__Lachnospiraceae_g__Blautia_s__liquoris	-0.00106837	0.779951	0.854427	NA	NA	NA	NA	NA	Bracken only	-0.00106837	0.779951	0.861112
28125	Prevotella_bivia	k__Bacteria_p__Bacteroidota_c__Bacteroidia_o__Bacteroidales_f__Prevotellaceae_g__Prevotella_s__bivia	-0.0320471	0.00755422	0.088127	k__Bacteria_p__Bacteroidota_c__Bacteroidia_o__Bacteroidales_f__Prevotellaceae_g__Prevotella_s__Prevotella_bivia	-0.000608569	0.86321	0.920524	0.787537	Both	-0.0163279	0.787537	0.868846
2592646	Clostridium_sp_MCC353	NA	NA	NA	NA	k__Bacteria_p__Firmicutes_c__Clostridia_o__Eubacteriales_f__Clostridiaceae_g__Clostridium_s__Clostridium_sp_MCC353	0.00248046	0.78984	0.86454	NA	Metaphlan only	0.00248046	0.78984	0.870745
1871022	Parolsenella_massiliensis	k__Bacteria_p__Actinomycetota_c__Coriobacteriia_o__Coriobacteriales_f__Atopobiaceae_g__Parolsenella_s__massiliensis	0.00367512	0.790803	0.864936	NA	NA	NA	NA	NA	Bracken only	0.00367512	0.790803	0.870961
1868794	Jeotgalibaca_arthritidis	k__Bacteria_p__Bacillota_c__Bacilli_o__Lactobacillales_f__Carnobacteriaceae_g__Jeotgalibaca_s__arthritidis	0.00104223	0.791201	0.864936	NA	NA	NA	NA	NA	Bracken only	0.00104223	0.791201	0.870961
1623	Ligilactobacillus_ruminis	k__Bacteria_p__Bacillota_c__Bacilli_o__Lactobacillales_f__Lactobacillaceae_g__Ligilactobacillus_s__ruminis	-0.00138047	0.86757	0.921719	k__Bacteria_p__Firmicutes_c__Bacilli_o__Lactobacillales_f__Lactobacillaceae_g__Ligilactobacillus_s__Ligilactobacillus_ruminis	0.00664803	0.502255	0.645874	0.794006	Both	0.00263378	0.794006	0.871864
2815358	Leclercia_pneumoniae	k__Bacteria_p__Pseudomonadota_c__Gammaproteobacteria_o__Enterobacterales_f__Enterobacteriaceae_g__Leclercia_s__pneumoniae	-0.000245643	0.795518	0.868745	NA	NA	NA	NA	NA	Bracken only	-0.000245643	0.795518	0.871864
569	Hafnia_alvei	k__Bacteria_p__Pseudomonadota_c__Gammaproteobacteria_o__Enterobacterales_f__Hafniaceae_g__Hafnia_s__alvei	0.000567485	0.866776	0.921719	k__Bacteria_p__Proteobacteria_c__Gammaproteobacteria_o__Enterobacterales_f__Hafniaceae_g__Hafnia_s__Hafnia_alvei	-0.000593576	0.458208	0.605049	0.792825	Both	-1.30456e-05	0.792825	0.871864
574930	Parabacteroides_gordonii	NA	NA	NA	NA	k__Bacteria_p__Bacteroidota_c__Bacteroidia_o__Bacteroidales_f__Tannerellaceae_g__Parabacteroides_s__Parabacteroides_gordonii	0.00291207	0.795222	0.867132	NA	Metaphlan only	0.00291207	0.795222	0.871864
2787103	Clostridium_sp_1001270J_160509_D11	NA	NA	NA	NA	k__Bacteria_p__Firmicutes_c__Clostridia_o__Eubacteriales_f__Clostridiaceae_g__Clostridium_s__Clostridium_sp_1001270J_160509_D11	-0.00323778	0.794058	0.867132	NA	Metaphlan only	-0.00323778	0.794058	0.871864
2841504	Dysosmobacter_acutus	NA	NA	NA	NA	k__Bacteria_p__Firmicutes_c__Clostridia_o__Eubacteriales_f__Oscillospiraceae_g__Dysosmobacter_s__Dysosmobacter_acutus	0.00122505	0.795514	0.867132	NA	Metaphlan only	0.00122505	0.795514	0.871864
2507162	Caproiciproducens_sp. NJN-50	k__Bacteria_p__Bacillota_c__Clostridia_o__Eubacteriales_f__Oscillospiraceae_g__Caproiciproducens_s__sp. NJN-50	0.00248117	0.796833	0.869273	NA	NA	NA	NA	NA	Bracken only	0.00248117	0.796833	0.872028
2763664	Jutongia_hominis	NA	NA	NA	NA	k__Bacteria_p__Firmicutes_c__Clostridia_o__Eubacteriales_f__Lachnospiraceae_g__Jutongia_s__Jutongia_hominis	-0.00473711	0.796803	0.867337	NA	Metaphlan only	-0.00473711	0.796803	0.872028
1747	Cutibacterium_acnes	k__Bacteria_p__Actinomycetota_c__Actinomycetes_o__Propionibacteriales_f__Propionibacteriaceae_g__Cutibacterium_s__acnes	0.00112826	0.798519	0.869604	NA	NA	NA	NA	NA	Bracken only	0.00112826	0.798519	0.873234
296	Pseudomonas_fragi	k__Bacteria_p__Pseudomonadota_c__Gammaproteobacteria_o__Pseudomonadales_f__Pseudomonadaceae_g__Pseudomonas_s__fragi	0.000903135	0.871174	0.921719	k__Bacteria_p__Proteobacteria_c__Gammaproteobacteria_o__Pseudomonadales_f__Pseudomonadaceae_g__Pseudomonas_s__Pseudomonas_fragi	-0.0008256	0.320015	0.523267	0.799368	Both	3.87672e-05	0.799368	0.873525
214856	Alistipes_finegoldii	k__Bacteria_p__Bacteroidota_c__Bacteroidia_o__Bacteroidales_f__Rikenellaceae_g__Alistipes_s__finegoldii	-0.00260168	0.871839	0.921719	k__Bacteria_p__Bacteroidota_c__Bacteroidia_o__Bacteroidales_f__Rikenellaceae_g__Alistipes_s__Alistipes_finegoldii	0.0375081	0.174745	0.519871	0.800359	Both	0.0174532	0.800359	0.873969
2292190	Alistipes_sp_AF17_16	NA	NA	NA	NA	k__Bacteria_p__Bacteroidota_c__Bacteroidia_o__Bacteroidales_f__Rikenellaceae_g__Alistipes_s__Alistipes_sp_AF17_16	0.00587314	0.803316	0.872334	NA	Metaphlan only	0.00587314	0.803316	0.876558
614	Serratia_liquefaciens	k__Bacteria_p__Pseudomonadota_c__Gammaproteobacteria_o__Enterobacterales_f__Yersiniaceae_g__Serratia_s__liquefaciens	0.000303147	0.805122	0.87375	NA	NA	NA	NA	NA	Bracken only	0.000303147	0.805122	0.877888
2763676	Qingrenia_yutianensis	NA	NA	NA	NA	k__Bacteria_p__Firmicutes_c__Clostridia_o__Eubacteriales_f__Oscillospiraceae_g__Qingrenia_s__Qingrenia_yutianensis	-0.00159871	0.807328	0.87402	NA	Metaphlan only	-0.00159871	0.807328	0.879652
1561	Clostridium_baratii	k__Bacteria_p__Bacillota_c__Clostridia_o__Eubacteriales_f__Clostridiaceae_g__Clostridium_s__baratii	-0.00307271	0.809856	0.876155	NA	NA	NA	NA	NA	Bracken only	-0.00307271	0.809856	0.881765
2787149	Holdemania_sp_1001095H_141210_F2	NA	NA	NA	NA	k__Bacteria_p__Firmicutes_c__Erysipelotrichia_o__Erysipelotrichales_f__Erysipelotrichaceae_g__Holdemania_s__Holdemania_sp_1001095H_141210_F2	-0.00376132	0.810854	0.875366	NA	Metaphlan only	-0.00376132	0.810854	0.882209
2682456	Veillonella_nakazawae	k__Bacteria_p__Bacillota_c__Negativicutes_o__Veillonellales_f__Veillonellaceae_g__Veillonella_s__nakazawae	0.00347909	0.811751	0.876389	NA	NA	NA	NA	NA	Bracken only	0.00347909	0.811751	0.882543
626932	Alistipes_indistinctus	k__Bacteria_p__Bacteroidota_c__Bacteroidia_o__Bacteroidales_f__Rikenellaceae_g__Alistipes_s__indistinctus	-0.00287881	0.881305	0.926798	k__Bacteria_p__Bacteroidota_c__Bacteroidia_o__Bacteroidales_f__Rikenellaceae_g__Alistipes_s__Alistipes_indistinctus	0.0267856	0.272807	0.523267	0.814516	Both	0.0119534	0.814516	0.884906
1252	Leuconostoc_carnosum	k__Bacteria_p__Bacillota_c__Bacilli_o__Lactobacillales_f__Lactobacillaceae_g__Leuconostoc_s__carnosum	-0.00103093	0.883132	0.927555	k__Bacteria_p__Firmicutes_c__Bacilli_o__Lactobacillales_f__Lactobacillaceae_g__Leuconostoc_s__Leuconostoc_carnosum	0.00319402	0.4191	0.579669	0.81726	Both	0.00108154	0.81726	0.887243
2292192	Bacteroides_sp_AF16_49	NA	NA	NA	NA	k__Bacteria_p__Bacteroidota_c__Bacteroidia_o__Bacteroidales_f__Bacteroidaceae_g__Bacteroides_s__Bacteroides_sp_AF16_49	-0.00183846	0.819683	0.883686	NA	Metaphlan only	-0.00183846	0.819683	0.889228
1796635	Longicatena_caecimuris	k__Bacteria_p__Bacillota_c__Erysipelotrichia_o__Erysipelotrichales_f__Erysipelotrichaceae_g__Longicatena_s__caecimuris	0.00371275	0.608106	0.723087	k__Bacteria_p__Firmicutes_c__Erysipelotrichia_o__Erysipelotrichales_f__Erysipelotrichaceae_g__Longicatena_s__Longicatena_caecimuris	0.00324344	0.886953	0.930709	0.823009	Both	0.00347809	0.823009	0.891544
282402	Prevotella_multiformis	k__Bacteria_p__Bacteroidota_c__Bacteroidia_o__Bacteroidales_f__Prevotellaceae_g__Prevotella_s__multiformis	-0.00121751	0.822533	0.885315	NA	NA	NA	NA	NA	Bracken only	-0.00121751	0.822533	0.891544
2766537	Caproicibacterium_amylolyticum	k__Bacteria_p__Bacillota_c__Clostridia_o__Eubacteriales_f__Oscillospiraceae_g__Caproicibacterium_s__amylolyticum	-0.00143298	0.889881	0.932766	k__Bacteria_p__Firmicutes_c__Clostridia_o__Eubacteriales_f__Oscillospiraceae_g__Caproicibacterium_s__Caproicibacterium_amylolyticum	0.0056773	0.309811	0.523267	0.827425	Both	0.00212216	0.827425	0.895519
1870988	Pseudoflavonifractor_phocaeensis	NA	NA	NA	NA	k__Bacteria_p__Firmicutes_c__Clostridia_o__Eubacteriales_f__Oscillospiraceae_g__Pseudoflavonifractor_s__Pseudoflavonifractor_phocaeensis	-0.00458167	0.827876	0.89008	NA	Metaphlan only	-0.00458167	0.827876	0.895519
3054208	Selenobaculum_gbiensis	k__Bacteria_p__Bacillota_c__Negativicutes_o__Selenomonadales_f__Selenomonadaceae_g__Selenobaculum_s__gbiensis	0.00182032	0.830668	0.893118	NA	NA	NA	NA	NA	Bracken only	0.00182032	0.830668	0.89789
40091	Helcococcus_kunzii	k__Bacteria_p__Bacillota_c__Tissierellia_o__Tissierellales_f__Peptoniphilaceae_g__Helcococcus_s__kunzii	0.000359621	0.833583	0.894653	NA	NA	NA	NA	NA	Bracken only	0.000359621	0.833583	0.899985
35554	Geobacter_sulfurreducens	k__Bacteria_p__Thermodesulfobacteriota_c__Desulfuromonadia_o__Geobacterales_f__Geobacteraceae_g__Geobacter_s__sulfurreducens	0.000849722	0.83381	0.894653	NA	NA	NA	NA	NA	Bracken only	0.000849722	0.83381	0.899985
502558	Eggerthella_sp. YY7918	k__Bacteria_p__Actinomycetota_c__Coriobacteriia_o__Eggerthellales_f__Eggerthellaceae_g__Eggerthella_s__sp. YY7918	-0.00135651	0.897665	0.939982	k__Bacteria_p__Actinobacteria_c__Coriobacteriia_o__Eggerthellales_f__Eggerthellaceae_g__Eggerthella_s__Eggerthella_sp_YY7918	0.00185584	0.355685	0.540395	0.839209	Both	0.000249662	0.839209	0.90516
2317	Methanosphaera_stadtmanae	k__Archaea_p__Euryarchaeota_c__Methanobacteria_o__Methanobacteriales_f__Methanobacteriaceae_g__Methanosphaera_s__stadtmanae	-0.00159221	0.899068	0.940508	k__Archaea_p__Euryarchaeota_c__Methanobacteria_o__Methanobacteriales_f__Methanobacteriaceae_g__Methanosphaera_s__Methanosphaera_stadtmanae	-0.0025887	0.853944	0.911878	0.84134	Both	-0.00209046	0.84134	0.906804
2070688	Rubneribacter_badeniensis	NA	NA	NA	NA	k__Bacteria_p__Actinobacteria_c__Coriobacteriia_o__Eggerthellales_f__Eggerthellaceae_g__Rubneribacter_s__Rubneribacter_badeniensis	-0.000913794	0.843162	0.905278	NA	Metaphlan only	-0.000913794	0.843162	0.908114
712633	Streptococcus_sp. oral taxon 431	k__Bacteria_p__Bacillota_c__Bacilli_o__Lactobacillales_f__Streptococcaceae_g__Streptococcus_s__sp. oral taxon 431	-0.00203989	0.844989	0.904795	NA	NA	NA	NA	NA	Bracken only	-0.00203989	0.844989	0.909427
1583098	Fusobacterium_hwasookii	k__Bacteria_p__Fusobacteriota_c__Fusobacteriia_o__Fusobacteriales_f__Fusobacteriaceae_g__Fusobacterium_s__hwasookii	0.0005579	0.847101	0.904795	NA	NA	NA	NA	NA	Bracken only	0.0005579	0.847101	0.911045
1501662	Streptococcus_parasuis	k__Bacteria_p__Bacillota_c__Bacilli_o__Lactobacillales_f__Streptococcaceae_g__Streptococcus_s__parasuis	-0.00121571	0.847787	0.904795	NA	NA	NA	NA	NA	Bracken only	-0.00121571	0.847787	0.911102
2507160	Aminipila_luticellarii	k__Bacteria_p__Bacillota_c__Clostridia_o__Eubacteriales_f__Eubacteriales Family XIII. Incertae Sedis_g__Aminipila_s__luticellarii	0.00244564	0.849277	0.904795	NA	NA	NA	NA	NA	Bracken only	0.00244564	0.849277	0.911102
2518971	Duncaniella_dubosii	k__Bacteria_p__Bacteroidota_c__Bacteroidia_o__Bacteroidales_f__Muribaculaceae_g__Duncaniella_s__dubosii	0.00318556	0.849329	0.904795	NA	NA	NA	NA	NA	Bracken only	0.00318556	0.849329	0.911102
2548455	Clostridium_cuniculi	NA	NA	NA	NA	k__Bacteria_p__Firmicutes_c__Clostridia_o__Eubacteriales_f__Clostridiaceae_g__Clostridium_s__Clostridium_cuniculi	-0.000811297	0.84959	0.908692	NA	Metaphlan only	-0.000811297	0.84959	0.911102
199	Campylobacter_concisus	k__Bacteria_p__Campylobacterota_c__Epsilonproteobacteria_o__Campylobacterales_f__Campylobacteraceae_g__Campylobacter_s__concisus	0.00145449	0.88545	0.929055	k__Bacteria_p__Proteobacteria_c__Epsilonproteobacteria_o__Campylobacterales_f__Campylobacteraceae_g__Campylobacter_s__Campylobacter_concisus	0.000478017	0.912612	0.952554	0.862017	Both	0.000966252	0.862017	0.923766
1544	Faecalicatena_orotica	NA	NA	NA	NA	k__Bacteria_p__Firmicutes_c__Clostridia_o__Eubacteriales_f__Lachnospiraceae_g__Faecalicatena_s__Faecalicatena_orotica	0.00106708	0.865106	0.921297	NA	Metaphlan only	0.00106708	0.865106	0.926413
3036302	Mobiluncus_sp. Marseille-Q7826	k__Bacteria_p__Actinomycetota_c__Actinomycetes_o__Actinomycetales_f__Actinomycetaceae_g__Mobiluncus_s__sp. Marseille-Q7826	0.00145781	0.872278	0.921719	NA	NA	NA	NA	NA	Bracken only	0.00145781	0.872278	0.929037
1582	Lacticaseibacillus_casei	k__Bacteria_p__Bacillota_c__Bacilli_o__Lactobacillales_f__Lactobacillaceae_g__Lacticaseibacillus_s__casei	-0.00071309	0.868758	0.921719	NA	NA	NA	NA	NA	Bracken only	-0.00071309	0.868758	0.929037
1229621	Anaerostipes_rhamnosivorans	k__Bacteria_p__Bacillota_c__Clostridia_o__Eubacteriales_f__Lachnospiraceae_g__Anaerostipes_s__rhamnosivorans	0.00081486	0.872152	0.921719	NA	NA	NA	NA	NA	Bracken only	0.00081486	0.872152	0.929037
2813371	Terrisporobacter_hibernicus	k__Bacteria_p__Bacillota_c__Clostridia_o__Eubacteriales_f__Peptostreptococcaceae_g__Terrisporobacter_s__hibernicus	0.00208832	0.871163	0.921719	NA	NA	NA	NA	NA	Bracken only	0.00208832	0.871163	0.929037
328814	Alistipes_shahii	k__Bacteria_p__Bacteroidota_c__Bacteroidia_o__Bacteroidales_f__Rikenellaceae_g__Alistipes_s__shahii	-0.00192418	0.918572	0.952323	k__Bacteria_p__Bacteroidota_c__Bacteroidia_o__Bacteroidales_f__Rikenellaceae_g__Alistipes_s__Alistipes_shahii	0.0618033	0.0266569	0.181269	0.871176	Both	0.0299396	0.871176	0.929037
2763656	Guopingia_tenuis	NA	NA	NA	NA	k__Bacteria_p__Firmicutes_c__Clostridia_o__Eubacteriales_f__Christensenellaceae_g__Guopingia_s__Guopingia_tenuis	-0.00228133	0.872081	0.924547	NA	Metaphlan only	-0.00228133	0.872081	0.929037
2606634	Velocimicrobium_porci	NA	NA	NA	NA	k__Bacteria_p__Firmicutes_c__Clostridia_o__Eubacteriales_f__Lachnospiraceae_g__Velocimicrobium_s__Velocimicrobium_porci	-0.001075	0.872525	0.924547	NA	Metaphlan only	-0.001075	0.872525	0.929037
2292069	Ruminococcus_sp_AF41_9	NA	NA	NA	NA	k__Bacteria_p__Firmicutes_c__Clostridia_o__Eubacteriales_f__Oscillospiraceae_g__Ruminococcus_s__Ruminococcus_sp_AF41_9	0.00148909	0.871951	0.924547	NA	Metaphlan only	0.00148909	0.871951	0.929037
1304	Streptococcus_salivarius	k__Bacteria_p__Bacillota_c__Bacilli_o__Lactobacillales_f__Streptococcaceae_g__Streptococcus_s__salivarius	0.00102446	0.919888	0.952741	k__Bacteria_p__Firmicutes_c__Bacilli_o__Lactobacillales_f__Streptococcaceae_g__Streptococcus_s__Streptococcus_salivarius	-0.00717231	0.681863	0.800935	0.873203	Both	-0.00307393	0.873203	0.929098
1870985	Arabiibacter_massiliensis	k__Bacteria_p__Actinomycetota_c__Coriobacteriia_o__Eggerthellales_f__Eggerthellaceae_g__Arabiibacter_s__massiliensis	-0.00159704	0.877158	0.925845	NA	NA	NA	NA	NA	Bracken only	-0.00159704	0.877158	0.930186
61646	Lelliottia_amnigena	k__Bacteria_p__Pseudomonadota_c__Gammaproteobacteria_o__Enterobacterales_f__Enterobacteriaceae_g__Lelliottia_s__amnigena	-0.00044408	0.877957	0.925845	NA	NA	NA	NA	NA	Bracken only	-0.00044408	0.877957	0.930186
2070686	Enteroscipio_rubneri	NA	NA	NA	NA	k__Bacteria_p__Actinobacteria_c__Coriobacteriia_o__Eggerthellales_f__Eggerthellaceae_g__Enteroscipio_s__Enteroscipio_rubneri	-0.00116615	0.874893	0.924808	NA	Metaphlan only	-0.00116615	0.874893	0.930186
310298	Phocaeicola_coprocola	NA	NA	NA	NA	k__Bacteria_p__Bacteroidota_c__Bacteroidia_o__Bacteroidales_f__Bacteroidaceae_g__Phocaeicola_s__Phocaeicola_coprocola	-0.00213085	0.877678	0.924808	NA	Metaphlan only	-0.00213085	0.877678	0.930186
2592640	Blautia_sp_MCC283	NA	NA	NA	NA	k__Bacteria_p__Firmicutes_c__Clostridia_o__Eubacteriales_f__Lachnospiraceae_g__Blautia_s__Blautia_sp_MCC283	0.00296074	0.877821	0.924808	NA	Metaphlan only	0.00296074	0.877821	0.930186
2763016	Anaerofilum_hominis	NA	NA	NA	NA	k__Bacteria_p__Firmicutes_c__Clostridia_o__Eubacteriales_f__Oscillospiraceae_g__Anaerofilum_s__Anaerofilum_hominis	0.00246365	0.877255	0.924808	NA	Metaphlan only	0.00246365	0.877255	0.930186
1796618	Cuneatibacter_caecimuris	NA	NA	NA	NA	k__Bacteria_p__Firmicutes_c__Clostridia_o__Eubacteriales_f__Lachnospiraceae_g__Cuneatibacter_s__Cuneatibacter_caecimuris	0.00263598	0.878979	0.924808	NA	Metaphlan only	0.00263598	0.878979	0.930611
2666138	Caproicibacterium_lactatifermentans	k__Bacteria_p__Bacillota_c__Clostridia_o__Eubacteriales_f__Oscillospiraceae_g__Caproicibacterium_s__lactatifermentans	0.00170068	0.880161	0.926798	NA	NA	NA	NA	NA	Bracken only	0.00170068	0.880161	0.931203
1675036	Megasphaera_hexanoica	k__Bacteria_p__Bacillota_c__Negativicutes_o__Veillonellales_f__Veillonellaceae_g__Megasphaera_s__hexanoica	0.000352161	0.881523	0.926798	NA	NA	NA	NA	NA	Bracken only	0.000352161	0.881523	0.931985
2763056	Oscillibacter_hominis	k__Bacteria_p__Bacillota_c__Clostridia_o__Eubacteriales_f__Oscillospiraceae_g__Oscillibacter_s__hominis	-0.000470952	0.926045	0.957219	k__Bacteria_p__Firmicutes_c__Clostridia_o__Eubacteriales_f__Oscillospiraceae_g__Oscillibacter_s__Oscillibacter_hominis	-0.0252884	0.0449264	0.250759	0.882714	Both	-0.0128797	0.882714	0.932585
1358	Lactococcus_lactis	k__Bacteria_p__Bacillota_c__Bacilli_o__Lactobacillales_f__Streptococcaceae_g__Lactococcus_s__lactis	0.00127929	0.928264	0.958356	k__Bacteria_p__Firmicutes_c__Bacilli_o__Lactobacillales_f__Streptococcaceae_g__Lactococcus_s__Lactococcus_lactis	0.0260984	0.168703	0.515159	0.886151	Both	0.0136888	0.886151	0.934427
299767	Enterobacter_ludwigii	k__Bacteria_p__Pseudomonadota_c__Gammaproteobacteria_o__Enterobacterales_f__Enterobacteriaceae_g__Enterobacter_s__ludwigii	0.00256522	0.614505	0.725819	k__Bacteria_p__Proteobacteria_c__Gammaproteobacteria_o__Enterobacterales_f__Enterobacteriaceae_g__Enterobacter_s__Enterobacter_ludwigii	0.000236691	0.928381	0.965173	0.886332	Both	0.00140095	0.886332	0.934427
2292281	Bacteroides_sp_OF04_15BH	NA	NA	NA	NA	k__Bacteria_p__Bacteroidota_c__Bacteroidia_o__Bacteroidales_f__Bacteroidaceae_g__Bacteroides_s__Bacteroides_sp_OF04_15BH	0.000526054	0.886297	0.930709	NA	Metaphlan only	0.000526054	0.886297	0.934427
818	Bacteroides_thetaiotaomicron	k__Bacteria_p__Bacteroidota_c__Bacteroidia_o__Bacteroidales_f__Bacteroidaceae_g__Bacteroides_s__thetaiotaomicron	-0.00605912	0.501668	0.634837	k__Bacteria_p__Bacteroidota_c__Bacteroidia_o__Bacteroidales_f__Bacteroidaceae_g__Bacteroides_s__Bacteroides_thetaiotaomicron	-0.00207009	0.932686	0.967093	0.893015	Both	-0.0040646	0.893015	0.94081
2479843	Agathobaculum_sp_Marseille_P7918	NA	NA	NA	NA	k__Bacteria_p__Firmicutes_c__Clostridia_o__Eubacteriales_f__Oscillospiraceae_g__Agathobaculum_s__Agathobaculum_sp_Marseille_P7918	0.000205333	0.894965	0.937866	NA	Metaphlan only	0.000205333	0.894965	0.942201
2093856	Butyricimonas_faecalis	k__Bacteria_p__Bacteroidota_c__Bacteroidia_o__Bacteroidales_f__Odoribacteraceae_g__Butyricimonas_s__faecalis	-0.015563	0.328625	0.495183	k__Bacteria_p__Bacteroidota_c__Bacteroidia_o__Bacteroidales_f__Odoribacteraceae_g__Butyricimonas_s__Butyricimonas_faecalis	0.000716845	0.939151	0.972516	0.903088	Both	-0.00742307	0.903088	0.949417
85831	Bacteroides_acidifaciens	NA	NA	NA	NA	k__Bacteria_p__Bacteroidota_c__Bacteroidia_o__Bacteroidales_f__Bacteroidaceae_g__Bacteroides_s__Bacteroides_acidifaciens	0.000680538	0.90262	0.94463	NA	Metaphlan only	0.000680538	0.90262	0.949417
2604158	Cupidesulfovibrio_liaohensis	k__Bacteria_p__Thermodesulfobacteriota_c__Desulfovibrionia_o__Desulfovibrionales_f__Desulfovibrionaceae_g__Cupidesulfovibrio_s__liaohensis	0.000963315	0.940634	0.965607	k__Bacteria_p__Proteobacteria_c__Deltaproteobacteria_o__Desulfovibrionales_f__Desulfovibrionaceae_g__Cupidesulfovibrio_s__Cupidesulfovibrio_liaohensis	0.00396095	0.310005	0.523267	0.905405	Both	0.00246213	0.905405	0.951184
3070814	Anaerotignum_sp. MB30-C6	k__Bacteria_p__Bacillota_c__Clostridia_o__Eubacteriales_f__Lachnospiraceae_g__Anaerotignum_s__sp. MB30-C6	0.00156091	0.90711	0.947971	NA	NA	NA	NA	NA	Bracken only	0.00156091	0.90711	0.952306
863	Syntrophomonas_wolfei	k__Bacteria_p__Bacillota_c__Clostridia_o__Eubacteriales_f__Syntrophomonadaceae_g__Syntrophomonas_s__wolfei	0.000226224	0.910884	0.949065	NA	NA	NA	NA	NA	Bracken only	0.000226224	0.910884	0.953591
2025876	Parabacteroides_sp. CT06	k__Bacteria_p__Bacteroidota_c__Bacteroidia_o__Bacteroidales_f__Tannerellaceae_g__Parabacteroides_s__sp. CT06	0.00247167	0.910473	0.949065	NA	NA	NA	NA	NA	Bracken only	0.00247167	0.910473	0.953591
162	Treponema_phagedenis	k__Bacteria_p__Spirochaetota_c__Spirochaetia_o__Spirochaetales_f__Treponemataceae_g__Treponema_s__phagedenis	0.000391034	0.910825	0.949065	NA	NA	NA	NA	NA	Bracken only	0.000391034	0.910825	0.953591
1852386	Thermophilibacter_provencensis	NA	NA	NA	NA	k__Bacteria_p__Actinobacteria_c__Coriobacteriia_o__Coriobacteriales_f__Atopobiaceae_g__Thermophilibacter_s__Thermophilibacter_provencensis	-0.000402886	0.909977	0.951065	NA	Metaphlan only	-0.000402886	0.909977	0.953591
2894156	Leptogranulimonas_caecicola	k__Bacteria_p__Actinomycetota_c__Coriobacteriia_o__Coriobacteriales_f__Atopobiaceae_g__Leptogranulimonas_s__caecicola	0.000548712	0.9139	0.949365	NA	NA	NA	NA	NA	Bracken only	0.000548712	0.9139	0.954079
68892	Streptococcus_infantis	k__Bacteria_p__Bacillota_c__Bacilli_o__Lactobacillales_f__Streptococcaceae_g__Streptococcus_s__infantis	-0.000695624	0.946001	0.967604	k__Bacteria_p__Firmicutes_c__Bacilli_o__Lactobacillales_f__Streptococcaceae_g__Streptococcus_s__Streptococcus_infantis	-0.00228872	0.35384	0.539985	0.913807	Both	-0.00149217	0.913807	0.954079
2576756	Caproicibacter_fermentans	k__Bacteria_p__Bacillota_c__Clostridia_o__Eubacteriales_f__Oscillospiraceae_g__Caproicibacter_s__fermentans	0.00106524	0.913797	0.949365	NA	NA	NA	NA	NA	Bracken only	0.00106524	0.913797	0.954079
2724150	Romboutsia_sp. CE17	k__Bacteria_p__Bacillota_c__Clostridia_o__Eubacteriales_f__Peptostreptococcaceae_g__Romboutsia_s__sp. CE17	-0.00149729	0.912354	0.949365	NA	NA	NA	NA	NA	Bracken only	-0.00149729	0.912354	0.954079
2751	Carnobacterium_maltaromaticum	k__Bacteria_p__Bacillota_c__Bacilli_o__Lactobacillales_f__Carnobacteriaceae_g__Carnobacterium_s__maltaromaticum	0.000238466	0.946786	0.967604	k__Bacteria_p__Firmicutes_c__Bacilli_o__Lactobacillales_f__Carnobacteriaceae_g__Carnobacterium_s__Carnobacterium_maltaromaticum	-0.00133612	0.318685	0.523267	0.915038	Both	-0.000548825	0.915038	0.9546
29341	Clostridium_argentinense	k__Bacteria_p__Bacillota_c__Clostridia_o__Eubacteriales_f__Clostridiaceae_g__Clostridium_s__argentinense	-0.000371292	0.918232	0.952323	NA	NA	NA	NA	NA	Bracken only	-0.000371292	0.918232	0.955824
33025	Phascolarctobacterium_faecium	k__Bacteria_p__Bacillota_c__Negativicutes_o__Acidaminococcales_f__Acidaminococcaceae_g__Phascolarctobacterium_s__faecium	-0.0014302	0.94916	0.968343	k__Bacteria_p__Firmicutes_c__Negativicutes_o__Acidaminococcales_f__Acidaminococcaceae_g__Phascolarctobacterium_s__Phascolarctobacterium_faecium	0.00447038	0.872857	0.924547	0.918766	Both	0.00152009	0.918766	0.955824
2558278	Barnesiella_sp_WM24	NA	NA	NA	NA	k__Bacteria_p__Bacteroidota_c__Bacteroidia_o__Bacteroidales_f__Barnesiellaceae_g__Barnesiella_s__Barnesiella_sp_WM24	0.00709618	0.917675	0.956088	NA	Metaphlan only	0.00709618	0.917675	0.955824
2763671	Jingyaoa_shaoxingensis	NA	NA	NA	NA	k__Bacteria_p__Firmicutes_c__Clostridia_o__Eubacteriales_f__Lachnospiraceae_g__Jingyaoa_s__Jingyaoa_shaoxingensis	-0.0015072	0.918428	0.956088	NA	Metaphlan only	-0.0015072	0.918428	0.955824
328812	Parabacteroides_goldsteinii	k__Bacteria_p__Bacteroidota_c__Bacteroidia_o__Bacteroidales_f__Tannerellaceae_g__Parabacteroides_s__goldsteinii	-0.000824884	0.949793	0.968343	k__Bacteria_p__Bacteroidota_c__Bacteroidia_o__Bacteroidales_f__Tannerellaceae_g__Parabacteroides_s__Parabacteroides_goldsteinii	0.0253006	0.29538	0.523267	0.919761	Both	0.0122378	0.919761	0.956194
84110	Slackia_heliotrinireducens	k__Bacteria_p__Actinomycetota_c__Coriobacteriia_o__Eggerthellales_f__Eggerthellaceae_g__Slackia_s__heliotrinireducens	-0.00131957	0.92117	0.953123	NA	NA	NA	NA	NA	Bracken only	-0.00131957	0.92117	0.956329
208224	Enterobacter_kobei	k__Bacteria_p__Pseudomonadota_c__Gammaproteobacteria_o__Enterobacterales_f__Enterobacteriaceae_g__Enterobacter_s__kobei	0.0052491	0.374857	0.523937	k__Bacteria_p__Proteobacteria_c__Gammaproteobacteria_o__Enterobacterales_f__Enterobacteriaceae_g__Enterobacter_s__Enterobacter_kobei	0.000237817	0.950413	0.981595	0.920738	Both	0.00274346	0.920738	0.956329
847	Oxalobacter_formigenes	k__Bacteria_p__Pseudomonadota_c__Betaproteobacteria_o__Burkholderiales_f__Oxalobacteraceae_g__Oxalobacter_s__formigenes	-0.000978647	0.954155	0.970895	k__Bacteria_p__Proteobacteria_c__Betaproteobacteria_o__Burkholderiales_f__Oxalobacteraceae_g__Oxalobacter_s__Oxalobacter_formigenes	-0.00651708	0.702297	0.810984	0.926631	Both	-0.00374786	0.926631	0.961331
2598453	Streptococcus_sp. 116-D4	k__Bacteria_p__Bacillota_c__Bacilli_o__Lactobacillales_f__Streptococcaceae_g__Streptococcus_s__sp. 116-D4	-0.000458967	0.928981	0.958356	NA	NA	NA	NA	NA	Bracken only	-0.000458967	0.928981	0.962449
371601	Bacteroides_xylanisolvens	k__Bacteria_p__Bacteroidota_c__Bacteroidia_o__Bacteroidales_f__Bacteroidaceae_g__Bacteroides_s__xylanisolvens	-0.0147098	0.118632	0.40324	k__Bacteria_p__Bacteroidota_c__Bacteroidia_o__Bacteroidales_f__Bacteroidaceae_g__Bacteroides_s__Bacteroides_xylanisolvens	0.00146031	0.955654	0.985714	0.928995	Both	-0.00662474	0.928995	0.962449
2939420	Phascolarctobacterium_sp_ET69	NA	NA	NA	NA	k__Bacteria_p__Firmicutes_c__Negativicutes_o__Acidaminococcales_f__Acidaminococcaceae_g__Phascolarctobacterium_s__Phascolarctobacterium_sp_ET69	0.00122139	0.93104	0.96666	NA	Metaphlan only	0.00122139	0.93104	0.9639
2051	Mobiluncus_curtisii	k__Bacteria_p__Actinomycetota_c__Actinomycetes_o__Actinomycetales_f__Actinomycetaceae_g__Mobiluncus_s__curtisii	-0.000224486	0.933283	0.961311	NA	NA	NA	NA	NA	Bracken only	-0.000224486	0.933283	0.965305
1509	Clostridium_sporogenes	k__Bacteria_p__Bacillota_c__Clostridia_o__Eubacteriales_f__Clostridiaceae_g__Clostridium_s__sporogenes	-0.000430683	0.933687	0.961311	NA	NA	NA	NA	NA	Bracken only	-0.000430683	0.933687	0.965305
1622	Ligilactobacillus_murinus	k__Bacteria_p__Bacillota_c__Bacilli_o__Lactobacillales_f__Lactobacillaceae_g__Ligilactobacillus_s__murinus	0.000954504	0.934852	0.961562	NA	NA	NA	NA	NA	Bracken only	0.000954504	0.934852	0.965841
36874	Porphyromonas_cangingivalis	k__Bacteria_p__Bacteroidota_c__Bacteroidia_o__Bacteroidales_f__Porphyromonadaceae_g__Porphyromonas_s__cangingivalis	-0.000305868	0.940609	0.965607	NA	NA	NA	NA	NA	Bracken only	-0.000305868	0.940609	0.971118
33871	Coriobacterium_glomerans	k__Bacteria_p__Actinomycetota_c__Coriobacteriia_o__Coriobacteriales_f__Coriobacteriaceae_g__Coriobacterium_s__glomerans	-0.000424644	0.943849	0.967604	NA	NA	NA	NA	NA	Bracken only	-0.000424644	0.943849	0.972578
45851	Butyrivibrio_crossotus	k__Bacteria_p__Bacillota_c__Clostridia_o__Eubacteriales_f__Lachnospiraceae_g__Butyrivibrio_s__crossotus	-0.00578658	0.423275	0.57614	k__Bacteria_p__Firmicutes_c__Clostridia_o__Eubacteriales_f__Lachnospiraceae_g__Butyrivibrio_s__Butyrivibrio_crossotus	-0.000672141	0.965114	0.988372	0.943973	Both	-0.00322936	0.943973	0.972578
46503	Parabacteroides_merdae	k__Bacteria_p__Bacteroidota_c__Bacteroidia_o__Bacteroidales_f__Tannerellaceae_g__Parabacteroides_s__merdae	-0.0172809	0.212133	0.495183	k__Bacteria_p__Bacteroidota_c__Bacteroidia_o__Bacteroidales_f__Tannerellaceae_g__Parabacteroides_s__Parabacteroides_merdae	0.00120864	0.964474	0.988372	0.942958	Both	-0.00803613	0.942958	0.972578
2789424	Actinomyces_sp. HMT897	k__Bacteria_p__Actinomycetota_c__Actinomycetes_o__Actinomycetales_f__Actinomycetaceae_g__Actinomyces_s__sp. HMT897	-0.00020466	0.947213	0.967604	NA	NA	NA	NA	NA	Bracken only	-0.00020466	0.947213	0.974575
53345	Enterococcus_durans	k__Bacteria_p__Bacillota_c__Bacilli_o__Lactobacillales_f__Enterococcaceae_g__Enterococcus_s__durans	0.000185321	0.946689	0.967604	NA	NA	NA	NA	NA	Bracken only	0.000185321	0.946689	0.974575
31971	Amedibacillus_dolichus	NA	NA	NA	NA	k__Bacteria_p__Firmicutes_c__Erysipelotrichia_o__Erysipelotrichales_f__Erysipelotrichaceae_g__Amedibacillus_s__Amedibacillus_dolichus	0.000768343	0.949496	0.981595	NA	Metaphlan only	0.000768343	0.949496	0.976252
253239	Ethanoligenens_harbinense	k__Bacteria_p__Bacillota_c__Clostridia_o__Eubacteriales_f__Oscillospiraceae_g__Ethanoligenens_s__harbinense	-0.000655403	0.951407	0.969043	NA	NA	NA	NA	NA	Bracken only	-0.000655403	0.951407	0.977545
2749961	Lactococcus_carnosus	k__Bacteria_p__Bacillota_c__Bacilli_o__Lactobacillales_f__Streptococcaceae_g__Lactococcus_s__carnosus	-0.00155931	0.743365	0.82737	k__Bacteria_p__Firmicutes_c__Bacilli_o__Lactobacillales_f__Streptococcaceae_g__Lactococcus_s__Lactococcus_carnosus	-0.000113908	0.970611	0.988372	0.952719	Both	-0.000836611	0.952719	0.97822
1232428	Megasphaera_massiliensis	k__Bacteria_p__Bacillota_c__Negativicutes_o__Veillonellales_f__Veillonellaceae_g__Megasphaera_s__massiliensis	-0.00468536	0.581581	0.706012	k__Bacteria_p__Firmicutes_c__Negativicutes_o__Veillonellales_f__Veillonellaceae_g__Megasphaera_s__Megasphaera_massiliensis	-0.000286507	0.975158	0.988372	0.959976	Both	-0.00248593	0.959976	0.982321
2946593	Oxalobacter_aliiformigenes	k__Bacteria_p__Pseudomonadota_c__Betaproteobacteria_o__Burkholderiales_f__Oxalobacteraceae_g__Oxalobacter_s__aliiformigenes	-0.000758715	0.958673	0.974542	NA	NA	NA	NA	NA	Bracken only	-0.000758715	0.958673	0.982321
2763655	Gehongia_tenuis	NA	NA	NA	NA	k__Bacteria_p__Firmicutes_c__Clostridia_o__Eubacteriales_f__Christensenellaceae_g__Gehongia_s__Gehongia_tenuis	0.000467015	0.959996	0.986314	NA	Metaphlan only	0.000467015	0.959996	0.982321
358743	Enterocloster_citroniae	NA	NA	NA	NA	k__Bacteria_p__Firmicutes_c__Clostridia_o__Eubacteriales_f__Lachnospiraceae_g__Enterocloster_s__Enterocloster_citroniae	-0.000880912	0.959536	0.986314	NA	Metaphlan only	-0.000880912	0.959536	0.982321
1720200	Anaerotruncus_rubiinfantis	NA	NA	NA	NA	k__Bacteria_p__Firmicutes_c__Clostridia_o__Eubacteriales_f__Oscillospiraceae_g__Anaerotruncus_s__Anaerotruncus_rubiinfantis	0.000753326	0.957766	0.986314	NA	Metaphlan only	0.000753326	0.957766	0.982321
1796646	Muribaculum_intestinale	k__Bacteria_p__Bacteroidota_c__Bacteroidia_o__Bacteroidales_f__Muribaculaceae_g__Muribaculum_s__intestinale	0.000681218	0.963476	0.978471	NA	NA	NA	NA	NA	Bracken only	0.000681218	0.963476	0.985208
86185	Pseudomonas_lundensis	k__Bacteria_p__Pseudomonadota_c__Gammaproteobacteria_o__Pseudomonadales_f__Pseudomonadaceae_g__Pseudomonas_s__lundensis	0.000101142	0.978963	0.987965	k__Bacteria_p__Proteobacteria_c__Gammaproteobacteria_o__Pseudomonadales_f__Pseudomonadaceae_g__Pseudomonas_s__Pseudomonas_lundensis	-0.000547483	0.780306	0.857683	0.966067	Both	-0.000223171	0.966067	0.986509
339	Xanthomonas_campestris	k__Bacteria_p__Pseudomonadota_c__Gammaproteobacteria_o__Xanthomonadales_f__Xanthomonadaceae_g__Xanthomonas_s__campestris	0.000111821	0.965511	0.979585	NA	NA	NA	NA	NA	Bracken only	0.000111821	0.965511	0.986509
255248	Leuconostoc_garlicum	k__Bacteria_p__Bacillota_c__Bacilli_o__Lactobacillales_f__Lactobacillaceae_g__Leuconostoc_s__garlicum	0.000115174	0.968036	0.981194	NA	NA	NA	NA	NA	Bracken only	0.000115174	0.968036	0.987117
1816676	Alistipes_provencensis	NA	NA	NA	NA	k__Bacteria_p__Bacteroidota_c__Bacteroidia_o__Bacteroidales_f__Rikenellaceae_g__Alistipes_s__Alistipes_provencensis	0.000371261	0.968641	0.988372	NA	Metaphlan only	0.000371261	0.968641	0.987117
2692629	Copranaerobaculum_intestinale	NA	NA	NA	NA	k__Bacteria_p__Firmicutes_c__Erysipelotrichia_o__Erysipelotrichales_f__Erysipelotrichaceae_g__Copranaerobaculum_s__Copranaerobaculum_intestinale	0.000248349	0.96829	0.988372	NA	Metaphlan only	0.000248349	0.96829	0.987117
1659	Actinomyces_israelii	k__Bacteria_p__Actinomycetota_c__Actinomycetes_o__Actinomycetales_f__Actinomycetaceae_g__Actinomyces_s__israelii	0.0536204	3.29442e-07	0.000103095	k__Bacteria_p__Actinobacteria_c__Actinomycetia_o__Actinomycetales_f__Actinomycetaceae_g__Actinomyces_s__Actinomyces_israelii	9.61303e-05	0.983817	0.991375	0.973855	Both	0.0268583	0.973855	0.987697
28447	Clavibacter_michiganensis	k__Bacteria_p__Actinomycetota_c__Actinomycetes_o__Micrococcales_f__Microbacteriaceae_g__Clavibacter_s__michiganensis	-6.40123e-05	0.971525	0.982822	NA	NA	NA	NA	NA	Bracken only	-6.40123e-05	0.971525	0.987697
102684	Streptococcus_infantarius	k__Bacteria_p__Bacillota_c__Bacilli_o__Lactobacillales_f__Streptococcaceae_g__Streptococcus_s__infantarius	0.00955379	0.144538	0.455883	k__Bacteria_p__Firmicutes_c__Bacilli_o__Lactobacillales_f__Streptococcaceae_g__Streptococcus_s__Streptococcus_infantarius	3.1737e-05	0.983784	0.991375	0.973803	Both	0.00479276	0.973803	0.987697
2068655	Novisyntrophococcus_fermenticellae	k__Bacteria_p__Bacillota_c__Clostridia_o__Eubacteriales_f__Lachnospiraceae_g__Novisyntrophococcus_s__fermenticellae	0.000117577	0.975306	0.985691	NA	NA	NA	NA	NA	Bracken only	0.000117577	0.975306	0.987697
88456	Cyclospora_cayetanensis	k__Eukaryota_p__Apicomplexa_c__Conoidasida_o__Eucoccidiorida_f__Eimeriidae_g__Cyclospora_s__cayetanensis	0.0005389	0.970655	0.982822	NA	NA	NA	NA	NA	Bracken only	0.0005389	0.970655	0.987697
501496	Porphyromonas_bennonis	NA	NA	NA	NA	k__Bacteria_p__Bacteroidota_c__Bacteroidia_o__Bacteroidales_f__Porphyromonadaceae_g__Porphyromonas_s__Porphyromonas_bennonis	-0.000189608	0.970339	0.988372	NA	Metaphlan only	-0.000189608	0.970339	0.987697
313439	Streptococcus_massiliensis	NA	NA	NA	NA	k__Bacteria_p__Firmicutes_c__Bacilli_o__Lactobacillales_f__Streptococcaceae_g__Streptococcus_s__Streptococcus_massiliensis	-1.23931e-05	0.975808	0.988372	NA	Metaphlan only	-1.23931e-05	0.975808	0.987697
2841037	Eubacterium_sp_c_25	NA	NA	NA	NA	k__Bacteria_p__Firmicutes_c__Clostridia_o__Eubacteriales_f__Eubacteriaceae_g__Eubacterium_s__Eubacterium_sp_c_25	-0.000276601	0.97335	0.988372	NA	Metaphlan only	-0.000276601	0.97335	0.987697
671230	Parvimonas_sp_oral_taxon_110	NA	NA	NA	NA	k__Bacteria_p__Firmicutes_c__Tissierellia_o__Tissierellales_f__Peptoniphilaceae_g__Parvimonas_s__Parvimonas_sp_oral_taxon_110	-1.69779e-05	0.975813	0.988372	NA	Metaphlan only	-1.69779e-05	0.975813	0.987697
43131	Tissierella_praeacuta	NA	NA	NA	NA	k__Bacteria_p__Firmicutes_c__Tissierellia_o__Tissierellales_f__Tissierellaceae_g__Tissierella_s__Tissierella_praeacuta	-7.61744e-06	0.975795	0.988372	NA	Metaphlan only	-7.61744e-06	0.975795	0.987697
505	Kingella_oralis	k__Bacteria_p__Pseudomonadota_c__Betaproteobacteria_o__Neisseriales_f__Neisseriaceae_g__Kingella_s__oralis	-4.31022e-05	0.979448	0.987965	NA	NA	NA	NA	NA	Bracken only	-4.31022e-05	0.979448	0.989368
1965558	Flavonifractor_sp_An135	NA	NA	NA	NA	k__Bacteria_p__Firmicutes_c__Clostridia_o__Eubacteriales_f__Oscillospiraceae_g__Flavonifractor_s__Flavonifractor_sp_An135	8.71333e-05	0.978899	0.988951	NA	Metaphlan only	8.71333e-05	0.978899	0.989368
[truncated: 16 more rows]

## Sheet: Xu_results
tax.ID	Species	tax.name.Bracken	Est.Bracken	Pval.Bracken	p.adj.Bracken	tax.name.Metaphlan	Est.Metaphlan	Pval.Metaphlan	p.adj.Metaphlan	AdjMaxP	Method	Est_combined	Pval_combined	FDR_combined
[truncated: 1,980 more rows]

[truncated: 1 more sheets: significant_across_cohorts]
