# Supplementary material for: Integrative analysis across metagenomic taxonomic classifiers: A case study of the gut microbiome in aging and longevity in the Integrative Longevity Omics Study
Source: PLoS Comput Biol. 2026 Jan 12;22(1):e1013883. doi: 10.1371/journal.pcbi.1013883 (PMC12810900; doi:10.1371/journal.pcbi.1013883)
Supplement: S6 Table — (XLSX) [file pcbi.1013883.s007.xlsx]

## Sheet: Sheet1
						Inter-study Correlation
Signal Value (S)		Proportion with Signal Value (Pr)				AdjMaxP											Naïve Concordance											Province-Borecki
Unconserved	Conserved	Unconserved	Conserved	Threshold Type	Measurment	0	0.1	0.2	0.3	0.4	0.5	0.6	0.7	0.8	0.9	1	0	0.1	0.2	0.3	0.4	0.5	0.6	0.7	0.8	0.9	1	0	0.1	0.2	0.3	0.4	0.5	0.6	0.7	0.8	0.9	1
0	0	0	0	FDR Q-value < 0.05	Specificity	0.999812	0.999862	0.99985	0.999788	0.999812	0.999713	0.999825	0.999812	0.999838	0.999912	0.99985	1	1	1	1	1	0.999988	1	0.999962	0.999938	0.999962	0.99985	0.999812	0.999912	0.999838	0.999875	0.99985	0.999812	0.999925	0.999762	0.999838	0.9999	0.99985
0	0	0	0	P-value < 0.05	Specificity	0.951113	0.950425	0.948675	0.949975	0.949	0.94995	0.950037	0.954825	0.954562	0.95595	0.949575	0.997487	0.996475	0.994712	0.992413	0.991038	0.98745	0.984075	0.980375	0.975038	0.967175	0.949588	0.952075	0.951187	0.950275	0.951313	0.949588	0.9496	0.948425	0.950825	0.949625	0.949325	0.949588
0	2	0	0.2	FDR Q-value < 0.05	AUC	0.956454	0.952769	0.948472	0.945143	0.941487	0.938391	0.93641	0.931213	0.926919	0.924827	0.918712	0.518687	0.523156	0.526742	0.533031	0.534859	0.540469	0.547477	0.554266	0.556391	0.575859	0.598883	0.976896	0.97148	0.965216	0.959782	0.954648	0.949156	0.944192	0.937501	0.931905	0.926885	0.918712
0	2	0	0.2	FDR Q-value < 0.05	Specificity	0.997938	0.997812	0.997672	0.997656	0.997781	0.997984	0.998141	0.998328	0.998469	0.998422	0.997766	1	1	0.999984	0.999938	0.999906	0.999812	0.999703	0.999531	0.999469	0.998719	0.997766	0.997766	0.997609	0.997266	0.997844	0.997906	0.997859	0.997922	0.997656	0.997766	0.997406	0.997766
0	2	0	0.2	FDR Q-value < 0.05	Sensitivity	0.364	0.348	0.320437	0.29825	0.26825	0.247375	0.22575	0.207187	0.174125	0.173937	0.2	0.037375	0.0463125	0.0535	0.066125	0.0698125	0.081125	0.09525	0.109	0.113312	0.153	0.2	0.471062	0.436063	0.383562	0.348813	0.314188	0.291125	0.267125	0.246312	0.215188	0.21775	0.2
0	2	0	0.2	FDR Q-value < 0.05	Precision	0.980157	0.978319	0.974756	0.971473	0.965299	0.967955	0.970209	0.956859	0.972222	0.969452	0.959796	0.91	0.96	0.949615	0.990903	0.948667	0.971879	0.964323	0.969335	0.986001	0.96555	0.959796	0.982708	0.980299	0.974597	0.977647	0.976983	0.97544	0.97237	0.960977	0.964332	0.958135	0.959796
0	2	0	0.2	P-value < 0.05	Specificity	0.966875	0.965094	0.963625	0.961844	0.963172	0.963187	0.961781	0.960328	0.962734	0.958625	0.949172	0.997516	0.996219	0.994234	0.992453	0.991031	0.988375	0.984094	0.980219	0.975469	0.966734	0.949203	0.965469	0.964828	0.961734	0.9585	0.958922	0.958031	0.955562	0.952719	0.953531	0.949406	0.949187
2	0	0.2	0	FDR Q-value < 0.05	Specificity	0.998587	0.998938	0.998413	0.998487	0.9986	0.998687	0.999112	0.99905	0.999525	0.9997	0.999713	0.999988	0.999975	0.999938	0.999888	0.999912	0.999888	0.99985	0.999713	0.999637	0.9997	0.999425	0.994762	0.99405	0.994587	0.995225	0.996175	0.995962	0.997337	0.99715	0.99755	0.997762	0.998225
2	0	0.2	0	P-value < 0.05	Specificity	0.922113	0.919975	0.919613	0.919512	0.920275	0.923087	0.928013	0.927687	0.932775	0.937588	0.943662	0.991387	0.990162	0.9877	0.986	0.983325	0.980962	0.978688	0.974125	0.970187	0.965037	0.950388	0.88295	0.880012	0.882875	0.883975	0.886625	0.889475	0.89245	0.894175	0.894925	0.8979	0.906725
2	2	0.2	0.2	FDR Q-value < 0.05	AUC	0.942146	0.936938	0.935305	0.934021	0.930085	0.928196	0.925497	0.923163	0.924079	0.91854	0.920367	0.531023	0.535078	0.543047	0.546438	0.552312	0.561203	0.564937	0.573625	0.583359	0.595406	0.617617	0.950561	0.942413	0.936458	0.931094	0.923601	0.918093	0.911409	0.904954	0.902149	0.892204	0.888378
2	2	0.2	0.2	FDR Q-value < 0.05	Specificity	0.990984	0.991297	0.992	0.992359	0.992219	0.992938	0.993656	0.995156	0.995172	0.996328	0.996938	0.999672	0.999719	0.999844	0.999375	0.999313	0.999094	0.99875	0.998687	0.998656	0.99775	0.996422	0.976516	0.979578	0.981297	0.982	0.982234	0.983281	0.983578	0.985234	0.985	0.986844	0.988828
2	2	0.2	0.2	FDR Q-value < 0.05	Sensitivity	0.416125	0.392	0.369125	0.350125	0.3325	0.324	0.294438	0.265437	0.270125	0.244375	0.223938	0.062375	0.0704375	0.08625	0.0935	0.105313	0.123313	0.131125	0.148562	0.168063	0.193062	0.238813	0.552625	0.491	0.452062	0.425875	0.395437	0.365687	0.333813	0.304375	0.298438	0.263813	0.226125
2	2	0.2	0.2	FDR Q-value < 0.05	Precision	0.922926	0.922406	0.924362	0.924581	0.917376	0.925175	0.926939	0.935619	0.938335	0.948443	0.952556	0.969111	0.980244	0.992232	0.973874	0.970243	0.975388	0.965267	0.967754	0.971105	0.960084	0.946191	0.858202	0.863084	0.862636	0.858412	0.85131	0.85155	0.839733	0.842616	0.837976	0.842909	0.841905
2	2	0.2	0.2	P-value < 0.05	Specificity	0.936109	0.937578	0.936875	0.937937	0.940125	0.937703	0.938547	0.941172	0.943937	0.944375	0.945031	0.991594	0.990016	0.987953	0.986328	0.983594	0.980906	0.977406	0.973859	0.970156	0.964	0.949594	0.899438	0.900687	0.900203	0.903	0.902547	0.900703	0.899016	0.900141	0.901641	0.902109	0.906312
4	0	0.2	0	FDR Q-value < 0.05	Specificity	0.996062	0.996738	0.9968	0.99785	0.99815	0.998437	0.998687	0.99915	0.999238	0.999625	0.999888	0.999175	0.998988	0.998812	0.999062	0.998812	0.998687	0.99855	0.998237	0.997563	0.997088	0.995287	0.868712	0.876725	0.886625	0.89485	0.90575	0.911288	0.919625	0.929425	0.935638	0.943863	0.9541
4	0	0.2	0	P-value < 0.05	Specificity	0.917075	0.914713	0.915175	0.916687	0.920525	0.922675	0.92315	0.927525	0.931662	0.9364	0.940762	0.988213	0.986975	0.985962	0.9844	0.982962	0.980325	0.97715	0.974825	0.970888	0.964237	0.948612	0.785388	0.787037	0.789613	0.79355	0.797388	0.801763	0.804837	0.810887	0.815275	0.819562	0.829025
4	2	0.2	0.2	FDR Q-value < 0.05	AUC	0.937392	0.934191	0.931882	0.931233	0.929778	0.927757	0.923906	0.922391	0.921086	0.921279	0.920501	0.556141	0.560703	0.56832	0.574695	0.581023	0.585469	0.594477	0.606375	0.617062	0.633211	0.658953	0.880693	0.876137	0.872188	0.868465	0.864138	0.85952	0.853389	0.849232	0.845568	0.842814	0.836218
4	2	0.2	0.2	FDR Q-value < 0.05	Specificity	0.987141	0.988266	0.990391	0.990172	0.991219	0.993266	0.993406	0.994516	0.994609	0.995313	0.996453	0.998531	0.998406	0.998391	0.997891	0.998172	0.998125	0.997391	0.997125	0.996125	0.994922	0.992656	0.865406	0.874391	0.883141	0.889875	0.894234	0.902234	0.907891	0.912922	0.916453	0.922219	0.933187
4	2	0.2	0.2	FDR Q-value < 0.05	Sensitivity	0.414687	0.390813	0.37225	0.363125	0.34775	0.310937	0.29575	0.28375	0.266688	0.256	0.23025	0.11375	0.123	0.13825	0.1515	0.163875	0.172813	0.191562	0.215625	0.238	0.2715	0.32525	0.639687	0.590437	0.556312	0.523062	0.498563	0.452062	0.42625	0.4035	0.383813	0.3585	0.31025
4	2	0.2	0.2	FDR Q-value < 0.05	Precision	0.892566	0.895381	0.912119	0.905043	0.911282	0.926222	0.922703	0.93542	0.931159	0.932873	0.944139	0.953294	0.94965	0.957735	0.948735	0.957154	0.959631	0.947458	0.950825	0.941264	0.930904	0.918384	0.543113	0.540579	0.543891	0.542435	0.540827	0.536682	0.536262	0.536266	0.53495	0.535304	0.537467
4	2	0.2	0.2	P-value < 0.05	Specificity	0.931828	0.932078	0.933641	0.934875	0.935906	0.938578	0.938859	0.941125	0.939047	0.943063	0.943844	0.988094	0.987016	0.986531	0.983938	0.982891	0.980656	0.977672	0.974672	0.968531	0.963922	0.949297	0.800625	0.803859	0.807312	0.809328	0.810859	0.813516	0.816141	0.819	0.818641	0.824219	0.829453
